# Supplementary material for: Safety and immunogenicity of a tetravalent and bivalent SARS-CoV-2 protein booster vaccine in men
Source: Nat Commun. 2023 Jul 8;14:4043. doi: 10.1038/s41467-023-39766-x (PMC10329711; doi:10.1038/s41467-023-39766-x)
Supplement: Supplementary file 4 — Source Data [file 41467_2023_39766_MOESM4_ESM.xlsx]

## Sheet: Fig 2A
Subject Identifier for the Study	Pooled Age Group 1	Actual Treatment for Period 01	Calculated Vaccination interval	The Number of Vaccine Doses Received	Ever diagnosed with COVID-19	Analysis Visit	Parameter Code	Analysis Value	Baseline Value	Lower Limit of Quantitation
3011803	18-54 yrs	SCTV01C 20ug	13-24 months	2 DOSES	N	V2-D0	BA1	320	320	20
3011803	18-54 yrs	SCTV01C 20ug	13-24 months	2 DOSES	N	V4-D28	BA1	640	320	20
3011804	18-54 yrs	SCTV01E 30ug	13-24 months	2 DOSES	N	V2-D0	BA1	160	160	20
3011804	18-54 yrs	SCTV01E 30ug	13-24 months	2 DOSES	N	V4-D28	BA1	640	160	20
3011805	18-54 yrs	BNT162b2	3-5 months	2 DOSES	N	V2-D0	BA1	320	320	20
3011805	18-54 yrs	BNT162b2	3-5 months	2 DOSES	N	V4-D28	BA1	1280	320	20
3011806	18-54 yrs	SCTV01C 20ug	9-12 months	2 DOSES	N	V2-D0	BA1	640	640	20
3011806	18-54 yrs	SCTV01C 20ug	9-12 months	2 DOSES	N	V4-D28	BA1	2560	640	20
3011808	>=55 yrs	SCTV01C 20ug	13-24 months	2 DOSES	N	V2-D0	BA1	640	640	20
3011808	>=55 yrs	SCTV01C 20ug	13-24 months	2 DOSES	N	V4-D28	BA1	640	640	20
3011809	18-54 yrs	SCTV01E 30ug	9-12 months	2 DOSES	N	V2-D0	BA1	640	640	20
3011809	18-54 yrs	SCTV01E 30ug	9-12 months	2 DOSES	N	V4-D28	BA1	2560	640	20
3011811	18-54 yrs	SCTV01C 20ug	6-8 months	2 DOSES	N	V2-D0	BA1	160	160	20
3011811	18-54 yrs	SCTV01C 20ug	6-8 months	2 DOSES	N	V4-D28	BA1	320	160	20
3011812	18-54 yrs	BNT162b2	6-8 months	2 DOSES	N	V2-D0	BA1	320	320	20
3011812	18-54 yrs	BNT162b2	6-8 months	2 DOSES	N	V4-D28	BA1	640	320	20
3011813	18-54 yrs	SCTV01E 30ug	3-5 months	2 DOSES	N	V2-D0	BA1	320	320	20
3011813	18-54 yrs	SCTV01E 30ug	3-5 months	2 DOSES	N	V4-D28	BA1	320	320	20
3011814	18-54 yrs	SCTV01C 20ug	6-8 months	2 DOSES	N	V2-D0	BA1	320	320	20
3011814	18-54 yrs	SCTV01C 20ug	6-8 months	2 DOSES	N	V4-D28	BA1	5120	320	20
3011815	18-54 yrs	SCTV01E 30ug	6-8 months	2 DOSES	N	V2-D0	BA1	640	640	20
3011815	18-54 yrs	SCTV01E 30ug	6-8 months	2 DOSES	N	V4-D28	BA1	640	640	20
3011816	18-54 yrs	SCTV01C 20ug	9-12 months	2 DOSES	N	V2-D0	BA1	640	640	20
3011816	18-54 yrs	SCTV01C 20ug	9-12 months	2 DOSES	N	V4-D28	BA1	1280	640	20
3011818	18-54 yrs	SCTV01E 30ug	13-24 months	2 DOSES	N	V2-D0	BA1	1280	1280	20
3011818	18-54 yrs	SCTV01E 30ug	13-24 months	2 DOSES	N	V4-D28	BA1	5120	1280	20
3011819	18-54 yrs	SCTV01C 20ug	13-24 months	2 DOSES	N	V2-D0	BA1	160	160	20
3011819	18-54 yrs	SCTV01C 20ug	13-24 months	2 DOSES	N	V4-D28	BA1	1280	160	20
3011820	18-54 yrs	BNT162b2	13-24 months	2 DOSES	N	V2-D0	BA1	320	320	20
3011820	18-54 yrs	BNT162b2	13-24 months	2 DOSES	N	V4-D28	BA1	1280	320	20
3011821	18-54 yrs	BNT162b2	9-12 months	2 DOSES	N	V2-D0	BA1	40	40	20
3011821	18-54 yrs	BNT162b2	9-12 months	2 DOSES	N	V4-D28	BA1	640	40	20
3011822	18-54 yrs	BNT162b2	6-8 months	2 DOSES	N	V2-D0	BA1	1280	1280	20
3011822	18-54 yrs	BNT162b2	6-8 months	2 DOSES	N	V4-D28	BA1	2560	1280	20
3011823	18-54 yrs	SCTV01C 20ug	3-5 months	2 DOSES	N	V2-D0	BA1	320	320	20
3011823	18-54 yrs	SCTV01C 20ug	3-5 months	2 DOSES	N	V4-D28	BA1	1280	320	20
3011824	18-54 yrs	SCTV01E 30ug	3-5 months	2 DOSES	N	V2-D0	BA1	40	40	20
3011824	18-54 yrs	SCTV01E 30ug	3-5 months	2 DOSES	N	V4-D28	BA1	5120	40	20
3011825	18-54 yrs	SCTV01C 20ug	13-24 months	2 DOSES	N	V2-D0	BA1	320	320	20
3011825	18-54 yrs	SCTV01C 20ug	13-24 months	2 DOSES	N	V4-D28	BA1	2560	320	20
3011826	18-54 yrs	BNT162b2	6-8 months	2 DOSES	N	V2-D0	BA1	20	20	20
3011826	18-54 yrs	BNT162b2	6-8 months	2 DOSES	N	V4-D28	BA1	320	20	20
3011827	18-54 yrs	SCTV01C 20ug	6-8 months	2 DOSES	N	V2-D0	BA1	320	320	20
3011827	18-54 yrs	SCTV01C 20ug	6-8 months	2 DOSES	N	V4-D28	BA1	640	320	20
3011828	18-54 yrs	SCTV01E 30ug	9-12 months	2 DOSES	N	V2-D0	BA1	160	160	20
3011828	18-54 yrs	SCTV01E 30ug	9-12 months	2 DOSES	N	V4-D28	BA1	640	160	20
3011829	18-54 yrs	BNT162b2	6-8 months	2 DOSES	N	V2-D0	BA1	640	640	20
3011829	18-54 yrs	BNT162b2	6-8 months	2 DOSES	N	V4-D28	BA1	1280	640	20
3011830	18-54 yrs	SCTV01C 20ug	13-24 months	2 DOSES	N	V2-D0	BA1	640	640	20
3011830	18-54 yrs	SCTV01C 20ug	13-24 months	2 DOSES	N	V4-D28	BA1	2560	640	20
3011831	18-54 yrs	SCTV01E 30ug	6-8 months	2 DOSES	N	V2-D0	BA1	320	320	20
3011831	18-54 yrs	SCTV01E 30ug	6-8 months	2 DOSES	N	V4-D28	BA1	640	320	20
3011832	18-54 yrs	SCTV01E 30ug	13-24 months	2 DOSES	N	V2-D0	BA1	640	640	20
3011832	18-54 yrs	SCTV01E 30ug	13-24 months	2 DOSES	N	V4-D28	BA1	5120	640	20
3011833	18-54 yrs	SCTV01E 30ug	13-24 months	2 DOSES	N	V2-D0	BA1	80	80	20
3011833	18-54 yrs	SCTV01E 30ug	13-24 months	2 DOSES	N	V4-D28	BA1	1280	80	20
3011834	18-54 yrs	SCTV01E 30ug	9-12 months	2 DOSES	N	V2-D0	BA1	320	320	20
3011834	18-54 yrs	SCTV01E 30ug	9-12 months	2 DOSES	N	V4-D28	BA1	640	320	20
3011835	18-54 yrs	BNT162b2	6-8 months	2 DOSES	N	V2-D0	BA1	1280	1280	20
3011835	18-54 yrs	BNT162b2	6-8 months	2 DOSES	N	V4-D28	BA1	5120	1280	20
3011836	18-54 yrs	SCTV01C 20ug	6-8 months	2 DOSES	N	V2-D0	BA1	320	320	20
3011836	18-54 yrs	SCTV01C 20ug	6-8 months	2 DOSES	N	V4-D28	BA1	1280	320	20
3011837	18-54 yrs	BNT162b2	3-5 months	2 DOSES	N	V2-D0	BA1	80	80	20
3011837	18-54 yrs	BNT162b2	3-5 months	2 DOSES	N	V4-D28	BA1	640	80	20
3011838	18-54 yrs	SCTV01C 20ug	6-8 months	2 DOSES	N	V2-D0	BA1	160	160	20
3011838	18-54 yrs	SCTV01C 20ug	6-8 months	2 DOSES	N	V4-D28	BA1	1280	160	20
3011839	18-54 yrs	BNT162b2	13-24 months	2 DOSES	N	V2-D0	BA1	640	640	20
3011839	18-54 yrs	BNT162b2	13-24 months	2 DOSES	N	V4-D28	BA1	640	640	20
3011841	18-54 yrs	SCTV01E 30ug	3-5 months	2 DOSES	N	V2-D0	BA1	640	640	20
3011841	18-54 yrs	SCTV01E 30ug	3-5 months	2 DOSES	N	V4-D28	BA1	2560	640	20
3011842	18-54 yrs	SCTV01C 20ug	9-12 months	2 DOSES	N	V2-D0	BA1	320	320	20
3011842	18-54 yrs	SCTV01C 20ug	9-12 months	2 DOSES	N	V4-D28	BA1	5120	320	20
3011843	18-54 yrs	SCTV01E 30ug	9-12 months	2 DOSES	N	V2-D0	BA1	1280	1280	20
3011843	18-54 yrs	SCTV01E 30ug	9-12 months	2 DOSES	N	V4-D28	BA1	2560	1280	20
3011845	18-54 yrs	SCTV01E 30ug	9-12 months	2 DOSES	N	V2-D0	BA1	80	80	20
3011845	18-54 yrs	SCTV01E 30ug	9-12 months	2 DOSES	N	V4-D28	BA1	10240	80	20
3011847	18-54 yrs	BNT162b2	6-8 months	3 DOSES	N	V2-D0	BA1	1280	1280	20
3011847	18-54 yrs	BNT162b2	6-8 months	3 DOSES	N	V4-D28	BA1	5120	1280	20
3011849	18-54 yrs	SCTV01E 30ug	13-24 months	2 DOSES	N	V2-D0	BA1	160	160	20
3011849	18-54 yrs	SCTV01E 30ug	13-24 months	2 DOSES	N	V4-D28	BA1	2560	160	20
3011850	18-54 yrs	SCTV01E 30ug	13-24 months	2 DOSES	Y	V2-D0	BA1	2560	2560	20
3011850	18-54 yrs	SCTV01E 30ug	13-24 months	2 DOSES	Y	V4-D28	BA1	2560	2560	20
3011851	18-54 yrs	BNT162b2	3-5 months	2 DOSES	N	V2-D0	BA1	160	160	20
3011851	18-54 yrs	BNT162b2	3-5 months	2 DOSES	N	V4-D28	BA1	1280	160	20
3011853	18-54 yrs	SCTV01E 30ug	6-8 months	2 DOSES	N	V2-D0	BA1	80	80	20
3011853	18-54 yrs	SCTV01E 30ug	6-8 months	2 DOSES	N	V4-D28	BA1	10240	80	20
3011859	18-54 yrs	BNT162b2	9-12 months	2 DOSES	N	V2-D0	BA1	1280	1280	20
3011859	18-54 yrs	BNT162b2	9-12 months	2 DOSES	N	V4-D28	BA1	2560	1280	20
3011860	18-54 yrs	BNT162b2	9-12 months	2 DOSES	N	V2-D0	BA1	160	160	20
3011860	18-54 yrs	BNT162b2	9-12 months	2 DOSES	N	V4-D28	BA1	640	160	20
3011861	18-54 yrs	SCTV01C 20ug	6-8 months	2 DOSES	N	V2-D0	BA1	160	160	20
3011861	18-54 yrs	SCTV01C 20ug	6-8 months	2 DOSES	N	V4-D28	BA1	640	160	20
3011862	18-54 yrs	SCTV01C 20ug	3-5 months	2 DOSES	N	V2-D0	BA1	320	320	20
3011862	18-54 yrs	SCTV01C 20ug	3-5 months	2 DOSES	N	V4-D28	BA1	640	320	20
3011864	18-54 yrs	BNT162b2	6-8 months	2 DOSES	N	V2-D0	BA1	160	160	20
3011864	18-54 yrs	BNT162b2	6-8 months	2 DOSES	N	V4-D28	BA1	1280	160	20
3011866	18-54 yrs	SCTV01E 30ug	9-12 months	2 DOSES	N	V2-D0	BA1	40	40	20
3011866	18-54 yrs	SCTV01E 30ug	9-12 months	2 DOSES	N	V4-D28	BA1	640	40	20
3011867	18-54 yrs	BNT162b2	6-8 months	2 DOSES	N	V2-D0	BA1	640	640	20
3011867	18-54 yrs	BNT162b2	6-8 months	2 DOSES	N	V4-D28	BA1	1280	640	20
3011868	18-54 yrs	SCTV01C 20ug	13-24 months	2 DOSES	N	V2-D0	BA1	40	40	20
3011868	18-54 yrs	SCTV01C 20ug	13-24 months	2 DOSES	N	V4-D28	BA1	640	40	20
3011869	18-54 yrs	BNT162b2	9-12 months	2 DOSES	N	V2-D0	BA1	320	320	20
3011869	18-54 yrs	BNT162b2	9-12 months	2 DOSES	N	V4-D28	BA1	2560	320	20
3011870	18-54 yrs	BNT162b2	6-8 months	2 DOSES	N	V2-D0	BA1	160	160	20
3011870	18-54 yrs	BNT162b2	6-8 months	2 DOSES	N	V4-D28	BA1	2560	160	20
3011871	18-54 yrs	SCTV01E 30ug	3-5 months	2 DOSES	N	V2-D0	BA1	320	320	20
3011871	18-54 yrs	SCTV01E 30ug	3-5 months	2 DOSES	N	V4-D28	BA1	1280	320	20
3011872	18-54 yrs	SCTV01E 30ug	9-12 months	2 DOSES	N	V2-D0	BA1	5	5	20
3011872	18-54 yrs	SCTV01E 30ug	9-12 months	2 DOSES	N	V4-D28	BA1	1280	5	20
3011873	18-54 yrs	BNT162b2	13-24 months	2 DOSES	N	V2-D0	BA1	1280	1280	20
3011873	18-54 yrs	BNT162b2	13-24 months	2 DOSES	N	V4-D28	BA1	5120	1280	20
3011874	18-54 yrs	BNT162b2	13-24 months	2 DOSES	N	V2-D0	BA1	320	320	20
3011874	18-54 yrs	BNT162b2	13-24 months	2 DOSES	N	V4-D28	BA1	320	320	20
3011877	18-54 yrs	BNT162b2	13-24 months	2 DOSES	N	V2-D0	BA1	160	160	20
3011877	18-54 yrs	BNT162b2	13-24 months	2 DOSES	N	V4-D28	BA1	640	160	20
3011878	18-54 yrs	SCTV01C 20ug	13-24 months	2 DOSES	N	V2-D0	BA1	320	320	20
3011878	18-54 yrs	SCTV01C 20ug	13-24 months	2 DOSES	N	V4-D28	BA1	640	320	20
3011879	18-54 yrs	SCTV01C 20ug	6-8 months	2 DOSES	N	V2-D0	BA1	640	640	20
3011879	18-54 yrs	SCTV01C 20ug	6-8 months	2 DOSES	N	V4-D28	BA1	640	640	20
3011880	18-54 yrs	BNT162b2	9-12 months	2 DOSES	N	V2-D0	BA1	320	320	20
3011880	18-54 yrs	BNT162b2	9-12 months	2 DOSES	N	V4-D28	BA1	320	320	20
3011883	18-54 yrs	BNT162b2	6-8 months	2 DOSES	N	V2-D0	BA1	160	160	20
3011883	18-54 yrs	BNT162b2	6-8 months	2 DOSES	N	V4-D28	BA1	640	160	20
3011884	18-54 yrs	SCTV01E 30ug	9-12 months	2 DOSES	N	V2-D0	BA1	5120	5120	20
3011884	18-54 yrs	SCTV01E 30ug	9-12 months	2 DOSES	N	V4-D28	BA1	5120	5120	20
3011885	18-54 yrs	SCTV01C 20ug	3-5 months	2 DOSES	N	V2-D0	BA1	640	640	20
3011885	18-54 yrs	SCTV01C 20ug	3-5 months	2 DOSES	N	V4-D28	BA1	5120	640	20
3011886	18-54 yrs	BNT162b2	6-8 months	2 DOSES	N	V2-D0	BA1	320	320	20
3011886	18-54 yrs	BNT162b2	6-8 months	2 DOSES	N	V4-D28	BA1	1280	320	20
3011887	18-54 yrs	SCTV01C 20ug	3-5 months	2 DOSES	N	V2-D0	BA1	1280	1280	20
3011887	18-54 yrs	SCTV01C 20ug	3-5 months	2 DOSES	N	V4-D28	BA1	2560	1280	20
3011888	18-54 yrs	SCTV01E 30ug	6-8 months	2 DOSES	N	V2-D0	BA1	160	160	20
3011888	18-54 yrs	SCTV01E 30ug	6-8 months	2 DOSES	N	V4-D28	BA1	640	160	20
3011889	18-54 yrs	SCTV01C 20ug	3-5 months	2 DOSES	N	V2-D0	BA1	160	160	20
3011889	18-54 yrs	SCTV01C 20ug	3-5 months	2 DOSES	N	V4-D28	BA1	2560	160	20
3011890	18-54 yrs	SCTV01E 30ug	3-5 months	2 DOSES	N	V2-D0	BA1	1280	1280	20
3011890	18-54 yrs	SCTV01E 30ug	3-5 months	2 DOSES	N	V4-D28	BA1	2560	1280	20
3011891	18-54 yrs	SCTV01E 30ug	13-24 months	2 DOSES	N	V2-D0	BA1	80	80	20
3011891	18-54 yrs	SCTV01E 30ug	13-24 months	2 DOSES	N	V4-D28	BA1	5120	80	20
3011895	18-54 yrs	SCTV01E 30ug	13-24 months	2 DOSES	N	V2-D0	BA1	320	320	20
3011895	18-54 yrs	SCTV01E 30ug	13-24 months	2 DOSES	N	V4-D28	BA1	1280	320	20
3011896	18-54 yrs	SCTV01E 30ug	9-12 months	2 DOSES	N	V2-D0	BA1	640	640	20
3011896	18-54 yrs	SCTV01E 30ug	9-12 months	2 DOSES	N	V4-D28	BA1	5120	640	20
3011897	18-54 yrs	SCTV01C 20ug	3-5 months	2 DOSES	N	V2-D0	BA1	1280	1280	20
3011897	18-54 yrs	SCTV01C 20ug	3-5 months	2 DOSES	N	V4-D28	BA1	2560	1280	20
3011898	18-54 yrs	BNT162b2	13-24 months	2 DOSES	N	V2-D0	BA1	160	160	20
3011898	18-54 yrs	BNT162b2	13-24 months	2 DOSES	N	V4-D28	BA1	640	160	20
3011899	18-54 yrs	SCTV01C 20ug	3-5 months	2 DOSES	N	V2-D0	BA1	320	320	20
3011899	18-54 yrs	SCTV01C 20ug	3-5 months	2 DOSES	N	V4-D28	BA1	1280	320	20
3011900	18-54 yrs	BNT162b2	6-8 months	2 DOSES	N	V2-D0	BA1	640	640	20
3011900	18-54 yrs	BNT162b2	6-8 months	2 DOSES	N	V4-D28	BA1	2560	640	20
3011901	18-54 yrs	SCTV01C 20ug	3-5 months	2 DOSES	N	V2-D0	BA1	640	640	20
3011901	18-54 yrs	SCTV01C 20ug	3-5 months	2 DOSES	N	V4-D28	BA1	640	640	20
3011902	18-54 yrs	SCTV01E 30ug	9-12 months	2 DOSES	N	V2-D0	BA1	40	40	20
3011902	18-54 yrs	SCTV01E 30ug	9-12 months	2 DOSES	N	V4-D28	BA1	640	40	20
3011904	18-54 yrs	SCTV01C 20ug	13-24 months	2 DOSES	Y	V2-D0	BA1	160	160	20
3011904	18-54 yrs	SCTV01C 20ug	13-24 months	2 DOSES	Y	V4-D28	BA1	640	160	20
3011906	18-54 yrs	SCTV01E 30ug	9-12 months	2 DOSES	N	V2-D0	BA1	640	640	20
3011906	18-54 yrs	SCTV01E 30ug	9-12 months	2 DOSES	N	V4-D28	BA1	640	640	20
3011907	18-54 yrs	SCTV01C 20ug	9-12 months	2 DOSES	N	V2-D0	BA1	640	640	20
3011907	18-54 yrs	SCTV01C 20ug	9-12 months	2 DOSES	N	V4-D28	BA1	640	640	20
3011908	18-54 yrs	SCTV01E 30ug	6-8 months	2 DOSES	N	V2-D0	BA1	640	640	20
3011908	18-54 yrs	SCTV01E 30ug	6-8 months	2 DOSES	N	V4-D28	BA1	1280	640	20
3011909	18-54 yrs	SCTV01C 20ug	9-12 months	2 DOSES	N	V2-D0	BA1	1280	1280	20
3011909	18-54 yrs	SCTV01C 20ug	9-12 months	2 DOSES	N	V4-D28	BA1	1280	1280	20
3011910	18-54 yrs	SCTV01C 20ug	6-8 months	2 DOSES	N	V2-D0	BA1	320	320	20
3011910	18-54 yrs	SCTV01C 20ug	6-8 months	2 DOSES	N	V4-D28	BA1	320	320	20
3011911	18-54 yrs	BNT162b2	6-8 months	2 DOSES	N	V2-D0	BA1	320	320	20
3011911	18-54 yrs	BNT162b2	6-8 months	2 DOSES	N	V4-D28	BA1	640	320	20
3011912	18-54 yrs	SCTV01C 20ug	9-12 months	2 DOSES	N	V2-D0	BA1	320	320	20
3011912	18-54 yrs	SCTV01C 20ug	9-12 months	2 DOSES	N	V4-D28	BA1	5120	320	20
3011914	18-54 yrs	BNT162b2	6-8 months	2 DOSES	N	V2-D0	BA1	320	320	20
3011914	18-54 yrs	BNT162b2	6-8 months	2 DOSES	N	V4-D28	BA1	5120	320	20
3011915	18-54 yrs	BNT162b2	6-8 months	2 DOSES	N	V2-D0	BA1	640	640	20
3011915	18-54 yrs	BNT162b2	6-8 months	2 DOSES	N	V4-D28	BA1	1280	640	20
3011916	18-54 yrs	BNT162b2	13-24 months	2 DOSES	N	V2-D0	BA1	320	320	20
3011916	18-54 yrs	BNT162b2	13-24 months	2 DOSES	N	V4-D28	BA1	640	320	20
3011917	18-54 yrs	SCTV01E 30ug	9-12 months	2 DOSES	N	V2-D0	BA1	40	40	20
3011917	18-54 yrs	SCTV01E 30ug	9-12 months	2 DOSES	N	V4-D28	BA1	1280	40	20
3011918	18-54 yrs	SCTV01C 20ug	13-24 months	2 DOSES	N	V2-D0	BA1	640	640	20
3011918	18-54 yrs	SCTV01C 20ug	13-24 months	2 DOSES	N	V4-D28	BA1	640	640	20
3011919	18-54 yrs	SCTV01C 20ug	6-8 months	3 DOSES	Y	V2-D0	BA1	160	160	20
3011919	18-54 yrs	SCTV01C 20ug	6-8 months	3 DOSES	Y	V4-D28	BA1	320	160	20
3011920	18-54 yrs	SCTV01C 20ug	9-12 months	2 DOSES	N	V2-D0	BA1	160	160	20
3011920	18-54 yrs	SCTV01C 20ug	9-12 months	2 DOSES	N	V4-D28	BA1	1280	160	20
3011921	18-54 yrs	BNT162b2	6-8 months	2 DOSES	N	V2-D0	BA1	320	320	20
3011921	18-54 yrs	BNT162b2	6-8 months	2 DOSES	N	V4-D28	BA1	2560	320	20
3011922	18-54 yrs	SCTV01E 30ug	3-5 months	2 DOSES	N	V2-D0	BA1	320	320	20
3011922	18-54 yrs	SCTV01E 30ug	3-5 months	2 DOSES	N	V4-D28	BA1	1280	320	20
3011923	18-54 yrs	SCTV01C 20ug	3-5 months	2 DOSES	N	V2-D0	BA1	640	640	20
3011923	18-54 yrs	SCTV01C 20ug	3-5 months	2 DOSES	N	V4-D28	BA1	5120	640	20
3011925	18-54 yrs	SCTV01C 20ug	9-12 months	2 DOSES	N	V2-D0	BA1	160	160	20
3011925	18-54 yrs	SCTV01C 20ug	9-12 months	2 DOSES	N	V4-D28	BA1	320	160	20
3011926	18-54 yrs	SCTV01E 30ug	13-24 months	2 DOSES	N	V2-D0	BA1	320	320	20
3011926	18-54 yrs	SCTV01E 30ug	13-24 months	2 DOSES	N	V4-D28	BA1	1280	320	20
3011928	18-54 yrs	BNT162b2	3-5 months	2 DOSES	N	V2-D0	BA1	640	640	20
3011928	18-54 yrs	BNT162b2	3-5 months	2 DOSES	N	V4-D28	BA1	1280	640	20
3011929	18-54 yrs	SCTV01E 30ug	9-12 months	2 DOSES	N	V2-D0	BA1	320	320	20
3011929	18-54 yrs	SCTV01E 30ug	9-12 months	2 DOSES	N	V4-D28	BA1	2560	320	20
3011931	18-54 yrs	BNT162b2	9-12 months	2 DOSES	N	V2-D0	BA1	320	320	20
3011931	18-54 yrs	BNT162b2	9-12 months	2 DOSES	N	V4-D28	BA1	1280	320	20
3011932	18-54 yrs	SCTV01C 20ug	6-8 months	2 DOSES	N	V2-D0	BA1	320	320	20
3011932	18-54 yrs	SCTV01C 20ug	6-8 months	2 DOSES	N	V4-D28	BA1	640	320	20
3011933	18-54 yrs	SCTV01E 30ug	9-12 months	2 DOSES	N	V2-D0	BA1	320	320	20
3011933	18-54 yrs	SCTV01E 30ug	9-12 months	2 DOSES	N	V4-D28	BA1	640	320	20
3011934	18-54 yrs	BNT162b2	6-8 months	2 DOSES	N	V2-D0	BA1	320	320	20
3011934	18-54 yrs	BNT162b2	6-8 months	2 DOSES	N	V4-D28	BA1	1280	320	20
3011936	18-54 yrs	BNT162b2	13-24 months	2 DOSES	N	V2-D0	BA1	80	80	20
3011936	18-54 yrs	BNT162b2	13-24 months	2 DOSES	N	V4-D28	BA1	320	80	20
3011937	18-54 yrs	SCTV01E 30ug	6-8 months	2 DOSES	N	V2-D0	BA1	640	640	20
3011937	18-54 yrs	SCTV01E 30ug	6-8 months	2 DOSES	N	V4-D28	BA1	2560	640	20
3011938	18-54 yrs	BNT162b2	6-8 months	2 DOSES	N	V2-D0	BA1	1280	1280	20
3011938	18-54 yrs	BNT162b2	6-8 months	2 DOSES	N	V4-D28	BA1	1280	1280	20
3011939	18-54 yrs	BNT162b2	9-12 months	2 DOSES	N	V2-D0	BA1	80	80	20
3011939	18-54 yrs	BNT162b2	9-12 months	2 DOSES	N	V4-D28	BA1	640	80	20
3011940	18-54 yrs	SCTV01E 30ug	6-8 months	2 DOSES	N	V2-D0	BA1	2560	2560	20
3011940	18-54 yrs	SCTV01E 30ug	6-8 months	2 DOSES	N	V4-D28	BA1	1280	2560	20
3011941	18-54 yrs	SCTV01C 20ug	6-8 months	2 DOSES	N	V2-D0	BA1	160	160	20
3011941	18-54 yrs	SCTV01C 20ug	6-8 months	2 DOSES	N	V4-D28	BA1	320	160	20
3011943	18-54 yrs	SCTV01E 30ug	9-12 months	2 DOSES	N	V2-D0	BA1	40	40	20
3011943	18-54 yrs	SCTV01E 30ug	9-12 months	2 DOSES	N	V4-D28	BA1	640	40	20
3011945	18-54 yrs	BNT162b2	9-12 months	2 DOSES	N	V2-D0	BA1	160	160	20
3011945	18-54 yrs	BNT162b2	9-12 months	2 DOSES	N	V4-D28	BA1	640	160	20
3011946	18-54 yrs	BNT162b2	13-24 months	2 DOSES	N	V2-D0	BA1	80	80	20
3011946	18-54 yrs	BNT162b2	13-24 months	2 DOSES	N	V4-D28	BA1	1280	80	20
3011947	18-54 yrs	SCTV01E 30ug	6-8 months	2 DOSES	N	V2-D0	BA1	160	160	20
3011947	18-54 yrs	SCTV01E 30ug	6-8 months	2 DOSES	N	V4-D28	BA1	1280	160	20
3011949	18-54 yrs	SCTV01C 20ug	13-24 months	2 DOSES	N	V2-D0	BA1	640	640	20
3011949	18-54 yrs	SCTV01C 20ug	13-24 months	2 DOSES	N	V4-D28	BA1	1280	640	20
3011950	18-54 yrs	BNT162b2	13-24 months	2 DOSES	Y	V2-D0	BA1	5	5	20
3011950	18-54 yrs	BNT162b2	13-24 months	2 DOSES	Y	V4-D28	BA1	1280	5	20
3011953	18-54 yrs	SCTV01C 20ug	3-5 months	2 DOSES	N	V2-D0	BA1	1280	1280	20
3011953	18-54 yrs	SCTV01C 20ug	3-5 months	2 DOSES	N	V4-D28	BA1	2560	1280	20
3011954	18-54 yrs	BNT162b2	9-12 months	2 DOSES	N	V2-D0	BA1	80	80	20
3011954	18-54 yrs	BNT162b2	9-12 months	2 DOSES	N	V4-D28	BA1	320	80	20
3011955	18-54 yrs	BNT162b2	9-12 months	2 DOSES	N	V2-D0	BA1	40	40	20
3011955	18-54 yrs	BNT162b2	9-12 months	2 DOSES	N	V4-D28	BA1	1280	40	20
3011956	18-54 yrs	SCTV01C 20ug	13-24 months	2 DOSES	N	V2-D0	BA1	320	320	20
3011956	18-54 yrs	SCTV01C 20ug	13-24 months	2 DOSES	N	V4-D28	BA1	1280	320	20
3011957	18-54 yrs	SCTV01C 20ug	6-8 months	2 DOSES	N	V2-D0	BA1	160	160	20
3011957	18-54 yrs	SCTV01C 20ug	6-8 months	2 DOSES	N	V4-D28	BA1	320	160	20
3011958	18-54 yrs	BNT162b2	13-24 months	2 DOSES	N	V2-D0	BA1	640	640	20
3011958	18-54 yrs	BNT162b2	13-24 months	2 DOSES	N	V4-D28	BA1	1280	640	20
3011959	18-54 yrs	SCTV01E 30ug	13-24 months	2 DOSES	N	V2-D0	BA1	80	80	20
3011959	18-54 yrs	SCTV01E 30ug	13-24 months	2 DOSES	N	V4-D28	BA1	2560	80	20
3011960	18-54 yrs	SCTV01C 20ug	3-5 months	2 DOSES	N	V2-D0	BA1	320	320	20
3011960	18-54 yrs	SCTV01C 20ug	3-5 months	2 DOSES	N	V4-D28	BA1	640	320	20
3011961	18-54 yrs	SCTV01C 20ug	13-24 months	2 DOSES	N	V2-D0	BA1	160	160	20
3011961	18-54 yrs	SCTV01C 20ug	13-24 months	2 DOSES	N	V4-D28	BA1	1280	160	20
3011962	18-54 yrs	BNT162b2	3-5 months	2 DOSES	N	V2-D0	BA1	640	640	20
3011962	18-54 yrs	BNT162b2	3-5 months	2 DOSES	N	V4-D28	BA1	1280	640	20
3011964	18-54 yrs	SCTV01C 20ug	13-24 months	2 DOSES	N	V2-D0	BA1	80	80	20
3011964	18-54 yrs	SCTV01C 20ug	13-24 months	2 DOSES	N	V4-D28	BA1	320	80	20
3011965	18-54 yrs	SCTV01E 30ug	9-12 months	2 DOSES	N	V2-D0	BA1	320	320	20
3011965	18-54 yrs	SCTV01E 30ug	9-12 months	2 DOSES	N	V4-D28	BA1	5120	320	20
3011966	18-54 yrs	SCTV01C 20ug	9-12 months	2 DOSES	N	V2-D0	BA1	320	320	20
3011966	18-54 yrs	SCTV01C 20ug	9-12 months	2 DOSES	N	V4-D28	BA1	2560	320	20
3011970	18-54 yrs	BNT162b2	3-5 months	2 DOSES	N	V2-D0	BA1	640	640	20
3011970	18-54 yrs	BNT162b2	3-5 months	2 DOSES	N	V4-D28	BA1	1280	640	20
3011972	18-54 yrs	SCTV01C 20ug	13-24 months	2 DOSES	N	V2-D0	BA1	320	320	20
3011972	18-54 yrs	SCTV01C 20ug	13-24 months	2 DOSES	N	V4-D28	BA1	1280	320	20
3011974	18-54 yrs	SCTV01C 20ug	3-5 months	2 DOSES	N	V2-D0	BA1	640	640	20
3011974	18-54 yrs	SCTV01C 20ug	3-5 months	2 DOSES	N	V4-D28	BA1	640	640	20
3011975	18-54 yrs	SCTV01E 30ug	3-5 months	2 DOSES	N	V2-D0	BA1	160	160	20
3011975	18-54 yrs	SCTV01E 30ug	3-5 months	2 DOSES	N	V4-D28	BA1	1280	160	20
3011976	18-54 yrs	SCTV01C 20ug	3-5 months	2 DOSES	N	V2-D0	BA1	5120	5120	20
3011976	18-54 yrs	SCTV01C 20ug	3-5 months	2 DOSES	N	V4-D28	BA1	10240	5120	20
3011977	18-54 yrs	SCTV01E 30ug	6-8 months	2 DOSES	N	V2-D0	BA1	320	320	20
3011977	18-54 yrs	SCTV01E 30ug	6-8 months	2 DOSES	N	V4-D28	BA1	1280	320	20
3011978	18-54 yrs	BNT162b2	6-8 months	2 DOSES	N	V2-D0	BA1	1280	1280	20
3011978	18-54 yrs	BNT162b2	6-8 months	2 DOSES	N	V4-D28	BA1	2560	1280	20
3011979	18-54 yrs	SCTV01E 30ug	6-8 months	2 DOSES	N	V2-D0	BA1	160	160	20
3011979	18-54 yrs	SCTV01E 30ug	6-8 months	2 DOSES	N	V4-D28	BA1	1280	160	20
3011980	18-54 yrs	BNT162b2	6-8 months	2 DOSES	N	V2-D0	BA1	80	80	20
3011980	18-54 yrs	BNT162b2	6-8 months	2 DOSES	N	V4-D28	BA1	320	80	20
3011981	18-54 yrs	SCTV01E 30ug	13-24 months	2 DOSES	N	V2-D0	BA1	20	20	20
3011981	18-54 yrs	SCTV01E 30ug	13-24 months	2 DOSES	N	V4-D28	BA1	5120	20	20
3011982	18-54 yrs	SCTV01C 20ug	9-12 months	2 DOSES	N	V2-D0	BA1	2560	2560	20
3011982	18-54 yrs	SCTV01C 20ug	9-12 months	2 DOSES	N	V4-D28	BA1	10240	2560	20
3011983	18-54 yrs	SCTV01E 30ug	13-24 months	2 DOSES	N	V2-D0	BA1	320	320	20
3011983	18-54 yrs	SCTV01E 30ug	13-24 months	2 DOSES	N	V4-D28	BA1	5120	320	20
3011984	18-54 yrs	SCTV01C 20ug	6-8 months	2 DOSES	N	V2-D0	BA1	40	40	20
3011984	18-54 yrs	SCTV01C 20ug	6-8 months	2 DOSES	N	V4-D28	BA1	1280	40	20
3011985	18-54 yrs	BNT162b2	9-12 months	2 DOSES	N	V2-D0	BA1	80	80	20
3011985	18-54 yrs	BNT162b2	9-12 months	2 DOSES	N	V4-D28	BA1	320	80	20
3011986	18-54 yrs	SCTV01E 30ug	9-12 months	2 DOSES	N	V2-D0	BA1	640	640	20
3011986	18-54 yrs	SCTV01E 30ug	9-12 months	2 DOSES	N	V4-D28	BA1	5120	640	20
3011988	18-54 yrs	BNT162b2	6-8 months	2 DOSES	N	V2-D0	BA1	320	320	20
3011988	18-54 yrs	BNT162b2	6-8 months	2 DOSES	N	V4-D28	BA1	5120	320	20
3011989	18-54 yrs	BNT162b2	13-24 months	2 DOSES	N	V2-D0	BA1	80	80	20
3011989	18-54 yrs	BNT162b2	13-24 months	2 DOSES	N	V4-D28	BA1	640	80	20
3011990	18-54 yrs	SCTV01E 30ug	6-8 months	2 DOSES	N	V2-D0	BA1	320	320	20
3011990	18-54 yrs	SCTV01E 30ug	6-8 months	2 DOSES	N	V4-D28	BA1	5120	320	20
3011991	18-54 yrs	SCTV01E 30ug	13-24 months	2 DOSES	N	V2-D0	BA1	320	320	20
3011991	18-54 yrs	SCTV01E 30ug	13-24 months	2 DOSES	N	V4-D28	BA1	5120	320	20
3011992	18-54 yrs	SCTV01E 30ug	6-8 months	2 DOSES	N	V2-D0	BA1	640	640	20
3011992	18-54 yrs	SCTV01E 30ug	6-8 months	2 DOSES	N	V4-D28	BA1	2560	640	20
3011993	18-54 yrs	SCTV01C 20ug	13-24 months	2 DOSES	N	V2-D0	BA1	160	160	20
3011993	18-54 yrs	SCTV01C 20ug	13-24 months	2 DOSES	N	V4-D28	BA1	1280	160	20
3011995	18-54 yrs	BNT162b2	13-24 months	2 DOSES	N	V2-D0	BA1	160	160	20
3011995	18-54 yrs	BNT162b2	13-24 months	2 DOSES	N	V4-D28	BA1	1280	160	20
3011998	18-54 yrs	BNT162b2	13-24 months	2 DOSES	N	V2-D0	BA1	80	80	20
3011998	18-54 yrs	BNT162b2	13-24 months	2 DOSES	N	V4-D28	BA1	1280	80	20
3012000	18-54 yrs	SCTV01C 20ug	13-24 months	2 DOSES	N	V2-D0	BA1	160	160	20
3012000	18-54 yrs	SCTV01C 20ug	13-24 months	2 DOSES	N	V4-D28	BA1	320	160	20
3012002	18-54 yrs	SCTV01C 20ug	13-24 months	2 DOSES	N	V2-D0	BA1	640	640	20
3012002	18-54 yrs	SCTV01C 20ug	13-24 months	2 DOSES	N	V4-D28	BA1	2560	640	20
3012003	18-54 yrs	BNT162b2	13-24 months	2 DOSES	N	V2-D0	BA1	80	80	20
3012003	18-54 yrs	BNT162b2	13-24 months	2 DOSES	N	V4-D28	BA1	1280	80	20
3012004	18-54 yrs	BNT162b2	6-8 months	2 DOSES	N	V2-D0	BA1	160	160	20
3012004	18-54 yrs	BNT162b2	6-8 months	2 DOSES	N	V4-D28	BA1	320	160	20
3012005	18-54 yrs	BNT162b2	13-24 months	2 DOSES	N	V2-D0	BA1	640	640	20
3012005	18-54 yrs	BNT162b2	13-24 months	2 DOSES	N	V4-D28	BA1	640	640	20
3012006	18-54 yrs	SCTV01C 20ug	6-8 months	2 DOSES	N	V2-D0	BA1	160	160	20
3012006	18-54 yrs	SCTV01C 20ug	6-8 months	2 DOSES	N	V4-D28	BA1	1280	160	20
3012007	18-54 yrs	SCTV01E 30ug	13-24 months	2 DOSES	Y	V2-D0	BA1	320	320	20
3012007	18-54 yrs	SCTV01E 30ug	13-24 months	2 DOSES	Y	V4-D28	BA1	1280	320	20
3012008	18-54 yrs	SCTV01E 30ug	9-12 months	2 DOSES	N	V2-D0	BA1	320	320	20
3012008	18-54 yrs	SCTV01E 30ug	9-12 months	2 DOSES	N	V4-D28	BA1	640	320	20
3012009	18-54 yrs	SCTV01E 30ug	3-5 months	3 DOSES	N	V2-D0	BA1	160	160	20
3012009	18-54 yrs	SCTV01E 30ug	3-5 months	3 DOSES	N	V4-D28	BA1	5120	160	20
3012010	18-54 yrs	SCTV01C 20ug	6-8 months	2 DOSES	N	V2-D0	BA1	160	160	20
3012010	18-54 yrs	SCTV01C 20ug	6-8 months	2 DOSES	N	V4-D28	BA1	1280	160	20
3012011	18-54 yrs	BNT162b2	13-24 months	2 DOSES	N	V2-D0	BA1	160	160	20
3012011	18-54 yrs	BNT162b2	13-24 months	2 DOSES	N	V4-D28	BA1	1280	160	20
3012012	18-54 yrs	SCTV01E 30ug	3-5 months	2 DOSES	N	V2-D0	BA1	2560	2560	20
3012012	18-54 yrs	SCTV01E 30ug	3-5 months	2 DOSES	N	V4-D28	BA1	2560	2560	20
3012013	18-54 yrs	SCTV01C 20ug	13-24 months	2 DOSES	N	V2-D0	BA1	640	640	20
3012013	18-54 yrs	SCTV01C 20ug	13-24 months	2 DOSES	N	V4-D28	BA1	1280	640	20
3012014	18-54 yrs	SCTV01C 20ug	6-8 months	2 DOSES	N	V2-D0	BA1	1280	1280	20
3012014	18-54 yrs	SCTV01C 20ug	6-8 months	2 DOSES	N	V4-D28	BA1	1280	1280	20
3012015	18-54 yrs	SCTV01E 30ug	9-12 months	2 DOSES	N	V2-D0	BA1	320	320	20
3012015	18-54 yrs	SCTV01E 30ug	9-12 months	2 DOSES	N	V4-D28	BA1	1280	320	20
3012016	18-54 yrs	SCTV01E 30ug	6-8 months	2 DOSES	N	V2-D0	BA1	80	80	20
3012016	18-54 yrs	SCTV01E 30ug	6-8 months	2 DOSES	N	V4-D28	BA1	1280	80	20
3012017	18-54 yrs	SCTV01C 20ug	6-8 months	2 DOSES	N	V2-D0	BA1	320	320	20
3012017	18-54 yrs	SCTV01C 20ug	6-8 months	2 DOSES	N	V4-D28	BA1	640	320	20
3012018	18-54 yrs	SCTV01C 20ug	6-8 months	2 DOSES	N	V2-D0	BA1	320	320	20
3012018	18-54 yrs	SCTV01C 20ug	6-8 months	2 DOSES	N	V4-D28	BA1	640	320	20
3012019	18-54 yrs	BNT162b2	9-12 months	2 DOSES	N	V2-D0	BA1	320	320	20
3012019	18-54 yrs	BNT162b2	9-12 months	2 DOSES	N	V4-D28	BA1	1280	320	20
3012020	18-54 yrs	SCTV01E 30ug	9-12 months	2 DOSES	N	V2-D0	BA1	640	640	20
3012020	18-54 yrs	SCTV01E 30ug	9-12 months	2 DOSES	N	V4-D28	BA1	640	640	20
3012022	18-54 yrs	BNT162b2	6-8 months	2 DOSES	N	V2-D0	BA1	160	160	20
3012022	18-54 yrs	BNT162b2	6-8 months	2 DOSES	N	V4-D28	BA1	640	160	20
3012024	18-54 yrs	SCTV01C 20ug	13-24 months	2 DOSES	N	V2-D0	BA1	80	80	20
3012024	18-54 yrs	SCTV01C 20ug	13-24 months	2 DOSES	N	V4-D28	BA1	5120	80	20
3012025	18-54 yrs	SCTV01E 30ug	13-24 months	2 DOSES	N	V2-D0	BA1	640	640	20
3012025	18-54 yrs	SCTV01E 30ug	13-24 months	2 DOSES	N	V4-D28	BA1	2560	640	20
3012026	18-54 yrs	SCTV01E 30ug	13-24 months	2 DOSES	N	V2-D0	BA1	80	80	20
3012026	18-54 yrs	SCTV01E 30ug	13-24 months	2 DOSES	N	V4-D28	BA1	1280	80	20
3012029	18-54 yrs	SCTV01E 30ug	6-8 months	2 DOSES	N	V2-D0	BA1	640	640	20
3012029	18-54 yrs	SCTV01E 30ug	6-8 months	2 DOSES	N	V4-D28	BA1	5120	640	20
3012031	18-54 yrs	SCTV01E 30ug	9-12 months	2 DOSES	N	V2-D0	BA1	160	160	20
3012031	18-54 yrs	SCTV01E 30ug	9-12 months	2 DOSES	N	V4-D28	BA1	1280	160	20
3012033	18-54 yrs	SCTV01C 20ug	13-24 months	2 DOSES	N	V2-D0	BA1	320	320	20
3012033	18-54 yrs	SCTV01C 20ug	13-24 months	2 DOSES	N	V4-D28	BA1	640	320	20
3012034	18-54 yrs	SCTV01C 20ug	13-24 months	2 DOSES	N	V2-D0	BA1	20	20	20
3012034	18-54 yrs	SCTV01C 20ug	13-24 months	2 DOSES	N	V4-D28	BA1	1280	20	20
3012036	18-54 yrs	BNT162b2	6-8 months	2 DOSES	N	V2-D0	BA1	320	320	20
3012036	18-54 yrs	BNT162b2	6-8 months	2 DOSES	N	V4-D28	BA1	640	320	20
3012037	18-54 yrs	SCTV01C 20ug	6-8 months	3 DOSES	N	V2-D0	BA1	320	320	20
3012037	18-54 yrs	SCTV01C 20ug	6-8 months	3 DOSES	N	V4-D28	BA1	640	320	20
3012038	18-54 yrs	BNT162b2	3-5 months	2 DOSES	N	V2-D0	BA1	1280	1280	20
3012038	18-54 yrs	BNT162b2	3-5 months	2 DOSES	N	V4-D28	BA1	2560	1280	20
3012039	18-54 yrs	SCTV01E 30ug	6-8 months	2 DOSES	N	V2-D0	BA1	640	640	20
3012039	18-54 yrs	SCTV01E 30ug	6-8 months	2 DOSES	N	V4-D28	BA1	1280	640	20
3012041	18-54 yrs	SCTV01E 30ug	13-24 months	2 DOSES	N	V2-D0	BA1	160	160	20
3012041	18-54 yrs	SCTV01E 30ug	13-24 months	2 DOSES	N	V4-D28	BA1	640	160	20
3012042	18-54 yrs	BNT162b2	9-12 months	2 DOSES	N	V2-D0	BA1	320	320	20
3012042	18-54 yrs	BNT162b2	9-12 months	2 DOSES	N	V4-D28	BA1	1280	320	20
3012043	18-54 yrs	SCTV01E 30ug	3-5 months	2 DOSES	N	V2-D0	BA1	320	320	20
3012043	18-54 yrs	SCTV01E 30ug	3-5 months	2 DOSES	N	V4-D28	BA1	1280	320	20
3012044	18-54 yrs	BNT162b2	3-5 months	2 DOSES	N	V2-D0	BA1	320	320	20
3012044	18-54 yrs	BNT162b2	3-5 months	2 DOSES	N	V4-D28	BA1	1280	320	20
3012047	18-54 yrs	SCTV01C 20ug	9-12 months	2 DOSES	N	V2-D0	BA1	640	640	20
3012047	18-54 yrs	SCTV01C 20ug	9-12 months	2 DOSES	N	V4-D28	BA1	2560	640	20
3012048	18-54 yrs	SCTV01E 30ug	13-24 months	2 DOSES	N	V2-D0	BA1	80	80	20
3012048	18-54 yrs	SCTV01E 30ug	13-24 months	2 DOSES	N	V4-D28	BA1	2560	80	20
3012049	18-54 yrs	BNT162b2	6-8 months	2 DOSES	N	V2-D0	BA1	320	320	20
3012049	18-54 yrs	BNT162b2	6-8 months	2 DOSES	N	V4-D28	BA1	1280	320	20
3012050	18-54 yrs	BNT162b2	9-12 months	2 DOSES	N	V2-D0	BA1	80	80	20
3012050	18-54 yrs	BNT162b2	9-12 months	2 DOSES	N	V4-D28	BA1	1280	80	20
3012051	18-54 yrs	SCTV01C 20ug	9-12 months	2 DOSES	N	V2-D0	BA1	1280	1280	20
3012051	18-54 yrs	SCTV01C 20ug	9-12 months	2 DOSES	N	V4-D28	BA1	1280	1280	20
3012052	18-54 yrs	SCTV01C 20ug	13-24 months	2 DOSES	N	V2-D0	BA1	640	640	20
3012052	18-54 yrs	SCTV01C 20ug	13-24 months	2 DOSES	N	V4-D28	BA1	640	640	20
3012053	18-54 yrs	SCTV01C 20ug	9-12 months	2 DOSES	N	V2-D0	BA1	320	320	20
3012053	18-54 yrs	SCTV01C 20ug	9-12 months	2 DOSES	N	V4-D28	BA1	640	320	20
3012055	18-54 yrs	SCTV01C 20ug	9-12 months	2 DOSES	N	V2-D0	BA1	320	320	20
3012055	18-54 yrs	SCTV01C 20ug	9-12 months	2 DOSES	N	V4-D28	BA1	2560	320	20
3012056	18-54 yrs	SCTV01E 30ug	6-8 months	2 DOSES	N	V2-D0	BA1	320	320	20
3012056	18-54 yrs	SCTV01E 30ug	6-8 months	2 DOSES	N	V4-D28	BA1	640	320	20
3012057	18-54 yrs	SCTV01C 20ug	13-24 months	2 DOSES	N	V2-D0	BA1	80	80	20
3012057	18-54 yrs	SCTV01C 20ug	13-24 months	2 DOSES	N	V4-D28	BA1	640	80	20
3012059	18-54 yrs	BNT162b2	6-8 months	2 DOSES	N	V2-D0	BA1	160	160	20
3012059	18-54 yrs	BNT162b2	6-8 months	2 DOSES	N	V4-D28	BA1	640	160	20
3012061	18-54 yrs	SCTV01E 30ug	9-12 months	2 DOSES	N	V2-D0	BA1	320	320	20
3012061	18-54 yrs	SCTV01E 30ug	9-12 months	2 DOSES	N	V4-D28	BA1	640	320	20
3012071	18-54 yrs	BNT162b2	3-5 months	2 DOSES	N	V2-D0	BA1	160	160	20
3012071	18-54 yrs	BNT162b2	3-5 months	2 DOSES	N	V4-D28	BA1	640	160	20
3012072	18-54 yrs	SCTV01E 30ug	13-24 months	2 DOSES	N	V2-D0	BA1	80	80	20
3012072	18-54 yrs	SCTV01E 30ug	13-24 months	2 DOSES	N	V4-D28	BA1	1280	80	20
3012073	18-54 yrs	SCTV01C 20ug	13-24 months	2 DOSES	N	V2-D0	BA1	40	40	20
3012073	18-54 yrs	SCTV01C 20ug	13-24 months	2 DOSES	N	V4-D28	BA1	320	40	20
3012074	18-54 yrs	SCTV01E 30ug	9-12 months	2 DOSES	N	V2-D0	BA1	640	640	20
3012074	18-54 yrs	SCTV01E 30ug	9-12 months	2 DOSES	N	V4-D28	BA1	5120	640	20
3012075	18-54 yrs	SCTV01E 30ug	13-24 months	2 DOSES	N	V2-D0	BA1	80	80	20
3012075	18-54 yrs	SCTV01E 30ug	13-24 months	2 DOSES	N	V4-D28	BA1	1280	80	20
3012076	18-54 yrs	SCTV01C 20ug	9-12 months	2 DOSES	N	V2-D0	BA1	160	160	20
3012076	18-54 yrs	SCTV01C 20ug	9-12 months	2 DOSES	N	V4-D28	BA1	1280	160	20
3012077	18-54 yrs	SCTV01C 20ug	6-8 months	2 DOSES	N	V2-D0	BA1	5120	5120	20
3012077	18-54 yrs	SCTV01C 20ug	6-8 months	2 DOSES	N	V4-D28	BA1	5120	5120	20
3012078	18-54 yrs	BNT162b2	13-24 months	2 DOSES	Y	V2-D0	BA1	640	640	20
3012078	18-54 yrs	BNT162b2	13-24 months	2 DOSES	Y	V4-D28	BA1	2560	640	20
3012079	18-54 yrs	BNT162b2	6-8 months	2 DOSES	N	V2-D0	BA1	80	80	20
3012079	18-54 yrs	BNT162b2	6-8 months	2 DOSES	N	V4-D28	BA1	320	80	20
3012080	18-54 yrs	SCTV01C 20ug	13-24 months	2 DOSES	N	V2-D0	BA1	160	160	20
3012080	18-54 yrs	SCTV01C 20ug	13-24 months	2 DOSES	N	V4-D28	BA1	640	160	20
3012083	18-54 yrs	SCTV01C 20ug	6-8 months	2 DOSES	N	V2-D0	BA1	320	320	20
3012083	18-54 yrs	SCTV01C 20ug	6-8 months	2 DOSES	N	V4-D28	BA1	1280	320	20
3012084	18-54 yrs	BNT162b2	13-24 months	2 DOSES	N	V2-D0	BA1	80	80	20
3012084	18-54 yrs	BNT162b2	13-24 months	2 DOSES	N	V4-D28	BA1	640	80	20
3012085	18-54 yrs	SCTV01C 20ug	13-24 months	2 DOSES	Y	V2-D0	BA1	160	160	20
3012085	18-54 yrs	SCTV01C 20ug	13-24 months	2 DOSES	Y	V4-D28	BA1	320	160	20
3012086	18-54 yrs	SCTV01C 20ug	9-12 months	2 DOSES	N	V2-D0	BA1	1280	1280	20
3012086	18-54 yrs	SCTV01C 20ug	9-12 months	2 DOSES	N	V4-D28	BA1	5120	1280	20
3012087	18-54 yrs	BNT162b2	6-8 months	2 DOSES	N	V2-D0	BA1	80	80	20
3012087	18-54 yrs	BNT162b2	6-8 months	2 DOSES	N	V4-D28	BA1	640	80	20
3012088	18-54 yrs	SCTV01E 30ug	9-12 months	2 DOSES	N	V2-D0	BA1	1280	1280	20
3012088	18-54 yrs	SCTV01E 30ug	9-12 months	2 DOSES	N	V4-D28	BA1	10240	1280	20
3012089	18-54 yrs	BNT162b2	13-24 months	2 DOSES	N	V2-D0	BA1	160	160	20
3012089	18-54 yrs	BNT162b2	13-24 months	2 DOSES	N	V4-D28	BA1	640	160	20
3012090	18-54 yrs	SCTV01C 20ug	13-24 months	2 DOSES	N	V2-D0	BA1	320	320	20
3012090	18-54 yrs	SCTV01C 20ug	13-24 months	2 DOSES	N	V4-D28	BA1	1280	320	20
3012091	18-54 yrs	SCTV01E 30ug	6-8 months	2 DOSES	N	V2-D0	BA1	160	160	20
3012091	18-54 yrs	SCTV01E 30ug	6-8 months	2 DOSES	N	V4-D28	BA1	2560	160	20
3012093	18-54 yrs	SCTV01C 20ug	9-12 months	2 DOSES	N	V2-D0	BA1	320	320	20
3012093	18-54 yrs	SCTV01C 20ug	9-12 months	2 DOSES	N	V4-D28	BA1	1280	320	20
3012094	18-54 yrs	BNT162b2	13-24 months	2 DOSES	N	V2-D0	BA1	160	160	20
3012094	18-54 yrs	BNT162b2	13-24 months	2 DOSES	N	V4-D28	BA1	320	160	20
3012096	18-54 yrs	BNT162b2	13-24 months	2 DOSES	N	V2-D0	BA1	320	320	20
3012096	18-54 yrs	BNT162b2	13-24 months	2 DOSES	N	V4-D28	BA1	1280	320	20
3012097	18-54 yrs	SCTV01E 30ug	3-5 months	2 DOSES	N	V2-D0	BA1	40	40	20
3012097	18-54 yrs	SCTV01E 30ug	3-5 months	2 DOSES	N	V4-D28	BA1	640	40	20
3012098	18-54 yrs	BNT162b2	13-24 months	2 DOSES	N	V2-D0	BA1	160	160	20
3012098	18-54 yrs	BNT162b2	13-24 months	2 DOSES	N	V4-D28	BA1	2560	160	20
3012099	18-54 yrs	BNT162b2	6-8 months	2 DOSES	N	V2-D0	BA1	20	20	20
3012099	18-54 yrs	BNT162b2	6-8 months	2 DOSES	N	V4-D28	BA1	160	20	20
3012100	18-54 yrs	BNT162b2	13-24 months	2 DOSES	N	V2-D0	BA1	320	320	20
3012100	18-54 yrs	BNT162b2	13-24 months	2 DOSES	N	V4-D28	BA1	640	320	20
3012101	18-54 yrs	SCTV01E 30ug	9-12 months	2 DOSES	N	V2-D0	BA1	80	80	20
3012101	18-54 yrs	SCTV01E 30ug	9-12 months	2 DOSES	N	V4-D28	BA1	2560	80	20
3012102	18-54 yrs	BNT162b2	6-8 months	2 DOSES	N	V2-D0	BA1	640	640	20
3012102	18-54 yrs	BNT162b2	6-8 months	2 DOSES	N	V4-D28	BA1	2560	640	20
3012103	18-54 yrs	BNT162b2	6-8 months	2 DOSES	N	V2-D0	BA1	80	80	20
3012103	18-54 yrs	BNT162b2	6-8 months	2 DOSES	N	V4-D28	BA1	1280	80	20
3012104	18-54 yrs	SCTV01E 30ug	13-24 months	2 DOSES	N	V2-D0	BA1	320	320	20
3012104	18-54 yrs	SCTV01E 30ug	13-24 months	2 DOSES	N	V4-D28	BA1	2560	320	20
3012105	18-54 yrs	SCTV01C 20ug	6-8 months	2 DOSES	N	V2-D0	BA1	640	640	20
3012105	18-54 yrs	SCTV01C 20ug	6-8 months	2 DOSES	N	V4-D28	BA1	640	640	20
3012106	18-54 yrs	BNT162b2	9-12 months	2 DOSES	N	V2-D0	BA1	40	40	20
3012106	18-54 yrs	BNT162b2	9-12 months	2 DOSES	N	V4-D28	BA1	1280	40	20
3012107	18-54 yrs	SCTV01C 20ug	13-24 months	2 DOSES	N	V2-D0	BA1	2560	2560	20
3012107	18-54 yrs	SCTV01C 20ug	13-24 months	2 DOSES	N	V4-D28	BA1	1280	2560	20
3012108	18-54 yrs	SCTV01C 20ug	9-12 months	2 DOSES	N	V2-D0	BA1	320	320	20
3012108	18-54 yrs	SCTV01C 20ug	9-12 months	2 DOSES	N	V4-D28	BA1	5120	320	20
3012109	18-54 yrs	BNT162b2	9-12 months	2 DOSES	N	V2-D0	BA1	160	160	20
3012109	18-54 yrs	BNT162b2	9-12 months	2 DOSES	N	V4-D28	BA1	1280	160	20
3012111	18-54 yrs	SCTV01E 30ug	6-8 months	2 DOSES	N	V2-D0	BA1	320	320	20
3012111	18-54 yrs	SCTV01E 30ug	6-8 months	2 DOSES	N	V4-D28	BA1	2560	320	20
3012113	18-54 yrs	BNT162b2	13-24 months	2 DOSES	N	V2-D0	BA1	320	320	20
3012113	18-54 yrs	BNT162b2	13-24 months	2 DOSES	N	V4-D28	BA1	1280	320	20
3012114	18-54 yrs	SCTV01E 30ug	13-24 months	2 DOSES	N	V2-D0	BA1	160	160	20
3012114	18-54 yrs	SCTV01E 30ug	13-24 months	2 DOSES	N	V4-D28	BA1	1280	160	20
3012116	18-54 yrs	BNT162b2	13-24 months	2 DOSES	N	V2-D0	BA1	320	320	20
3012116	18-54 yrs	BNT162b2	13-24 months	2 DOSES	N	V4-D28	BA1	640	320	20
3012117	18-54 yrs	BNT162b2	3-5 months	2 DOSES	N	V2-D0	BA1	640	640	20
3012117	18-54 yrs	BNT162b2	3-5 months	2 DOSES	N	V4-D28	BA1	640	640	20
3012118	18-54 yrs	BNT162b2	9-12 months	2 DOSES	N	V2-D0	BA1	160	160	20
3012118	18-54 yrs	BNT162b2	9-12 months	2 DOSES	N	V4-D28	BA1	320	160	20
3012123	18-54 yrs	SCTV01E 30ug	6-8 months	3 DOSES	N	V2-D0	BA1	320	320	20
3012123	18-54 yrs	SCTV01E 30ug	6-8 months	3 DOSES	N	V4-D28	BA1	5120	320	20
3012124	18-54 yrs	BNT162b2	9-12 months	2 DOSES	N	V2-D0	BA1	320	320	20
3012124	18-54 yrs	BNT162b2	9-12 months	2 DOSES	N	V4-D28	BA1	640	320	20
3012125	18-54 yrs	SCTV01E 30ug	13-24 months	2 DOSES	N	V2-D0	BA1	160	160	20
3012125	18-54 yrs	SCTV01E 30ug	13-24 months	2 DOSES	N	V4-D28	BA1	2560	160	20
3012126	18-54 yrs	SCTV01C 20ug	6-8 months	2 DOSES	N	V2-D0	BA1	320	320	20
3012126	18-54 yrs	SCTV01C 20ug	6-8 months	2 DOSES	N	V4-D28	BA1	1280	320	20
3012127	18-54 yrs	SCTV01C 20ug	6-8 months	2 DOSES	N	V2-D0	BA1	640	640	20
3012127	18-54 yrs	SCTV01C 20ug	6-8 months	2 DOSES	N	V4-D28	BA1	1280	640	20
3012128	18-54 yrs	BNT162b2	13-24 months	2 DOSES	N	V2-D0	BA1	640	640	20
3012128	18-54 yrs	BNT162b2	13-24 months	2 DOSES	N	V4-D28	BA1	640	640	20
3012129	18-54 yrs	BNT162b2	13-24 months	2 DOSES	N	V2-D0	BA1	640	640	20
3012129	18-54 yrs	BNT162b2	13-24 months	2 DOSES	N	V4-D28	BA1	1280	640	20
3012130	18-54 yrs	BNT162b2	9-12 months	2 DOSES	N	V2-D0	BA1	320	320	20
3012130	18-54 yrs	BNT162b2	9-12 months	2 DOSES	N	V4-D28	BA1	640	320	20
3012131	18-54 yrs	SCTV01E 30ug	9-12 months	2 DOSES	N	V2-D0	BA1	1280	1280	20
3012131	18-54 yrs	SCTV01E 30ug	9-12 months	2 DOSES	N	V4-D28	BA1	5120	1280	20
3012132	18-54 yrs	SCTV01C 20ug	6-8 months	2 DOSES	N	V2-D0	BA1	640	640	20
3012132	18-54 yrs	SCTV01C 20ug	6-8 months	2 DOSES	N	V4-D28	BA1	640	640	20
3012133	18-54 yrs	BNT162b2	13-24 months	2 DOSES	N	V2-D0	BA1	640	640	20
3012133	18-54 yrs	BNT162b2	13-24 months	2 DOSES	N	V4-D28	BA1	1280	640	20
3012134	18-54 yrs	SCTV01E 30ug	9-12 months	2 DOSES	N	V2-D0	BA1	320	320	20
3012134	18-54 yrs	SCTV01E 30ug	9-12 months	2 DOSES	N	V4-D28	BA1	2560	320	20
3012135	18-54 yrs	SCTV01E 30ug	13-24 months	2 DOSES	N	V2-D0	BA1	160	160	20
3012135	18-54 yrs	SCTV01E 30ug	13-24 months	2 DOSES	N	V4-D28	BA1	2560	160	20
3012137	18-54 yrs	SCTV01C 20ug	6-8 months	2 DOSES	N	V2-D0	BA1	2560	2560	20
3012137	18-54 yrs	SCTV01C 20ug	6-8 months	2 DOSES	N	V4-D28	BA1	5120	2560	20
3012139	18-54 yrs	SCTV01E 30ug	6-8 months	2 DOSES	N	V2-D0	BA1	80	80	20
3012139	18-54 yrs	SCTV01E 30ug	6-8 months	2 DOSES	N	V4-D28	BA1	640	80	20
3012140	18-54 yrs	SCTV01C 20ug	9-12 months	2 DOSES	N	V2-D0	BA1	640	640	20
3012140	18-54 yrs	SCTV01C 20ug	9-12 months	2 DOSES	N	V4-D28	BA1	1280	640	20
3012141	18-54 yrs	BNT162b2	3-5 months	2 DOSES	N	V2-D0	BA1	320	320	20
3012141	18-54 yrs	BNT162b2	3-5 months	2 DOSES	N	V4-D28	BA1	320	320	20
3012142	18-54 yrs	BNT162b2	9-12 months	2 DOSES	N	V2-D0	BA1	320	320	20
3012142	18-54 yrs	BNT162b2	9-12 months	2 DOSES	N	V4-D28	BA1	640	320	20
3012143	18-54 yrs	SCTV01C 20ug	13-24 months	2 DOSES	N	V2-D0	BA1	320	320	20
3012143	18-54 yrs	SCTV01C 20ug	13-24 months	2 DOSES	N	V4-D28	BA1	10240	320	20
3012144	18-54 yrs	BNT162b2	13-24 months	2 DOSES	N	V2-D0	BA1	320	320	20
3012144	18-54 yrs	BNT162b2	13-24 months	2 DOSES	N	V4-D28	BA1	5120	320	20
3012145	18-54 yrs	BNT162b2	6-8 months	2 DOSES	N	V2-D0	BA1	160	160	20
3012145	18-54 yrs	BNT162b2	6-8 months	2 DOSES	N	V4-D28	BA1	1280	160	20
3012147	18-54 yrs	SCTV01E 30ug	9-12 months	2 DOSES	N	V2-D0	BA1	160	160	20
3012147	18-54 yrs	SCTV01E 30ug	9-12 months	2 DOSES	N	V4-D28	BA1	2560	160	20
3012148	18-54 yrs	SCTV01C 20ug	13-24 months	2 DOSES	N	V2-D0	BA1	640	640	20
3012148	18-54 yrs	SCTV01C 20ug	13-24 months	2 DOSES	N	V4-D28	BA1	640	640	20
3012149	18-54 yrs	SCTV01E 30ug	6-8 months	2 DOSES	N	V2-D0	BA1	80	80	20
3012149	18-54 yrs	SCTV01E 30ug	6-8 months	2 DOSES	N	V4-D28	BA1	1280	80	20
3012151	18-54 yrs	SCTV01E 30ug	13-24 months	2 DOSES	N	V2-D0	BA1	1280	1280	20
3012151	18-54 yrs	SCTV01E 30ug	13-24 months	2 DOSES	N	V4-D28	BA1	10240	1280	20
3012152	18-54 yrs	SCTV01E 30ug	13-24 months	2 DOSES	N	V2-D0	BA1	640	640	20
3012152	18-54 yrs	SCTV01E 30ug	13-24 months	2 DOSES	N	V4-D28	BA1	640	640	20
3012153	18-54 yrs	SCTV01E 30ug	13-24 months	2 DOSES	N	V2-D0	BA1	160	160	20
3012153	18-54 yrs	SCTV01E 30ug	13-24 months	2 DOSES	N	V4-D28	BA1	320	160	20
3012154	18-54 yrs	SCTV01C 20ug	9-12 months	2 DOSES	N	V2-D0	BA1	320	320	20
3012154	18-54 yrs	SCTV01C 20ug	9-12 months	2 DOSES	N	V4-D28	BA1	2560	320	20
3012155	18-54 yrs	SCTV01E 30ug	13-24 months	2 DOSES	N	V2-D0	BA1	160	160	20
3012155	18-54 yrs	SCTV01E 30ug	13-24 months	2 DOSES	N	V4-D28	BA1	2560	160	20
3012156	18-54 yrs	SCTV01C 20ug	13-24 months	2 DOSES	N	V2-D0	BA1	320	320	20
3012156	18-54 yrs	SCTV01C 20ug	13-24 months	2 DOSES	N	V4-D28	BA1	1280	320	20
3012157	18-54 yrs	BNT162b2	13-24 months	2 DOSES	N	V2-D0	BA1	160	160	20
3012157	18-54 yrs	BNT162b2	13-24 months	2 DOSES	N	V4-D28	BA1	2560	160	20
3012158	18-54 yrs	SCTV01C 20ug	9-12 months	2 DOSES	N	V2-D0	BA1	160	160	20
3012158	18-54 yrs	SCTV01C 20ug	9-12 months	2 DOSES	N	V4-D28	BA1	1280	160	20
3012159	18-54 yrs	SCTV01C 20ug	9-12 months	2 DOSES	N	V2-D0	BA1	640	640	20
3012159	18-54 yrs	SCTV01C 20ug	9-12 months	2 DOSES	N	V4-D28	BA1	640	640	20
3012160	18-54 yrs	BNT162b2	6-8 months	2 DOSES	N	V2-D0	BA1	320	320	20
3012160	18-54 yrs	BNT162b2	6-8 months	2 DOSES	N	V4-D28	BA1	320	320	20
3012161	18-54 yrs	SCTV01C 20ug	9-12 months	2 DOSES	N	V2-D0	BA1	320	320	20
3012161	18-54 yrs	SCTV01C 20ug	9-12 months	2 DOSES	N	V4-D28	BA1	5120	320	20
3012162	18-54 yrs	SCTV01C 20ug	6-8 months	2 DOSES	N	V2-D0	BA1	320	320	20
3012162	18-54 yrs	SCTV01C 20ug	6-8 months	2 DOSES	N	V4-D28	BA1	2560	320	20
3012163	18-54 yrs	SCTV01E 30ug	13-24 months	2 DOSES	N	V2-D0	BA1	160	160	20
3012163	18-54 yrs	SCTV01E 30ug	13-24 months	2 DOSES	N	V4-D28	BA1	640	160	20
3012165	18-54 yrs	BNT162b2	6-8 months	2 DOSES	N	V2-D0	BA1	40	40	20
3012165	18-54 yrs	BNT162b2	6-8 months	2 DOSES	N	V4-D28	BA1	2560	40	20
3012166	18-54 yrs	BNT162b2	13-24 months	2 DOSES	N	V2-D0	BA1	320	320	20
3012166	18-54 yrs	BNT162b2	13-24 months	2 DOSES	N	V4-D28	BA1	640	320	20
3012167	18-54 yrs	SCTV01C 20ug	6-8 months	2 DOSES	N	V2-D0	BA1	320	320	20
3012167	18-54 yrs	SCTV01C 20ug	6-8 months	2 DOSES	N	V4-D28	BA1	640	320	20
3012168	18-54 yrs	SCTV01E 30ug	13-24 months	2 DOSES	N	V2-D0	BA1	1280	1280	20
3012168	18-54 yrs	SCTV01E 30ug	13-24 months	2 DOSES	N	V4-D28	BA1	2560	1280	20
3012169	18-54 yrs	SCTV01E 30ug	6-8 months	2 DOSES	N	V2-D0	BA1	320	320	20
3012169	18-54 yrs	SCTV01E 30ug	6-8 months	2 DOSES	N	V4-D28	BA1	1280	320	20
3012170	18-54 yrs	SCTV01C 20ug	13-24 months	2 DOSES	N	V2-D0	BA1	80	80	20
3012170	18-54 yrs	SCTV01C 20ug	13-24 months	2 DOSES	N	V4-D28	BA1	640	80	20
3012172	18-54 yrs	SCTV01C 20ug	3-5 months	3 DOSES	N	V2-D0	BA1	80	80	20
3012172	18-54 yrs	SCTV01C 20ug	3-5 months	3 DOSES	N	V4-D28	BA1	160	80	20
3012173	18-54 yrs	BNT162b2	13-24 months	2 DOSES	N	V2-D0	BA1	640	640	20
3012173	18-54 yrs	BNT162b2	13-24 months	2 DOSES	N	V4-D28	BA1	5120	640	20
3012175	18-54 yrs	SCTV01C 20ug	3-5 months	2 DOSES	N	V2-D0	BA1	320	320	20
3012175	18-54 yrs	SCTV01C 20ug	3-5 months	2 DOSES	N	V4-D28	BA1	2560	320	20
3012176	18-54 yrs	SCTV01C 20ug	3-5 months	2 DOSES	N	V2-D0	BA1	1280	1280	20
3012176	18-54 yrs	SCTV01C 20ug	3-5 months	2 DOSES	N	V4-D28	BA1	1280	1280	20
3012177	18-54 yrs	SCTV01C 20ug	3-5 months	3 DOSES	N	V2-D0	BA1	1280	1280	20
3012177	18-54 yrs	SCTV01C 20ug	3-5 months	3 DOSES	N	V4-D28	BA1	2560	1280	20
3012178	18-54 yrs	SCTV01E 30ug	13-24 months	2 DOSES	N	V2-D0	BA1	1280	1280	20
3012178	18-54 yrs	SCTV01E 30ug	13-24 months	2 DOSES	N	V4-D28	BA1	2560	1280	20
3012179	18-54 yrs	BNT162b2	3-5 months	3 DOSES	N	V2-D0	BA1	640	640	20
3012179	18-54 yrs	BNT162b2	3-5 months	3 DOSES	N	V4-D28	BA1	2560	640	20
3012180	18-54 yrs	SCTV01E 30ug	6-8 months	2 DOSES	N	V2-D0	BA1	1280	1280	20
3012180	18-54 yrs	SCTV01E 30ug	6-8 months	2 DOSES	N	V4-D28	BA1	2560	1280	20
3012181	18-54 yrs	BNT162b2	6-8 months	2 DOSES	N	V2-D0	BA1	5120	5120	20
3012181	18-54 yrs	BNT162b2	6-8 months	2 DOSES	N	V4-D28	BA1	2560	5120	20
3012182	18-54 yrs	SCTV01E 30ug	13-24 months	2 DOSES	N	V2-D0	BA1	640	640	20
3012182	18-54 yrs	SCTV01E 30ug	13-24 months	2 DOSES	N	V4-D28	BA1	2560	640	20
3012183	18-54 yrs	SCTV01E 30ug	13-24 months	2 DOSES	N	V2-D0	BA1	640	640	20
3012183	18-54 yrs	SCTV01E 30ug	13-24 months	2 DOSES	N	V4-D28	BA1	2560	640	20
3012184	18-54 yrs	BNT162b2	13-24 months	2 DOSES	N	V2-D0	BA1	1280	1280	20
3012184	18-54 yrs	BNT162b2	13-24 months	2 DOSES	N	V4-D28	BA1	2560	1280	20
3012185	18-54 yrs	SCTV01C 20ug	13-24 months	2 DOSES	N	V2-D0	BA1	80	80	20
3012185	18-54 yrs	SCTV01C 20ug	13-24 months	2 DOSES	N	V4-D28	BA1	320	80	20
3012186	18-54 yrs	SCTV01E 30ug	6-8 months	2 DOSES	N	V2-D0	BA1	2560	2560	20
3012186	18-54 yrs	SCTV01E 30ug	6-8 months	2 DOSES	N	V4-D28	BA1	10240	2560	20
3012187	18-54 yrs	BNT162b2	13-24 months	2 DOSES	N	V2-D0	BA1	1280	1280	20
3012187	18-54 yrs	BNT162b2	13-24 months	2 DOSES	N	V4-D28	BA1	2560	1280	20
3012188	18-54 yrs	BNT162b2	9-12 months	2 DOSES	N	V2-D0	BA1	40	40	20
3012188	18-54 yrs	BNT162b2	9-12 months	2 DOSES	N	V4-D28	BA1	2560	40	20
3012190	18-54 yrs	SCTV01E 30ug	6-8 months	3 DOSES	N	V2-D0	BA1	640	640	20
3012190	18-54 yrs	SCTV01E 30ug	6-8 months	3 DOSES	N	V4-D28	BA1	2560	640	20
3012193	18-54 yrs	SCTV01C 20ug	13-24 months	2 DOSES	N	V2-D0	BA1	160	160	20
3012193	18-54 yrs	SCTV01C 20ug	13-24 months	2 DOSES	N	V4-D28	BA1	5120	160	20
3012194	18-54 yrs	SCTV01C 20ug	6-8 months	2 DOSES	Y	V2-D0	BA1	640	640	20
3012194	18-54 yrs	SCTV01C 20ug	6-8 months	2 DOSES	Y	V4-D28	BA1	2560	640	20
3012195	18-54 yrs	SCTV01C 20ug	6-8 months	2 DOSES	N	V2-D0	BA1	320	320	20
3012195	18-54 yrs	SCTV01C 20ug	6-8 months	2 DOSES	N	V4-D28	BA1	640	320	20
3012196	18-54 yrs	SCTV01E 30ug	13-24 months	2 DOSES	N	V2-D0	BA1	160	160	20
3012196	18-54 yrs	SCTV01E 30ug	13-24 months	2 DOSES	N	V4-D28	BA1	640	160	20
3012197	18-54 yrs	BNT162b2	6-8 months	3 DOSES	N	V2-D0	BA1	320	320	20
3012197	18-54 yrs	BNT162b2	6-8 months	3 DOSES	N	V4-D28	BA1	640	320	20
3012199	18-54 yrs	SCTV01C 20ug	13-24 months	2 DOSES	N	V2-D0	BA1	1280	1280	20
3012199	18-54 yrs	SCTV01C 20ug	13-24 months	2 DOSES	N	V4-D28	BA1	1280	1280	20
3012200	18-54 yrs	SCTV01E 30ug	9-12 months	2 DOSES	N	V2-D0	BA1	80	80	20
3012200	18-54 yrs	SCTV01E 30ug	9-12 months	2 DOSES	N	V4-D28	BA1	2560	80	20
3012201	18-54 yrs	BNT162b2	6-8 months	2 DOSES	N	V2-D0	BA1	320	320	20
3012201	18-54 yrs	BNT162b2	6-8 months	2 DOSES	N	V4-D28	BA1	1280	320	20
3012202	18-54 yrs	BNT162b2	3-5 months	2 DOSES	N	V2-D0	BA1	320	320	20
3012202	18-54 yrs	BNT162b2	3-5 months	2 DOSES	N	V4-D28	BA1	640	320	20
3012203	18-54 yrs	SCTV01C 20ug	6-8 months	2 DOSES	N	V2-D0	BA1	320	320	20
3012203	18-54 yrs	SCTV01C 20ug	6-8 months	2 DOSES	N	V4-D28	BA1	320	320	20
3012204	18-54 yrs	SCTV01E 30ug	13-24 months	2 DOSES	N	V2-D0	BA1	160	160	20
3012204	18-54 yrs	SCTV01E 30ug	13-24 months	2 DOSES	N	V4-D28	BA1	320	160	20
3012205	18-54 yrs	SCTV01C 20ug	13-24 months	2 DOSES	N	V2-D0	BA1	40	40	20
3012205	18-54 yrs	SCTV01C 20ug	13-24 months	2 DOSES	N	V4-D28	BA1	2560	40	20
3012210	18-54 yrs	SCTV01C 20ug	9-12 months	2 DOSES	N	V2-D0	BA1	160	160	20
3012210	18-54 yrs	SCTV01C 20ug	9-12 months	2 DOSES	N	V4-D28	BA1	320	160	20
3012211	18-54 yrs	BNT162b2	6-8 months	2 DOSES	N	V2-D0	BA1	80	80	20
3012211	18-54 yrs	BNT162b2	6-8 months	2 DOSES	N	V4-D28	BA1	1280	80	20
3012212	18-54 yrs	SCTV01C 20ug	6-8 months	3 DOSES	N	V2-D0	BA1	1280	1280	20
3012212	18-54 yrs	SCTV01C 20ug	6-8 months	3 DOSES	N	V4-D28	BA1	1280	1280	20
3012213	18-54 yrs	SCTV01C 20ug	9-12 months	2 DOSES	N	V2-D0	BA1	20	20	20
3012213	18-54 yrs	SCTV01C 20ug	9-12 months	2 DOSES	N	V4-D28	BA1	2560	20	20
3012214	18-54 yrs	BNT162b2	6-8 months	3 DOSES	N	V2-D0	BA1	320	320	20
3012214	18-54 yrs	BNT162b2	6-8 months	3 DOSES	N	V4-D28	BA1	320	320	20
3012215	18-54 yrs	SCTV01C 20ug	9-12 months	2 DOSES	N	V2-D0	BA1	1280	1280	20
3012215	18-54 yrs	SCTV01C 20ug	9-12 months	2 DOSES	N	V4-D28	BA1	5120	1280	20
3012216	18-54 yrs	BNT162b2	6-8 months	2 DOSES	N	V2-D0	BA1	160	160	20
3012216	18-54 yrs	BNT162b2	6-8 months	2 DOSES	N	V4-D28	BA1	640	160	20
3012217	18-54 yrs	BNT162b2	13-24 months	2 DOSES	Y	V2-D0	BA1	320	320	20
3012217	18-54 yrs	BNT162b2	13-24 months	2 DOSES	Y	V4-D28	BA1	640	320	20
3012218	18-54 yrs	SCTV01C 20ug	13-24 months	2 DOSES	Y	V2-D0	BA1	320	320	20
3012218	18-54 yrs	SCTV01C 20ug	13-24 months	2 DOSES	Y	V4-D28	BA1	5120	320	20
3012219	18-54 yrs	SCTV01C 20ug	6-8 months	2 DOSES	N	V2-D0	BA1	80	80	20
3012219	18-54 yrs	SCTV01C 20ug	6-8 months	2 DOSES	N	V4-D28	BA1	80	80	20
3012220	18-54 yrs	SCTV01C 20ug	13-24 months	2 DOSES	N	V2-D0	BA1	320	320	20
3012220	18-54 yrs	SCTV01C 20ug	13-24 months	2 DOSES	N	V4-D28	BA1	320	320	20
3012221	18-54 yrs	BNT162b2	13-24 months	2 DOSES	N	V2-D0	BA1	20	20	20
3012221	18-54 yrs	BNT162b2	13-24 months	2 DOSES	N	V4-D28	BA1	640	20	20
3012222	18-54 yrs	SCTV01C 20ug	9-12 months	2 DOSES	N	V2-D0	BA1	640	640	20
3012222	18-54 yrs	SCTV01C 20ug	9-12 months	2 DOSES	N	V4-D28	BA1	2560	640	20
3012223	18-54 yrs	BNT162b2	9-12 months	2 DOSES	N	V2-D0	BA1	160	160	20
3012223	18-54 yrs	BNT162b2	9-12 months	2 DOSES	N	V4-D28	BA1	1280	160	20
3012224	18-54 yrs	SCTV01E 30ug	13-24 months	2 DOSES	N	V2-D0	BA1	320	320	20
3012224	18-54 yrs	SCTV01E 30ug	13-24 months	2 DOSES	N	V4-D28	BA1	1280	320	20
3012225	18-54 yrs	BNT162b2	9-12 months	2 DOSES	N	V2-D0	BA1	320	320	20
3012225	18-54 yrs	BNT162b2	9-12 months	2 DOSES	N	V4-D28	BA1	2560	320	20
3012226	18-54 yrs	SCTV01C 20ug	6-8 months	2 DOSES	N	V2-D0	BA1	1280	1280	20
3012226	18-54 yrs	SCTV01C 20ug	6-8 months	2 DOSES	N	V4-D28	BA1	1280	1280	20
3012227	18-54 yrs	SCTV01C 20ug	13-24 months	2 DOSES	N	V2-D0	BA1	320	320	20
3012227	18-54 yrs	SCTV01C 20ug	13-24 months	2 DOSES	N	V4-D28	BA1	640	320	20
3012228	18-54 yrs	BNT162b2	6-8 months	2 DOSES	N	V2-D0	BA1	40	40	20
3012228	18-54 yrs	BNT162b2	6-8 months	2 DOSES	N	V4-D28	BA1	640	40	20
3012229	18-54 yrs	BNT162b2	13-24 months	2 DOSES	N	V2-D0	BA1	320	320	20
3012229	18-54 yrs	BNT162b2	13-24 months	2 DOSES	N	V4-D28	BA1	320	320	20
3012230	18-54 yrs	SCTV01C 20ug	9-12 months	2 DOSES	N	V2-D0	BA1	320	320	20
3012230	18-54 yrs	SCTV01C 20ug	9-12 months	2 DOSES	N	V4-D28	BA1	1280	320	20
3012232	18-54 yrs	SCTV01E 30ug	3-5 months	2 DOSES	N	V2-D0	BA1	640	640	20
3012232	18-54 yrs	SCTV01E 30ug	3-5 months	2 DOSES	N	V4-D28	BA1	5120	640	20
3012233	18-54 yrs	SCTV01C 20ug	6-8 months	3 DOSES	N	V2-D0	BA1	160	160	20
3012233	18-54 yrs	SCTV01C 20ug	6-8 months	3 DOSES	N	V4-D28	BA1	320	160	20
3012234	18-54 yrs	SCTV01E 30ug	6-8 months	2 DOSES	N	V2-D0	BA1	320	320	20
3012234	18-54 yrs	SCTV01E 30ug	6-8 months	2 DOSES	N	V4-D28	BA1	2560	320	20
3012235	18-54 yrs	SCTV01C 20ug	9-12 months	2 DOSES	Y	V2-D0	BA1	640	640	20
3012235	18-54 yrs	SCTV01C 20ug	9-12 months	2 DOSES	Y	V4-D28	BA1	1280	640	20
3012236	18-54 yrs	SCTV01E 30ug	6-8 months	1 DOSES	Y	V2-D0	BA1	2560	2560	20
3012236	18-54 yrs	SCTV01E 30ug	6-8 months	1 DOSES	Y	V4-D28	BA1	2560	2560	20
3012237	18-54 yrs	SCTV01C 20ug	13-24 months	2 DOSES	N	V2-D0	BA1	2560	2560	20
3012237	18-54 yrs	SCTV01C 20ug	13-24 months	2 DOSES	N	V4-D28	BA1	2560	2560	20
3012238	18-54 yrs	BNT162b2	13-24 months	2 DOSES	N	V2-D0	BA1	640	640	20
3012238	18-54 yrs	BNT162b2	13-24 months	2 DOSES	N	V4-D28	BA1	2560	640	20
3012240	18-54 yrs	BNT162b2	6-8 months	2 DOSES	N	V2-D0	BA1	2560	2560	20
3012240	18-54 yrs	BNT162b2	6-8 months	2 DOSES	N	V4-D28	BA1	2560	2560	20
3012242	18-54 yrs	SCTV01E 30ug	6-8 months	2 DOSES	N	V2-D0	BA1	320	320	20
3012242	18-54 yrs	SCTV01E 30ug	6-8 months	2 DOSES	N	V4-D28	BA1	5120	320	20
3012243	18-54 yrs	SCTV01E 30ug	9-12 months	2 DOSES	N	V2-D0	BA1	320	320	20
3012243	18-54 yrs	SCTV01E 30ug	9-12 months	2 DOSES	N	V4-D28	BA1	1280	320	20
3012244	18-54 yrs	BNT162b2	6-8 months	2 DOSES	N	V2-D0	BA1	320	320	20
3012244	18-54 yrs	BNT162b2	6-8 months	2 DOSES	N	V4-D28	BA1	1280	320	20
3012245	18-54 yrs	SCTV01E 30ug	6-8 months	2 DOSES	N	V2-D0	BA1	640	640	20
3012245	18-54 yrs	SCTV01E 30ug	6-8 months	2 DOSES	N	V4-D28	BA1	2560	640	20
3012246	18-54 yrs	SCTV01E 30ug	13-24 months	2 DOSES	N	V2-D0	BA1	80	80	20
3012246	18-54 yrs	SCTV01E 30ug	13-24 months	2 DOSES	N	V4-D28	BA1	1280	80	20
3012247	18-54 yrs	SCTV01E 30ug	9-12 months	2 DOSES	N	V2-D0	BA1	1280	1280	20
3012247	18-54 yrs	SCTV01E 30ug	9-12 months	2 DOSES	N	V4-D28	BA1	2560	1280	20
3012248	18-54 yrs	SCTV01E 30ug	6-8 months	3 DOSES	N	V2-D0	BA1	640	640	20
3012248	18-54 yrs	SCTV01E 30ug	6-8 months	3 DOSES	N	V4-D28	BA1	1280	640	20
3012249	18-54 yrs	SCTV01E 30ug	9-12 months	2 DOSES	N	V2-D0	BA1	1280	1280	20
3012249	18-54 yrs	SCTV01E 30ug	9-12 months	2 DOSES	N	V4-D28	BA1	1280	1280	20
3012250	18-54 yrs	SCTV01C 20ug	13-24 months	2 DOSES	N	V2-D0	BA1	320	320	20
3012250	18-54 yrs	SCTV01C 20ug	13-24 months	2 DOSES	N	V4-D28	BA1	1280	320	20
3012251	18-54 yrs	SCTV01E 30ug	9-12 months	2 DOSES	N	V2-D0	BA1	640	640	20
3012251	18-54 yrs	SCTV01E 30ug	9-12 months	2 DOSES	N	V4-D28	BA1	2560	640	20
3012253	18-54 yrs	SCTV01E 30ug	13-24 months	2 DOSES	N	V2-D0	BA1	80	80	20
3012253	18-54 yrs	SCTV01E 30ug	13-24 months	2 DOSES	N	V4-D28	BA1	2560	80	20
3012254	18-54 yrs	SCTV01C 20ug	13-24 months	2 DOSES	N	V2-D0	BA1	640	640	20
3012254	18-54 yrs	SCTV01C 20ug	13-24 months	2 DOSES	N	V4-D28	BA1	2560	640	20
3012256	18-54 yrs	SCTV01E 30ug	9-12 months	2 DOSES	N	V2-D0	BA1	40	40	20
3012256	18-54 yrs	SCTV01E 30ug	9-12 months	2 DOSES	N	V4-D28	BA1	640	40	20
3012257	18-54 yrs	SCTV01C 20ug	13-24 months	2 DOSES	N	V2-D0	BA1	320	320	20
3012257	18-54 yrs	SCTV01C 20ug	13-24 months	2 DOSES	N	V4-D28	BA1	5120	320	20
3012258	18-54 yrs	SCTV01C 20ug	9-12 months	2 DOSES	N	V2-D0	BA1	320	320	20
3012258	18-54 yrs	SCTV01C 20ug	9-12 months	2 DOSES	N	V4-D28	BA1	640	320	20
3012259	18-54 yrs	BNT162b2	9-12 months	2 DOSES	N	V2-D0	BA1	160	160	20
3012259	18-54 yrs	BNT162b2	9-12 months	2 DOSES	N	V4-D28	BA1	640	160	20
3012260	18-54 yrs	SCTV01E 30ug	13-24 months	2 DOSES	N	V2-D0	BA1	160	160	20
3012260	18-54 yrs	SCTV01E 30ug	13-24 months	2 DOSES	N	V4-D28	BA1	640	160	20
3012262	18-54 yrs	SCTV01E 30ug	9-12 months	2 DOSES	N	V2-D0	BA1	160	160	20
3012262	18-54 yrs	SCTV01E 30ug	9-12 months	2 DOSES	N	V4-D28	BA1	640	160	20
3012263	18-54 yrs	SCTV01E 30ug	9-12 months	2 DOSES	N	V2-D0	BA1	320	320	20
3012263	18-54 yrs	SCTV01E 30ug	9-12 months	2 DOSES	N	V4-D28	BA1	1280	320	20
3012264	18-54 yrs	BNT162b2	3-5 months	2 DOSES	N	V2-D0	BA1	640	640	20
3012264	18-54 yrs	BNT162b2	3-5 months	2 DOSES	N	V4-D28	BA1	640	640	20
3012265	18-54 yrs	SCTV01C 20ug	3-5 months	2 DOSES	N	V2-D0	BA1	160	160	20
3012265	18-54 yrs	SCTV01C 20ug	3-5 months	2 DOSES	N	V4-D28	BA1	1280	160	20
3012266	18-54 yrs	SCTV01E 30ug	13-24 months	2 DOSES	N	V2-D0	BA1	80	80	20
3012266	18-54 yrs	SCTV01E 30ug	13-24 months	2 DOSES	N	V4-D28	BA1	320	80	20
3012267	18-54 yrs	SCTV01C 20ug	6-8 months	2 DOSES	N	V2-D0	BA1	160	160	20
3012267	18-54 yrs	SCTV01C 20ug	6-8 months	2 DOSES	N	V4-D28	BA1	640	160	20
3012268	18-54 yrs	BNT162b2	6-8 months	2 DOSES	N	V2-D0	BA1	640	640	20
3012268	18-54 yrs	BNT162b2	6-8 months	2 DOSES	N	V4-D28	BA1	2560	640	20
3012269	18-54 yrs	SCTV01C 20ug	6-8 months	2 DOSES	N	V2-D0	BA1	640	640	20
3012269	18-54 yrs	SCTV01C 20ug	6-8 months	2 DOSES	N	V4-D28	BA1	2560	640	20
3012271	18-54 yrs	SCTV01C 20ug	6-8 months	2 DOSES	N	V2-D0	BA1	80	80	20
3012271	18-54 yrs	SCTV01C 20ug	6-8 months	2 DOSES	N	V4-D28	BA1	1280	80	20
3012272	18-54 yrs	BNT162b2	6-8 months	2 DOSES	N	V2-D0	BA1	80	80	20
3012272	18-54 yrs	BNT162b2	6-8 months	2 DOSES	N	V4-D28	BA1	640	80	20
3012273	18-54 yrs	BNT162b2	6-8 months	2 DOSES	N	V2-D0	BA1	640	640	20
3012273	18-54 yrs	BNT162b2	6-8 months	2 DOSES	N	V4-D28	BA1	2560	640	20
3012282	18-54 yrs	SCTV01C 20ug	9-12 months	2 DOSES	N	V2-D0	BA1	160	160	20
3012282	18-54 yrs	SCTV01C 20ug	9-12 months	2 DOSES	N	V4-D28	BA1	1280	160	20
3012297	18-54 yrs	BNT162b2	13-24 months	2 DOSES	N	V2-D0	BA1	320	320	20
3012297	18-54 yrs	BNT162b2	13-24 months	2 DOSES	N	V4-D28	BA1	640	320	20
3012301	18-54 yrs	BNT162b2	9-12 months	2 DOSES	N	V2-D0	BA1	160	160	20
3012301	18-54 yrs	BNT162b2	9-12 months	2 DOSES	N	V4-D28	BA1	1280	160	20
3012303	18-54 yrs	SCTV01C 20ug	13-24 months	2 DOSES	N	V2-D0	BA1	2560	2560	20
3012303	18-54 yrs	SCTV01C 20ug	13-24 months	2 DOSES	N	V4-D28	BA1	2560	2560	20
3012304	18-54 yrs	SCTV01C 20ug	6-8 months	2 DOSES	N	V2-D0	BA1	320	320	20
3012304	18-54 yrs	SCTV01C 20ug	6-8 months	2 DOSES	N	V4-D28	BA1	320	320	20
3012306	18-54 yrs	SCTV01E 30ug	6-8 months	2 DOSES	N	V2-D0	BA1	320	320	20
3012306	18-54 yrs	SCTV01E 30ug	6-8 months	2 DOSES	N	V4-D28	BA1	640	320	20
3012309	18-54 yrs	SCTV01E 30ug	6-8 months	2 DOSES	N	V2-D0	BA1	1280	1280	20
3012309	18-54 yrs	SCTV01E 30ug	6-8 months	2 DOSES	N	V4-D28	BA1	5120	1280	20
3012312	18-54 yrs	BNT162b2	9-12 months	2 DOSES	N	V2-D0	BA1	320	320	20
3012312	18-54 yrs	BNT162b2	9-12 months	2 DOSES	N	V4-D28	BA1	640	320	20
3012319	18-54 yrs	SCTV01C 20ug	3-5 months	3 DOSES	N	V2-D0	BA1	1280	1280	20
3012319	18-54 yrs	SCTV01C 20ug	3-5 months	3 DOSES	N	V4-D28	BA1	5120	1280	20
3012322	18-54 yrs	SCTV01E 30ug	13-24 months	2 DOSES	N	V2-D0	BA1	640	640	20
3012322	18-54 yrs	SCTV01E 30ug	13-24 months	2 DOSES	N	V4-D28	BA1	1280	640	20
3012325	18-54 yrs	SCTV01E 30ug	6-8 months	2 DOSES	N	V2-D0	BA1	640	640	20
3012325	18-54 yrs	SCTV01E 30ug	6-8 months	2 DOSES	N	V4-D28	BA1	640	640	20
3012326	18-54 yrs	SCTV01E 30ug	6-8 months	2 DOSES	N	V2-D0	BA1	320	320	20
3012326	18-54 yrs	SCTV01E 30ug	6-8 months	2 DOSES	N	V4-D28	BA1	1280	320	20
3012328	18-54 yrs	BNT162b2	9-12 months	2 DOSES	N	V2-D0	BA1	20	20	20
3012328	18-54 yrs	BNT162b2	9-12 months	2 DOSES	N	V4-D28	BA1	640	20	20
3012329	18-54 yrs	SCTV01C 20ug	6-8 months	2 DOSES	N	V2-D0	BA1	1280	1280	20
3012329	18-54 yrs	SCTV01C 20ug	6-8 months	2 DOSES	N	V4-D28	BA1	1280	1280	20
3030001	18-54 yrs	BNT162b2	9-12 months	2 DOSES	Y	V2-D0	BA1	5120	5120	20
3030001	18-54 yrs	BNT162b2	9-12 months	2 DOSES	Y	V4-D28	BA1	5120	5120	20
3030002	18-54 yrs	BNT162b2	9-12 months	2 DOSES	N	V2-D0	BA1	160	160	20
3030002	18-54 yrs	BNT162b2	9-12 months	2 DOSES	N	V4-D28	BA1	640	160	20
3030003	18-54 yrs	BNT162b2	6-8 months	2 DOSES	Y	V2-D0	BA1	1280	1280	20
3030003	18-54 yrs	BNT162b2	6-8 months	2 DOSES	Y	V4-D28	BA1	5120	1280	20
3030006	18-54 yrs	SCTV01C 20ug	9-12 months	2 DOSES	N	V2-D0	BA1	5	5	20
3030006	18-54 yrs	SCTV01C 20ug	9-12 months	2 DOSES	N	V4-D28	BA1	640	5	20
3030007	18-54 yrs	SCTV01E 30ug	9-12 months	2 DOSES	N	V2-D0	BA1	320	320	20
3030007	18-54 yrs	SCTV01E 30ug	9-12 months	2 DOSES	N	V4-D28	BA1	1280	320	20
3030008	18-54 yrs	BNT162b2	13-24 months	2 DOSES	N	V2-D0	BA1	160	160	20
3030008	18-54 yrs	BNT162b2	13-24 months	2 DOSES	N	V4-D28	BA1	640	160	20
3030009	18-54 yrs	SCTV01C 20ug	6-8 months	2 DOSES	N	V2-D0	BA1	80	80	20
3030009	18-54 yrs	SCTV01C 20ug	6-8 months	2 DOSES	N	V4-D28	BA1	320	80	20
3030011	18-54 yrs	SCTV01E 30ug	13-24 months	2 DOSES	N	V2-D0	BA1	160	160	20
3030011	18-54 yrs	SCTV01E 30ug	13-24 months	2 DOSES	N	V4-D28	BA1	2560	160	20
3030013	18-54 yrs	SCTV01C 20ug	9-12 months	2 DOSES	N	V2-D0	BA1	320	320	20
3030013	18-54 yrs	SCTV01C 20ug	9-12 months	2 DOSES	N	V4-D28	BA1	640	320	20
3030014	18-54 yrs	SCTV01E 30ug	13-24 months	2 DOSES	N	V2-D0	BA1	80	80	20
3030014	18-54 yrs	SCTV01E 30ug	13-24 months	2 DOSES	N	V4-D28	BA1	320	80	20
3030016	18-54 yrs	SCTV01C 20ug	6-8 months	2 DOSES	N	V2-D0	BA1	160	160	20
3030016	18-54 yrs	SCTV01C 20ug	6-8 months	2 DOSES	N	V4-D28	BA1	640	160	20
3030017	18-54 yrs	SCTV01E 30ug	9-12 months	2 DOSES	N	V2-D0	BA1	160	160	20
3030017	18-54 yrs	SCTV01E 30ug	9-12 months	2 DOSES	N	V4-D28	BA1	640	160	20
3030019	18-54 yrs	BNT162b2	6-8 months	2 DOSES	N	V2-D0	BA1	160	160	20
3030019	18-54 yrs	BNT162b2	6-8 months	2 DOSES	N	V4-D28	BA1	640	160	20
3030020	18-54 yrs	SCTV01C 20ug	3-5 months	3 DOSES	N	V2-D0	BA1	160	160	20
3030020	18-54 yrs	SCTV01C 20ug	3-5 months	3 DOSES	N	V4-D28	BA1	1280	160	20
3030021	18-54 yrs	SCTV01E 30ug	9-12 months	2 DOSES	N	V2-D0	BA1	80	80	20
3030021	18-54 yrs	SCTV01E 30ug	9-12 months	2 DOSES	N	V4-D28	BA1	1280	80	20
3030024	18-54 yrs	BNT162b2	9-12 months	2 DOSES	N	V2-D0	BA1	320	320	20
3030024	18-54 yrs	BNT162b2	9-12 months	2 DOSES	N	V4-D28	BA1	640	320	20
3030025	18-54 yrs	SCTV01E 30ug	9-12 months	2 DOSES	N	V2-D0	BA1	40	40	20
3030025	18-54 yrs	SCTV01E 30ug	9-12 months	2 DOSES	N	V4-D28	BA1	640	40	20
3030026	18-54 yrs	BNT162b2	6-8 months	2 DOSES	N	V2-D0	BA1	160	160	20
3030026	18-54 yrs	BNT162b2	6-8 months	2 DOSES	N	V4-D28	BA1	320	160	20
3030028	18-54 yrs	SCTV01E 30ug	6-8 months	2 DOSES	N	V2-D0	BA1	320	320	20
3030028	18-54 yrs	SCTV01E 30ug	6-8 months	2 DOSES	N	V4-D28	BA1	1280	320	20
3030029	18-54 yrs	BNT162b2	13-24 months	2 DOSES	N	V2-D0	BA1	320	320	20
3030029	18-54 yrs	BNT162b2	13-24 months	2 DOSES	N	V4-D28	BA1	1280	320	20
3030030	18-54 yrs	SCTV01E 30ug	3-5 months	2 DOSES	N	V2-D0	BA1	640	640	20
3030030	18-54 yrs	SCTV01E 30ug	3-5 months	2 DOSES	N	V4-D28	BA1	2560	640	20
3030031	18-54 yrs	SCTV01E 30ug	13-24 months	2 DOSES	N	V2-D0	BA1	160	160	20
3030031	18-54 yrs	SCTV01E 30ug	13-24 months	2 DOSES	N	V4-D28	BA1	640	160	20
3030032	18-54 yrs	BNT162b2	13-24 months	2 DOSES	N	V2-D0	BA1	1280	1280	20
3030032	18-54 yrs	BNT162b2	13-24 months	2 DOSES	N	V4-D28	BA1	2560	1280	20
3030033	18-54 yrs	BNT162b2	13-24 months	2 DOSES	N	V2-D0	BA1	640	640	20
3030033	18-54 yrs	BNT162b2	13-24 months	2 DOSES	N	V4-D28	BA1	640	640	20
3030034	18-54 yrs	SCTV01C 20ug	6-8 months	2 DOSES	N	V2-D0	BA1	160	160	20
3030034	18-54 yrs	SCTV01C 20ug	6-8 months	2 DOSES	N	V4-D28	BA1	640	160	20
3030036	18-54 yrs	BNT162b2	9-12 months	2 DOSES	N	V2-D0	BA1	1280	1280	20
3030036	18-54 yrs	BNT162b2	9-12 months	2 DOSES	N	V4-D28	BA1	5120	1280	20
3030037	18-54 yrs	SCTV01E 30ug	9-12 months	2 DOSES	Y	V2-D0	BA1	640	640	20
3030037	18-54 yrs	SCTV01E 30ug	9-12 months	2 DOSES	Y	V4-D28	BA1	1280	640	20
3030039	18-54 yrs	SCTV01C 20ug	13-24 months	2 DOSES	N	V2-D0	BA1	160	160	20
3030039	18-54 yrs	SCTV01C 20ug	13-24 months	2 DOSES	N	V4-D28	BA1	5120	160	20
3030041	18-54 yrs	SCTV01C 20ug	3-5 months	2 DOSES	N	V2-D0	BA1	320	320	20
3030041	18-54 yrs	SCTV01C 20ug	3-5 months	2 DOSES	N	V4-D28	BA1	640	320	20
3030043	18-54 yrs	SCTV01C 20ug	9-12 months	2 DOSES	N	V2-D0	BA1	640	640	20
3030043	18-54 yrs	SCTV01C 20ug	9-12 months	2 DOSES	N	V4-D28	BA1	640	640	20
3030045	18-54 yrs	SCTV01C 20ug	6-8 months	2 DOSES	N	V2-D0	BA1	320	320	20
3030045	18-54 yrs	SCTV01C 20ug	6-8 months	2 DOSES	N	V4-D28	BA1	640	320	20
3030046	18-54 yrs	SCTV01C 20ug	13-24 months	2 DOSES	N	V2-D0	BA1	320	320	20
3030046	18-54 yrs	SCTV01C 20ug	13-24 months	2 DOSES	N	V4-D28	BA1	2560	320	20
3030047	18-54 yrs	BNT162b2	6-8 months	3 DOSES	N	V2-D0	BA1	160	160	20
3030047	18-54 yrs	BNT162b2	6-8 months	3 DOSES	N	V4-D28	BA1	320	160	20
3030048	18-54 yrs	SCTV01E 30ug	6-8 months	2 DOSES	N	V2-D0	BA1	640	640	20
3030048	18-54 yrs	SCTV01E 30ug	6-8 months	2 DOSES	N	V4-D28	BA1	640	640	20
3030050	18-54 yrs	SCTV01E 30ug	9-12 months	2 DOSES	N	V2-D0	BA1	320	320	20
3030050	18-54 yrs	SCTV01E 30ug	9-12 months	2 DOSES	N	V4-D28	BA1	1280	320	20
3030051	18-54 yrs	BNT162b2	9-12 months	2 DOSES	N	V2-D0	BA1	160	160	20
3030051	18-54 yrs	BNT162b2	9-12 months	2 DOSES	N	V4-D28	BA1	640	160	20
3030053	18-54 yrs	SCTV01E 30ug	13-24 months	2 DOSES	N	V2-D0	BA1	80	80	20
3030053	18-54 yrs	SCTV01E 30ug	13-24 months	2 DOSES	N	V4-D28	BA1	640	80	20
3030054	18-54 yrs	BNT162b2	3-5 months	2 DOSES	N	V2-D0	BA1	320	320	20
3030054	18-54 yrs	BNT162b2	3-5 months	2 DOSES	N	V4-D28	BA1	640	320	20
3030055	18-54 yrs	BNT162b2	9-12 months	2 DOSES	N	V2-D0	BA1	640	640	20
3030055	18-54 yrs	BNT162b2	9-12 months	2 DOSES	N	V4-D28	BA1	2560	640	20
3030057	18-54 yrs	SCTV01C 20ug	13-24 months	2 DOSES	N	V2-D0	BA1	320	320	20
3030057	18-54 yrs	SCTV01C 20ug	13-24 months	2 DOSES	N	V4-D28	BA1	640	320	20
3030059	18-54 yrs	BNT162b2	6-8 months	2 DOSES	N	V2-D0	BA1	320	320	20
3030059	18-54 yrs	BNT162b2	6-8 months	2 DOSES	N	V4-D28	BA1	640	320	20
3030060	18-54 yrs	SCTV01E 30ug	6-8 months	2 DOSES	N	V2-D0	BA1	320	320	20
3030060	18-54 yrs	SCTV01E 30ug	6-8 months	2 DOSES	N	V4-D28	BA1	1280	320	20
3030061	18-54 yrs	SCTV01C 20ug	13-24 months	2 DOSES	N	V2-D0	BA1	320	320	20
3030061	18-54 yrs	SCTV01C 20ug	13-24 months	2 DOSES	N	V4-D28	BA1	1280	320	20
3030062	18-54 yrs	SCTV01C 20ug	9-12 months	2 DOSES	N	V2-D0	BA1	320	320	20
3030062	18-54 yrs	SCTV01C 20ug	9-12 months	2 DOSES	N	V4-D28	BA1	640	320	20
3030067	18-54 yrs	SCTV01E 30ug	13-24 months	2 DOSES	N	V2-D0	BA1	320	320	20
3030067	18-54 yrs	SCTV01E 30ug	13-24 months	2 DOSES	N	V4-D28	BA1	2560	320	20
3030068	18-54 yrs	SCTV01C 20ug	6-8 months	2 DOSES	N	V2-D0	BA1	1280	1280	20
3030068	18-54 yrs	SCTV01C 20ug	6-8 months	2 DOSES	N	V4-D28	BA1	640	1280	20
3030069	18-54 yrs	SCTV01E 30ug	13-24 months	2 DOSES	N	V2-D0	BA1	320	320	20
3030069	18-54 yrs	SCTV01E 30ug	13-24 months	2 DOSES	N	V4-D28	BA1	1280	320	20

## Sheet: Fig 2B
Subject Identifier for the Study	Pooled Age Group 1	Actual Treatment for Period 01	Calculated Vaccination interval	The Number of Vaccine Doses Received	Ever diagnosed with COVID-19	Analysis Visit	Parameter Code	Analysis Value	Baseline Value	Lower Limit of Quantitation
3011803	18-54 yrs	SCTV01C 20ug	13-24 months	2 DOSES	N	V2-D0	BA5	640	640	20
3011803	18-54 yrs	SCTV01C 20ug	13-24 months	2 DOSES	N	V4-D28	BA5	1280	640	20
3011804	18-54 yrs	SCTV01E 30ug	13-24 months	2 DOSES	N	V2-D0	BA5	320	320	20
3011804	18-54 yrs	SCTV01E 30ug	13-24 months	2 DOSES	N	V4-D28	BA5	2560	320	20
3011805	18-54 yrs	BNT162b2	3-5 months	2 DOSES	N	V2-D0	BA5	1280	1280	20
3011805	18-54 yrs	BNT162b2	3-5 months	2 DOSES	N	V4-D28	BA5	2560	1280	20
3011806	18-54 yrs	SCTV01C 20ug	9-12 months	2 DOSES	N	V2-D0	BA5	320	320	20
3011806	18-54 yrs	SCTV01C 20ug	9-12 months	2 DOSES	N	V4-D28	BA5	2560	320	20
3011808	>=55 yrs	SCTV01C 20ug	13-24 months	2 DOSES	N	V2-D0	BA5	1280	1280	20
3011808	>=55 yrs	SCTV01C 20ug	13-24 months	2 DOSES	N	V4-D28	BA5	1280	1280	20
3011809	18-54 yrs	SCTV01E 30ug	9-12 months	2 DOSES	N	V2-D0	BA5	640	640	20
3011809	18-54 yrs	SCTV01E 30ug	9-12 months	2 DOSES	N	V4-D28	BA5	2560	640	20
3011811	18-54 yrs	SCTV01C 20ug	6-8 months	2 DOSES	N	V2-D0	BA5	160	160	20
3011811	18-54 yrs	SCTV01C 20ug	6-8 months	2 DOSES	N	V4-D28	BA5	640	160	20
3011812	18-54 yrs	BNT162b2	6-8 months	2 DOSES	N	V2-D0	BA5	160	160	20
3011812	18-54 yrs	BNT162b2	6-8 months	2 DOSES	N	V4-D28	BA5	160	160	20
3011813	18-54 yrs	SCTV01E 30ug	3-5 months	2 DOSES	N	V2-D0	BA5	640	640	20
3011813	18-54 yrs	SCTV01E 30ug	3-5 months	2 DOSES	N	V4-D28	BA5	640	640	20
3011814	18-54 yrs	SCTV01C 20ug	6-8 months	2 DOSES	N	V2-D0	BA5	640	640	20
3011814	18-54 yrs	SCTV01C 20ug	6-8 months	2 DOSES	N	V4-D28	BA5	2560	640	20
3011815	18-54 yrs	SCTV01E 30ug	6-8 months	2 DOSES	N	V2-D0	BA5	2560	2560	20
3011815	18-54 yrs	SCTV01E 30ug	6-8 months	2 DOSES	N	V4-D28	BA5	2560	2560	20
3011816	18-54 yrs	SCTV01C 20ug	9-12 months	2 DOSES	N	V2-D0	BA5	1280	1280	20
3011816	18-54 yrs	SCTV01C 20ug	9-12 months	2 DOSES	N	V4-D28	BA5	1280	1280	20
3011818	18-54 yrs	SCTV01E 30ug	13-24 months	2 DOSES	N	V2-D0	BA5	5120	5120	20
3011818	18-54 yrs	SCTV01E 30ug	13-24 months	2 DOSES	N	V4-D28	BA5	10240	5120	20
3011819	18-54 yrs	SCTV01C 20ug	13-24 months	2 DOSES	N	V2-D0	BA5	160	160	20
3011819	18-54 yrs	SCTV01C 20ug	13-24 months	2 DOSES	N	V4-D28	BA5	1280	160	20
3011820	18-54 yrs	BNT162b2	13-24 months	2 DOSES	N	V2-D0	BA5	1280	1280	20
3011820	18-54 yrs	BNT162b2	13-24 months	2 DOSES	N	V4-D28	BA5	5120	1280	20
3011821	18-54 yrs	BNT162b2	9-12 months	2 DOSES	N	V2-D0	BA5	160	160	20
3011821	18-54 yrs	BNT162b2	9-12 months	2 DOSES	N	V4-D28	BA5	640	160	20
3011822	18-54 yrs	BNT162b2	6-8 months	2 DOSES	N	V2-D0	BA5	1280	1280	20
3011822	18-54 yrs	BNT162b2	6-8 months	2 DOSES	N	V4-D28	BA5	1280	1280	20
3011823	18-54 yrs	SCTV01C 20ug	3-5 months	2 DOSES	N	V2-D0	BA5	320	320	20
3011823	18-54 yrs	SCTV01C 20ug	3-5 months	2 DOSES	N	V4-D28	BA5	1280	320	20
3011824	18-54 yrs	SCTV01E 30ug	3-5 months	2 DOSES	N	V2-D0	BA5	160	160	20
3011824	18-54 yrs	SCTV01E 30ug	3-5 months	2 DOSES	N	V4-D28	BA5	10240	160	20
3011825	18-54 yrs	SCTV01C 20ug	13-24 months	2 DOSES	N	V2-D0	BA5	320	320	20
3011825	18-54 yrs	SCTV01C 20ug	13-24 months	2 DOSES	N	V4-D28	BA5	1280	320	20
3011826	18-54 yrs	BNT162b2	6-8 months	2 DOSES	N	V2-D0	BA5	20	20	20
3011826	18-54 yrs	BNT162b2	6-8 months	2 DOSES	N	V4-D28	BA5	640	20	20
3011827	18-54 yrs	SCTV01C 20ug	6-8 months	2 DOSES	N	V2-D0	BA5	640	640	20
3011827	18-54 yrs	SCTV01C 20ug	6-8 months	2 DOSES	N	V4-D28	BA5	2560	640	20
3011828	18-54 yrs	SCTV01E 30ug	9-12 months	2 DOSES	N	V2-D0	BA5	640	640	20
3011828	18-54 yrs	SCTV01E 30ug	9-12 months	2 DOSES	N	V4-D28	BA5	640	640	20
3011829	18-54 yrs	BNT162b2	6-8 months	2 DOSES	N	V2-D0	BA5	640	640	20
3011829	18-54 yrs	BNT162b2	6-8 months	2 DOSES	N	V4-D28	BA5	2560	640	20
3011830	18-54 yrs	SCTV01C 20ug	13-24 months	2 DOSES	N	V2-D0	BA5	1280	1280	20
3011830	18-54 yrs	SCTV01C 20ug	13-24 months	2 DOSES	N	V4-D28	BA5	2560	1280	20
3011831	18-54 yrs	SCTV01E 30ug	6-8 months	2 DOSES	N	V2-D0	BA5	1280	1280	20
3011831	18-54 yrs	SCTV01E 30ug	6-8 months	2 DOSES	N	V4-D28	BA5	2560	1280	20
3011832	18-54 yrs	SCTV01E 30ug	13-24 months	2 DOSES	N	V2-D0	BA5	1280	1280	20
3011832	18-54 yrs	SCTV01E 30ug	13-24 months	2 DOSES	N	V4-D28	BA5	2560	1280	20
3011833	18-54 yrs	SCTV01E 30ug	13-24 months	2 DOSES	N	V2-D0	BA5	320	320	20
3011833	18-54 yrs	SCTV01E 30ug	13-24 months	2 DOSES	N	V4-D28	BA5	2560	320	20
3011834	18-54 yrs	SCTV01E 30ug	9-12 months	2 DOSES	N	V2-D0	BA5	640	640	20
3011834	18-54 yrs	SCTV01E 30ug	9-12 months	2 DOSES	N	V4-D28	BA5	1280	640	20
3011835	18-54 yrs	BNT162b2	6-8 months	2 DOSES	N	V2-D0	BA5	1280	1280	20
3011835	18-54 yrs	BNT162b2	6-8 months	2 DOSES	N	V4-D28	BA5	2560	1280	20
3011836	18-54 yrs	SCTV01C 20ug	6-8 months	2 DOSES	N	V2-D0	BA5	1280	1280	20
3011836	18-54 yrs	SCTV01C 20ug	6-8 months	2 DOSES	N	V4-D28	BA5	2560	1280	20
3011837	18-54 yrs	BNT162b2	3-5 months	2 DOSES	N	V2-D0	BA5	320	320	20
3011837	18-54 yrs	BNT162b2	3-5 months	2 DOSES	N	V4-D28	BA5	640	320	20
3011838	18-54 yrs	SCTV01C 20ug	6-8 months	2 DOSES	N	V2-D0	BA5	320	320	20
3011838	18-54 yrs	SCTV01C 20ug	6-8 months	2 DOSES	N	V4-D28	BA5	640	320	20
3011839	18-54 yrs	BNT162b2	13-24 months	2 DOSES	N	V2-D0	BA5	1280	1280	20
3011839	18-54 yrs	BNT162b2	13-24 months	2 DOSES	N	V4-D28	BA5	1280	1280	20
3011841	18-54 yrs	SCTV01E 30ug	3-5 months	2 DOSES	N	V2-D0	BA5	640	640	20
3011841	18-54 yrs	SCTV01E 30ug	3-5 months	2 DOSES	N	V4-D28	BA5	2560	640	20
3011842	18-54 yrs	SCTV01C 20ug	9-12 months	2 DOSES	N	V2-D0	BA5	640	640	20
3011842	18-54 yrs	SCTV01C 20ug	9-12 months	2 DOSES	N	V4-D28	BA5	5120	640	20
3011843	18-54 yrs	SCTV01E 30ug	9-12 months	2 DOSES	N	V2-D0	BA5	2560	2560	20
3011843	18-54 yrs	SCTV01E 30ug	9-12 months	2 DOSES	N	V4-D28	BA5	2560	2560	20
3011845	18-54 yrs	SCTV01E 30ug	9-12 months	2 DOSES	N	V2-D0	BA5	80	80	20
3011845	18-54 yrs	SCTV01E 30ug	9-12 months	2 DOSES	N	V4-D28	BA5	5120	80	20
3011847	18-54 yrs	BNT162b2	6-8 months	3 DOSES	N	V2-D0	BA5	5120	5120	20
3011847	18-54 yrs	BNT162b2	6-8 months	3 DOSES	N	V4-D28	BA5	10240	5120	20
3011849	18-54 yrs	SCTV01E 30ug	13-24 months	2 DOSES	N	V2-D0	BA5	640	640	20
3011849	18-54 yrs	SCTV01E 30ug	13-24 months	2 DOSES	N	V4-D28	BA5	2560	640	20
3011850	18-54 yrs	SCTV01E 30ug	13-24 months	2 DOSES	Y	V2-D0	BA5	5120	5120	20
3011850	18-54 yrs	SCTV01E 30ug	13-24 months	2 DOSES	Y	V4-D28	BA5	2560	5120	20
3011851	18-54 yrs	BNT162b2	3-5 months	2 DOSES	N	V2-D0	BA5	320	320	20
3011851	18-54 yrs	BNT162b2	3-5 months	2 DOSES	N	V4-D28	BA5	1280	320	20
3011853	18-54 yrs	SCTV01E 30ug	6-8 months	2 DOSES	N	V2-D0	BA5	160	160	20
3011853	18-54 yrs	SCTV01E 30ug	6-8 months	2 DOSES	N	V4-D28	BA5	10240	160	20
3011859	18-54 yrs	BNT162b2	9-12 months	2 DOSES	N	V2-D0	BA5	640	640	20
3011859	18-54 yrs	BNT162b2	9-12 months	2 DOSES	N	V4-D28	BA5	1280	640	20
3011860	18-54 yrs	BNT162b2	9-12 months	2 DOSES	N	V2-D0	BA5	80	80	20
3011860	18-54 yrs	BNT162b2	9-12 months	2 DOSES	N	V4-D28	BA5	1280	80	20
3011861	18-54 yrs	SCTV01C 20ug	6-8 months	2 DOSES	N	V2-D0	BA5	320	320	20
3011861	18-54 yrs	SCTV01C 20ug	6-8 months	2 DOSES	N	V4-D28	BA5	640	320	20
3011862	18-54 yrs	SCTV01C 20ug	3-5 months	2 DOSES	N	V2-D0	BA5	160	160	20
3011862	18-54 yrs	SCTV01C 20ug	3-5 months	2 DOSES	N	V4-D28	BA5	640	160	20
3011864	18-54 yrs	BNT162b2	6-8 months	2 DOSES	N	V2-D0	BA5	640	640	20
3011864	18-54 yrs	BNT162b2	6-8 months	2 DOSES	N	V4-D28	BA5	5120	640	20
3011866	18-54 yrs	SCTV01E 30ug	9-12 months	2 DOSES	N	V2-D0	BA5	160	160	20
3011866	18-54 yrs	SCTV01E 30ug	9-12 months	2 DOSES	N	V4-D28	BA5	2560	160	20
3011867	18-54 yrs	BNT162b2	6-8 months	2 DOSES	N	V2-D0	BA5	2560	2560	20
3011867	18-54 yrs	BNT162b2	6-8 months	2 DOSES	N	V4-D28	BA5	2560	2560	20
3011868	18-54 yrs	SCTV01C 20ug	13-24 months	2 DOSES	N	V2-D0	BA5	160	160	20
3011868	18-54 yrs	SCTV01C 20ug	13-24 months	2 DOSES	N	V4-D28	BA5	640	160	20
3011869	18-54 yrs	BNT162b2	9-12 months	2 DOSES	N	V2-D0	BA5	640	640	20
3011869	18-54 yrs	BNT162b2	9-12 months	2 DOSES	N	V4-D28	BA5	2560	640	20
3011870	18-54 yrs	BNT162b2	6-8 months	2 DOSES	N	V2-D0	BA5	80	80	20
3011870	18-54 yrs	BNT162b2	6-8 months	2 DOSES	N	V4-D28	BA5	2560	80	20
3011871	18-54 yrs	SCTV01E 30ug	3-5 months	2 DOSES	N	V2-D0	BA5	320	320	20
3011871	18-54 yrs	SCTV01E 30ug	3-5 months	2 DOSES	N	V4-D28	BA5	1280	320	20
3011872	18-54 yrs	SCTV01E 30ug	9-12 months	2 DOSES	N	V2-D0	BA5	80	80	20
3011872	18-54 yrs	SCTV01E 30ug	9-12 months	2 DOSES	N	V4-D28	BA5	1280	80	20
3011873	18-54 yrs	BNT162b2	13-24 months	2 DOSES	N	V2-D0	BA5	2560	2560	20
3011873	18-54 yrs	BNT162b2	13-24 months	2 DOSES	N	V4-D28	BA5	5120	2560	20
3011874	18-54 yrs	BNT162b2	13-24 months	2 DOSES	N	V2-D0	BA5	320	320	20
3011874	18-54 yrs	BNT162b2	13-24 months	2 DOSES	N	V4-D28	BA5	640	320	20
3011877	18-54 yrs	BNT162b2	13-24 months	2 DOSES	N	V2-D0	BA5	640	640	20
3011877	18-54 yrs	BNT162b2	13-24 months	2 DOSES	N	V4-D28	BA5	640	640	20
3011878	18-54 yrs	SCTV01C 20ug	13-24 months	2 DOSES	N	V2-D0	BA5	640	640	20
3011878	18-54 yrs	SCTV01C 20ug	13-24 months	2 DOSES	N	V4-D28	BA5	1280	640	20
3011879	18-54 yrs	SCTV01C 20ug	6-8 months	2 DOSES	N	V2-D0	BA5	1280	1280	20
3011879	18-54 yrs	SCTV01C 20ug	6-8 months	2 DOSES	N	V4-D28	BA5	1280	1280	20
3011880	18-54 yrs	BNT162b2	9-12 months	2 DOSES	N	V2-D0	BA5	640	640	20
3011880	18-54 yrs	BNT162b2	9-12 months	2 DOSES	N	V4-D28	BA5	1280	640	20
3011883	18-54 yrs	BNT162b2	6-8 months	2 DOSES	N	V2-D0	BA5	160	160	20
3011883	18-54 yrs	BNT162b2	6-8 months	2 DOSES	N	V4-D28	BA5	640	160	20
3011884	18-54 yrs	SCTV01E 30ug	9-12 months	2 DOSES	N	V2-D0	BA5	2560	2560	20
3011884	18-54 yrs	SCTV01E 30ug	9-12 months	2 DOSES	N	V4-D28	BA5	5120	2560	20
3011885	18-54 yrs	SCTV01C 20ug	3-5 months	2 DOSES	N	V2-D0	BA5	640	640	20
3011885	18-54 yrs	SCTV01C 20ug	3-5 months	2 DOSES	N	V4-D28	BA5	5120	640	20
3011886	18-54 yrs	BNT162b2	6-8 months	2 DOSES	N	V2-D0	BA5	640	640	20
3011886	18-54 yrs	BNT162b2	6-8 months	2 DOSES	N	V4-D28	BA5	5120	640	20
3011887	18-54 yrs	SCTV01C 20ug	3-5 months	2 DOSES	N	V2-D0	BA5	5120	5120	20
3011887	18-54 yrs	SCTV01C 20ug	3-5 months	2 DOSES	N	V4-D28	BA5	5120	5120	20
3011888	18-54 yrs	SCTV01E 30ug	6-8 months	2 DOSES	N	V2-D0	BA5	640	640	20
3011888	18-54 yrs	SCTV01E 30ug	6-8 months	2 DOSES	N	V4-D28	BA5	1280	640	20
3011889	18-54 yrs	SCTV01C 20ug	3-5 months	2 DOSES	N	V2-D0	BA5	320	320	20
3011889	18-54 yrs	SCTV01C 20ug	3-5 months	2 DOSES	N	V4-D28	BA5	1280	320	20
3011890	18-54 yrs	SCTV01E 30ug	3-5 months	2 DOSES	N	V2-D0	BA5	2560	2560	20
3011890	18-54 yrs	SCTV01E 30ug	3-5 months	2 DOSES	N	V4-D28	BA5	2560	2560	20
3011891	18-54 yrs	SCTV01E 30ug	13-24 months	2 DOSES	N	V2-D0	BA5	160	160	20
3011891	18-54 yrs	SCTV01E 30ug	13-24 months	2 DOSES	N	V4-D28	BA5	2560	160	20
3011895	18-54 yrs	SCTV01E 30ug	13-24 months	2 DOSES	N	V2-D0	BA5	320	320	20
3011895	18-54 yrs	SCTV01E 30ug	13-24 months	2 DOSES	N	V4-D28	BA5	640	320	20
3011896	18-54 yrs	SCTV01E 30ug	9-12 months	2 DOSES	N	V2-D0	BA5	640	640	20
3011896	18-54 yrs	SCTV01E 30ug	9-12 months	2 DOSES	N	V4-D28	BA5	5120	640	20
3011897	18-54 yrs	SCTV01C 20ug	3-5 months	2 DOSES	N	V2-D0	BA5	5120	5120	20
3011897	18-54 yrs	SCTV01C 20ug	3-5 months	2 DOSES	N	V4-D28	BA5	2560	5120	20
3011898	18-54 yrs	BNT162b2	13-24 months	2 DOSES	N	V2-D0	BA5	80	80	20
3011898	18-54 yrs	BNT162b2	13-24 months	2 DOSES	N	V4-D28	BA5	640	80	20
3011899	18-54 yrs	SCTV01C 20ug	3-5 months	2 DOSES	N	V2-D0	BA5	1280	1280	20
3011899	18-54 yrs	SCTV01C 20ug	3-5 months	2 DOSES	N	V4-D28	BA5	5120	1280	20
3011900	18-54 yrs	BNT162b2	6-8 months	2 DOSES	N	V2-D0	BA5	640	640	20
3011900	18-54 yrs	BNT162b2	6-8 months	2 DOSES	N	V4-D28	BA5	2560	640	20
3011901	18-54 yrs	SCTV01C 20ug	3-5 months	2 DOSES	N	V2-D0	BA5	640	640	20
3011901	18-54 yrs	SCTV01C 20ug	3-5 months	2 DOSES	N	V4-D28	BA5	1280	640	20
3011902	18-54 yrs	SCTV01E 30ug	9-12 months	2 DOSES	N	V2-D0	BA5	160	160	20
3011902	18-54 yrs	SCTV01E 30ug	9-12 months	2 DOSES	N	V4-D28	BA5	5120	160	20
3011904	18-54 yrs	SCTV01C 20ug	13-24 months	2 DOSES	Y	V2-D0	BA5	160	160	20
3011904	18-54 yrs	SCTV01C 20ug	13-24 months	2 DOSES	Y	V4-D28	BA5	320	160	20
3011906	18-54 yrs	SCTV01E 30ug	9-12 months	2 DOSES	N	V2-D0	BA5	2560	2560	20
3011906	18-54 yrs	SCTV01E 30ug	9-12 months	2 DOSES	N	V4-D28	BA5	2560	2560	20
3011907	18-54 yrs	SCTV01C 20ug	9-12 months	2 DOSES	N	V2-D0	BA5	640	640	20
3011907	18-54 yrs	SCTV01C 20ug	9-12 months	2 DOSES	N	V4-D28	BA5	2560	640	20
3011908	18-54 yrs	SCTV01E 30ug	6-8 months	2 DOSES	N	V2-D0	BA5	1280	1280	20
3011908	18-54 yrs	SCTV01E 30ug	6-8 months	2 DOSES	N	V4-D28	BA5	2560	1280	20
3011909	18-54 yrs	SCTV01C 20ug	9-12 months	2 DOSES	N	V2-D0	BA5	1280	1280	20
3011909	18-54 yrs	SCTV01C 20ug	9-12 months	2 DOSES	N	V4-D28	BA5	1280	1280	20
3011910	18-54 yrs	SCTV01C 20ug	6-8 months	2 DOSES	N	V2-D0	BA5	640	640	20
3011910	18-54 yrs	SCTV01C 20ug	6-8 months	2 DOSES	N	V4-D28	BA5	640	640	20
3011911	18-54 yrs	BNT162b2	6-8 months	2 DOSES	N	V2-D0	BA5	320	320	20
3011911	18-54 yrs	BNT162b2	6-8 months	2 DOSES	N	V4-D28	BA5	640	320	20
3011912	18-54 yrs	SCTV01C 20ug	9-12 months	2 DOSES	N	V2-D0	BA5	640	640	20
3011912	18-54 yrs	SCTV01C 20ug	9-12 months	2 DOSES	N	V4-D28	BA5	2560	640	20
3011914	18-54 yrs	BNT162b2	6-8 months	2 DOSES	N	V2-D0	BA5	640	640	20
3011914	18-54 yrs	BNT162b2	6-8 months	2 DOSES	N	V4-D28	BA5	5120	640	20
3011915	18-54 yrs	BNT162b2	6-8 months	2 DOSES	N	V2-D0	BA5	1280	1280	20
3011915	18-54 yrs	BNT162b2	6-8 months	2 DOSES	N	V4-D28	BA5	1280	1280	20
3011916	18-54 yrs	BNT162b2	13-24 months	2 DOSES	N	V2-D0	BA5	320	320	20
3011916	18-54 yrs	BNT162b2	13-24 months	2 DOSES	N	V4-D28	BA5	1280	320	20
3011917	18-54 yrs	SCTV01E 30ug	9-12 months	2 DOSES	N	V2-D0	BA5	40	40	20
3011917	18-54 yrs	SCTV01E 30ug	9-12 months	2 DOSES	N	V4-D28	BA5	2560	40	20
3011918	18-54 yrs	SCTV01C 20ug	13-24 months	2 DOSES	N	V2-D0	BA5	320	320	20
3011918	18-54 yrs	SCTV01C 20ug	13-24 months	2 DOSES	N	V4-D28	BA5	640	320	20
3011919	18-54 yrs	SCTV01C 20ug	6-8 months	3 DOSES	Y	V2-D0	BA5	640	640	20
3011919	18-54 yrs	SCTV01C 20ug	6-8 months	3 DOSES	Y	V4-D28	BA5	640	640	20
3011920	18-54 yrs	SCTV01C 20ug	9-12 months	2 DOSES	N	V2-D0	BA5	160	160	20
3011920	18-54 yrs	SCTV01C 20ug	9-12 months	2 DOSES	N	V4-D28	BA5	640	160	20
3011921	18-54 yrs	BNT162b2	6-8 months	2 DOSES	N	V2-D0	BA5	640	640	20
3011921	18-54 yrs	BNT162b2	6-8 months	2 DOSES	N	V4-D28	BA5	2560	640	20
3011922	18-54 yrs	SCTV01E 30ug	3-5 months	2 DOSES	N	V2-D0	BA5	640	640	20
3011922	18-54 yrs	SCTV01E 30ug	3-5 months	2 DOSES	N	V4-D28	BA5	1280	640	20
3011923	18-54 yrs	SCTV01C 20ug	3-5 months	2 DOSES	N	V2-D0	BA5	1280	1280	20
3011923	18-54 yrs	SCTV01C 20ug	3-5 months	2 DOSES	N	V4-D28	BA5	5120	1280	20
3011925	18-54 yrs	SCTV01C 20ug	9-12 months	2 DOSES	N	V2-D0	BA5	640	640	20
3011925	18-54 yrs	SCTV01C 20ug	9-12 months	2 DOSES	N	V4-D28	BA5	640	640	20
3011926	18-54 yrs	SCTV01E 30ug	13-24 months	2 DOSES	N	V2-D0	BA5	640	640	20
3011926	18-54 yrs	SCTV01E 30ug	13-24 months	2 DOSES	N	V4-D28	BA5	1280	640	20
3011928	18-54 yrs	BNT162b2	3-5 months	2 DOSES	N	V2-D0	BA5	640	640	20
3011928	18-54 yrs	BNT162b2	3-5 months	2 DOSES	N	V4-D28	BA5	2560	640	20
3011929	18-54 yrs	SCTV01E 30ug	9-12 months	2 DOSES	N	V2-D0	BA5	640	640	20
3011929	18-54 yrs	SCTV01E 30ug	9-12 months	2 DOSES	N	V4-D28	BA5	2560	640	20
3011931	18-54 yrs	BNT162b2	9-12 months	2 DOSES	N	V2-D0	BA5	2560	2560	20
3011931	18-54 yrs	BNT162b2	9-12 months	2 DOSES	N	V4-D28	BA5	2560	2560	20
3011932	18-54 yrs	SCTV01C 20ug	6-8 months	2 DOSES	N	V2-D0	BA5	320	320	20
3011932	18-54 yrs	SCTV01C 20ug	6-8 months	2 DOSES	N	V4-D28	BA5	640	320	20
3011933	18-54 yrs	SCTV01E 30ug	9-12 months	2 DOSES	N	V2-D0	BA5	640	640	20
3011933	18-54 yrs	SCTV01E 30ug	9-12 months	2 DOSES	N	V4-D28	BA5	1280	640	20
3011934	18-54 yrs	BNT162b2	6-8 months	2 DOSES	N	V2-D0	BA5	160	160	20
3011934	18-54 yrs	BNT162b2	6-8 months	2 DOSES	N	V4-D28	BA5	1280	160	20
3011936	18-54 yrs	BNT162b2	13-24 months	2 DOSES	N	V2-D0	BA5	80	80	20
3011936	18-54 yrs	BNT162b2	13-24 months	2 DOSES	N	V4-D28	BA5	640	80	20
3011937	18-54 yrs	SCTV01E 30ug	6-8 months	2 DOSES	N	V2-D0	BA5	1280	1280	20
3011937	18-54 yrs	SCTV01E 30ug	6-8 months	2 DOSES	N	V4-D28	BA5	2560	1280	20
3011938	18-54 yrs	BNT162b2	6-8 months	2 DOSES	N	V2-D0	BA5	2560	2560	20
3011938	18-54 yrs	BNT162b2	6-8 months	2 DOSES	N	V4-D28	BA5	2560	2560	20
3011939	18-54 yrs	BNT162b2	9-12 months	2 DOSES	N	V2-D0	BA5	160	160	20
3011939	18-54 yrs	BNT162b2	9-12 months	2 DOSES	N	V4-D28	BA5	640	160	20
3011940	18-54 yrs	SCTV01E 30ug	6-8 months	2 DOSES	N	V2-D0	BA5	1280	1280	20
3011940	18-54 yrs	SCTV01E 30ug	6-8 months	2 DOSES	N	V4-D28	BA5	1280	1280	20
3011941	18-54 yrs	SCTV01C 20ug	6-8 months	2 DOSES	N	V2-D0	BA5	160	160	20
3011941	18-54 yrs	SCTV01C 20ug	6-8 months	2 DOSES	N	V4-D28	BA5	1280	160	20
3011943	18-54 yrs	SCTV01E 30ug	9-12 months	2 DOSES	N	V2-D0	BA5	320	320	20
3011943	18-54 yrs	SCTV01E 30ug	9-12 months	2 DOSES	N	V4-D28	BA5	1280	320	20
3011945	18-54 yrs	BNT162b2	9-12 months	2 DOSES	N	V2-D0	BA5	640	640	20
3011945	18-54 yrs	BNT162b2	9-12 months	2 DOSES	N	V4-D28	BA5	2560	640	20
3011946	18-54 yrs	BNT162b2	13-24 months	2 DOSES	N	V2-D0	BA5	160	160	20
3011946	18-54 yrs	BNT162b2	13-24 months	2 DOSES	N	V4-D28	BA5	1280	160	20
3011947	18-54 yrs	SCTV01E 30ug	6-8 months	2 DOSES	N	V2-D0	BA5	320	320	20
3011947	18-54 yrs	SCTV01E 30ug	6-8 months	2 DOSES	N	V4-D28	BA5	1280	320	20
3011949	18-54 yrs	SCTV01C 20ug	13-24 months	2 DOSES	N	V2-D0	BA5	1280	1280	20
3011949	18-54 yrs	SCTV01C 20ug	13-24 months	2 DOSES	N	V4-D28	BA5	640	1280	20
3011950	18-54 yrs	BNT162b2	13-24 months	2 DOSES	Y	V2-D0	BA5	40	40	20
3011950	18-54 yrs	BNT162b2	13-24 months	2 DOSES	Y	V4-D28	BA5	2560	40	20
3011953	18-54 yrs	SCTV01C 20ug	3-5 months	2 DOSES	N	V2-D0	BA5	2560	2560	20
3011953	18-54 yrs	SCTV01C 20ug	3-5 months	2 DOSES	N	V4-D28	BA5	2560	2560	20
3011954	18-54 yrs	BNT162b2	9-12 months	2 DOSES	N	V2-D0	BA5	80	80	20
3011954	18-54 yrs	BNT162b2	9-12 months	2 DOSES	N	V4-D28	BA5	320	80	20
3011955	18-54 yrs	BNT162b2	9-12 months	2 DOSES	N	V2-D0	BA5	160	160	20
3011955	18-54 yrs	BNT162b2	9-12 months	2 DOSES	N	V4-D28	BA5	1280	160	20
3011956	18-54 yrs	SCTV01C 20ug	13-24 months	2 DOSES	N	V2-D0	BA5	640	640	20
3011956	18-54 yrs	SCTV01C 20ug	13-24 months	2 DOSES	N	V4-D28	BA5	640	640	20
3011957	18-54 yrs	SCTV01C 20ug	6-8 months	2 DOSES	N	V2-D0	BA5	640	640	20
3011957	18-54 yrs	SCTV01C 20ug	6-8 months	2 DOSES	N	V4-D28	BA5	1280	640	20
3011958	18-54 yrs	BNT162b2	13-24 months	2 DOSES	N	V2-D0	BA5	2560	2560	20
3011958	18-54 yrs	BNT162b2	13-24 months	2 DOSES	N	V4-D28	BA5	2560	2560	20
3011959	18-54 yrs	SCTV01E 30ug	13-24 months	2 DOSES	N	V2-D0	BA5	320	320	20
3011959	18-54 yrs	SCTV01E 30ug	13-24 months	2 DOSES	N	V4-D28	BA5	10240	320	20
3011960	18-54 yrs	SCTV01C 20ug	3-5 months	2 DOSES	N	V2-D0	BA5	1280	1280	20
3011960	18-54 yrs	SCTV01C 20ug	3-5 months	2 DOSES	N	V4-D28	BA5	320	1280	20
3011961	18-54 yrs	SCTV01C 20ug	13-24 months	2 DOSES	N	V2-D0	BA5	160	160	20
3011961	18-54 yrs	SCTV01C 20ug	13-24 months	2 DOSES	N	V4-D28	BA5	2560	160	20
3011962	18-54 yrs	BNT162b2	3-5 months	2 DOSES	N	V2-D0	BA5	320	320	20
3011962	18-54 yrs	BNT162b2	3-5 months	2 DOSES	N	V4-D28	BA5	5120	320	20
3011964	18-54 yrs	SCTV01C 20ug	13-24 months	2 DOSES	N	V2-D0	BA5	320	320	20
3011964	18-54 yrs	SCTV01C 20ug	13-24 months	2 DOSES	N	V4-D28	BA5	320	320	20
3011965	18-54 yrs	SCTV01E 30ug	9-12 months	2 DOSES	N	V2-D0	BA5	640	640	20
3011965	18-54 yrs	SCTV01E 30ug	9-12 months	2 DOSES	N	V4-D28	BA5	10240	640	20
3011966	18-54 yrs	SCTV01C 20ug	9-12 months	2 DOSES	N	V2-D0	BA5	160	160	20
3011966	18-54 yrs	SCTV01C 20ug	9-12 months	2 DOSES	N	V4-D28	BA5	2560	160	20
3011970	18-54 yrs	BNT162b2	3-5 months	2 DOSES	N	V2-D0	BA5	1280	1280	20
3011970	18-54 yrs	BNT162b2	3-5 months	2 DOSES	N	V4-D28	BA5	2560	1280	20
3011972	18-54 yrs	SCTV01C 20ug	13-24 months	2 DOSES	N	V2-D0	BA5	640	640	20
3011972	18-54 yrs	SCTV01C 20ug	13-24 months	2 DOSES	N	V4-D28	BA5	1280	640	20
3011974	18-54 yrs	SCTV01C 20ug	3-5 months	2 DOSES	N	V2-D0	BA5	320	320	20
3011974	18-54 yrs	SCTV01C 20ug	3-5 months	2 DOSES	N	V4-D28	BA5	320	320	20
3011975	18-54 yrs	SCTV01E 30ug	3-5 months	2 DOSES	N	V2-D0	BA5	320	320	20
3011975	18-54 yrs	SCTV01E 30ug	3-5 months	2 DOSES	N	V4-D28	BA5	640	320	20
3011976	18-54 yrs	SCTV01C 20ug	3-5 months	2 DOSES	N	V2-D0	BA5	5120	5120	20
3011976	18-54 yrs	SCTV01C 20ug	3-5 months	2 DOSES	N	V4-D28	BA5	5120	5120	20
3011977	18-54 yrs	SCTV01E 30ug	6-8 months	2 DOSES	N	V2-D0	BA5	640	640	20
3011977	18-54 yrs	SCTV01E 30ug	6-8 months	2 DOSES	N	V4-D28	BA5	1280	640	20
3011978	18-54 yrs	BNT162b2	6-8 months	2 DOSES	N	V2-D0	BA5	640	640	20
3011978	18-54 yrs	BNT162b2	6-8 months	2 DOSES	N	V4-D28	BA5	5120	640	20
3011979	18-54 yrs	SCTV01E 30ug	6-8 months	2 DOSES	N	V2-D0	BA5	160	160	20
3011979	18-54 yrs	SCTV01E 30ug	6-8 months	2 DOSES	N	V4-D28	BA5	1280	160	20
3011980	18-54 yrs	BNT162b2	6-8 months	2 DOSES	N	V2-D0	BA5	160	160	20
3011980	18-54 yrs	BNT162b2	6-8 months	2 DOSES	N	V4-D28	BA5	640	160	20
3011981	18-54 yrs	SCTV01E 30ug	13-24 months	2 DOSES	N	V2-D0	BA5	80	80	20
3011981	18-54 yrs	SCTV01E 30ug	13-24 months	2 DOSES	N	V4-D28	BA5	5120	80	20
3011982	18-54 yrs	SCTV01C 20ug	9-12 months	2 DOSES	N	V2-D0	BA5	2560	2560	20
3011982	18-54 yrs	SCTV01C 20ug	9-12 months	2 DOSES	N	V4-D28	BA5	5120	2560	20
3011983	18-54 yrs	SCTV01E 30ug	13-24 months	2 DOSES	N	V2-D0	BA5	640	640	20
3011983	18-54 yrs	SCTV01E 30ug	13-24 months	2 DOSES	N	V4-D28	BA5	5120	640	20
3011984	18-54 yrs	SCTV01C 20ug	6-8 months	2 DOSES	N	V2-D0	BA5	320	320	20
3011984	18-54 yrs	SCTV01C 20ug	6-8 months	2 DOSES	N	V4-D28	BA5	640	320	20
3011985	18-54 yrs	BNT162b2	9-12 months	2 DOSES	N	V2-D0	BA5	320	320	20
3011985	18-54 yrs	BNT162b2	9-12 months	2 DOSES	N	V4-D28	BA5	1280	320	20
3011986	18-54 yrs	SCTV01E 30ug	9-12 months	2 DOSES	N	V2-D0	BA5	320	320	20
3011986	18-54 yrs	SCTV01E 30ug	9-12 months	2 DOSES	N	V4-D28	BA5	1280	320	20
3011988	18-54 yrs	BNT162b2	6-8 months	2 DOSES	N	V2-D0	BA5	1280	1280	20
3011988	18-54 yrs	BNT162b2	6-8 months	2 DOSES	N	V4-D28	BA5	10240	1280	20
3011989	18-54 yrs	BNT162b2	13-24 months	2 DOSES	N	V2-D0	BA5	160	160	20
3011989	18-54 yrs	BNT162b2	13-24 months	2 DOSES	N	V4-D28	BA5	1280	160	20
3011990	18-54 yrs	SCTV01E 30ug	6-8 months	2 DOSES	N	V2-D0	BA5	640	640	20
3011990	18-54 yrs	SCTV01E 30ug	6-8 months	2 DOSES	N	V4-D28	BA5	5120	640	20
3011991	18-54 yrs	SCTV01E 30ug	13-24 months	2 DOSES	N	V2-D0	BA5	640	640	20
3011991	18-54 yrs	SCTV01E 30ug	13-24 months	2 DOSES	N	V4-D28	BA5	10240	640	20
3011992	18-54 yrs	SCTV01E 30ug	6-8 months	2 DOSES	N	V2-D0	BA5	1280	1280	20
3011992	18-54 yrs	SCTV01E 30ug	6-8 months	2 DOSES	N	V4-D28	BA5	2560	1280	20
3011993	18-54 yrs	SCTV01C 20ug	13-24 months	2 DOSES	N	V2-D0	BA5	160	160	20
3011993	18-54 yrs	SCTV01C 20ug	13-24 months	2 DOSES	N	V4-D28	BA5	2560	160	20
3011995	18-54 yrs	BNT162b2	13-24 months	2 DOSES	N	V2-D0	BA5	160	160	20
3011995	18-54 yrs	BNT162b2	13-24 months	2 DOSES	N	V4-D28	BA5	1280	160	20
3011998	18-54 yrs	BNT162b2	13-24 months	2 DOSES	N	V2-D0	BA5	160	160	20
3011998	18-54 yrs	BNT162b2	13-24 months	2 DOSES	N	V4-D28	BA5	1280	160	20
3012000	18-54 yrs	SCTV01C 20ug	13-24 months	2 DOSES	N	V2-D0	BA5	320	320	20
3012000	18-54 yrs	SCTV01C 20ug	13-24 months	2 DOSES	N	V4-D28	BA5	640	320	20
3012002	18-54 yrs	SCTV01C 20ug	13-24 months	2 DOSES	N	V2-D0	BA5	1280	1280	20
3012002	18-54 yrs	SCTV01C 20ug	13-24 months	2 DOSES	N	V4-D28	BA5	2560	1280	20
3012003	18-54 yrs	BNT162b2	13-24 months	2 DOSES	N	V2-D0	BA5	80	80	20
3012003	18-54 yrs	BNT162b2	13-24 months	2 DOSES	N	V4-D28	BA5	640	80	20
3012004	18-54 yrs	BNT162b2	6-8 months	2 DOSES	N	V2-D0	BA5	160	160	20
3012004	18-54 yrs	BNT162b2	6-8 months	2 DOSES	N	V4-D28	BA5	640	160	20
3012005	18-54 yrs	BNT162b2	13-24 months	2 DOSES	N	V2-D0	BA5	1280	1280	20
3012005	18-54 yrs	BNT162b2	13-24 months	2 DOSES	N	V4-D28	BA5	1280	1280	20
3012006	18-54 yrs	SCTV01C 20ug	6-8 months	2 DOSES	N	V2-D0	BA5	640	640	20
3012006	18-54 yrs	SCTV01C 20ug	6-8 months	2 DOSES	N	V4-D28	BA5	1280	640	20
3012007	18-54 yrs	SCTV01E 30ug	13-24 months	2 DOSES	Y	V2-D0	BA5	640	640	20
3012007	18-54 yrs	SCTV01E 30ug	13-24 months	2 DOSES	Y	V4-D28	BA5	2560	640	20
3012008	18-54 yrs	SCTV01E 30ug	9-12 months	2 DOSES	N	V2-D0	BA5	640	640	20
3012008	18-54 yrs	SCTV01E 30ug	9-12 months	2 DOSES	N	V4-D28	BA5	1280	640	20
3012009	18-54 yrs	SCTV01E 30ug	3-5 months	3 DOSES	N	V2-D0	BA5	160	160	20
3012009	18-54 yrs	SCTV01E 30ug	3-5 months	3 DOSES	N	V4-D28	BA5	10240	160	20
3012010	18-54 yrs	SCTV01C 20ug	6-8 months	2 DOSES	N	V2-D0	BA5	640	640	20
3012010	18-54 yrs	SCTV01C 20ug	6-8 months	2 DOSES	N	V4-D28	BA5	5120	640	20
3012011	18-54 yrs	BNT162b2	13-24 months	2 DOSES	N	V2-D0	BA5	80	80	20
3012011	18-54 yrs	BNT162b2	13-24 months	2 DOSES	N	V4-D28	BA5	320	80	20
3012012	18-54 yrs	SCTV01E 30ug	3-5 months	2 DOSES	N	V2-D0	BA5	2560	2560	20
3012012	18-54 yrs	SCTV01E 30ug	3-5 months	2 DOSES	N	V4-D28	BA5	2560	2560	20
3012013	18-54 yrs	SCTV01C 20ug	13-24 months	2 DOSES	N	V2-D0	BA5	2560	2560	20
3012013	18-54 yrs	SCTV01C 20ug	13-24 months	2 DOSES	N	V4-D28	BA5	2560	2560	20
3012014	18-54 yrs	SCTV01C 20ug	6-8 months	2 DOSES	N	V2-D0	BA5	2560	2560	20
3012014	18-54 yrs	SCTV01C 20ug	6-8 months	2 DOSES	N	V4-D28	BA5	2560	2560	20
3012015	18-54 yrs	SCTV01E 30ug	9-12 months	2 DOSES	N	V2-D0	BA5	320	320	20
3012015	18-54 yrs	SCTV01E 30ug	9-12 months	2 DOSES	N	V4-D28	BA5	2560	320	20
3012016	18-54 yrs	SCTV01E 30ug	6-8 months	2 DOSES	N	V2-D0	BA5	160	160	20
3012016	18-54 yrs	SCTV01E 30ug	6-8 months	2 DOSES	N	V4-D28	BA5	2560	160	20
3012017	18-54 yrs	SCTV01C 20ug	6-8 months	2 DOSES	N	V2-D0	BA5	320	320	20
3012017	18-54 yrs	SCTV01C 20ug	6-8 months	2 DOSES	N	V4-D28	BA5	1280	320	20
3012018	18-54 yrs	SCTV01C 20ug	6-8 months	2 DOSES	N	V2-D0	BA5	640	640	20
3012018	18-54 yrs	SCTV01C 20ug	6-8 months	2 DOSES	N	V4-D28	BA5	1280	640	20
3012019	18-54 yrs	BNT162b2	9-12 months	2 DOSES	N	V2-D0	BA5	1280	1280	20
3012019	18-54 yrs	BNT162b2	9-12 months	2 DOSES	N	V4-D28	BA5	2560	1280	20
3012020	18-54 yrs	SCTV01E 30ug	9-12 months	2 DOSES	N	V2-D0	BA5	640	640	20
3012020	18-54 yrs	SCTV01E 30ug	9-12 months	2 DOSES	N	V4-D28	BA5	2560	640	20
3012022	18-54 yrs	BNT162b2	6-8 months	2 DOSES	N	V2-D0	BA5	320	320	20
3012022	18-54 yrs	BNT162b2	6-8 months	2 DOSES	N	V4-D28	BA5	640	320	20
3012024	18-54 yrs	SCTV01C 20ug	13-24 months	2 DOSES	N	V2-D0	BA5	320	320	20
3012024	18-54 yrs	SCTV01C 20ug	13-24 months	2 DOSES	N	V4-D28	BA5	20480	320	20
3012025	18-54 yrs	SCTV01E 30ug	13-24 months	2 DOSES	N	V2-D0	BA5	640	640	20
3012025	18-54 yrs	SCTV01E 30ug	13-24 months	2 DOSES	N	V4-D28	BA5	5120	640	20
3012026	18-54 yrs	SCTV01E 30ug	13-24 months	2 DOSES	N	V2-D0	BA5	160	160	20
3012026	18-54 yrs	SCTV01E 30ug	13-24 months	2 DOSES	N	V4-D28	BA5	1280	160	20
3012029	18-54 yrs	SCTV01E 30ug	6-8 months	2 DOSES	N	V2-D0	BA5	1280	1280	20
3012029	18-54 yrs	SCTV01E 30ug	6-8 months	2 DOSES	N	V4-D28	BA5	10240	1280	20
3012031	18-54 yrs	SCTV01E 30ug	9-12 months	2 DOSES	N	V2-D0	BA5	160	160	20
3012031	18-54 yrs	SCTV01E 30ug	9-12 months	2 DOSES	N	V4-D28	BA5	1280	160	20
3012033	18-54 yrs	SCTV01C 20ug	13-24 months	2 DOSES	N	V2-D0	BA5	640	640	20
3012033	18-54 yrs	SCTV01C 20ug	13-24 months	2 DOSES	N	V4-D28	BA5	640	640	20
3012034	18-54 yrs	SCTV01C 20ug	13-24 months	2 DOSES	N	V2-D0	BA5	80	80	20
3012034	18-54 yrs	SCTV01C 20ug	13-24 months	2 DOSES	N	V4-D28	BA5	1280	80	20
3012036	18-54 yrs	BNT162b2	6-8 months	2 DOSES	N	V2-D0	BA5	640	640	20
3012036	18-54 yrs	BNT162b2	6-8 months	2 DOSES	N	V4-D28	BA5	2560	640	20
3012037	18-54 yrs	SCTV01C 20ug	6-8 months	3 DOSES	N	V2-D0	BA5	1280	1280	20
3012037	18-54 yrs	SCTV01C 20ug	6-8 months	3 DOSES	N	V4-D28	BA5	2560	1280	20
3012038	18-54 yrs	BNT162b2	3-5 months	2 DOSES	N	V2-D0	BA5	1280	1280	20
3012038	18-54 yrs	BNT162b2	3-5 months	2 DOSES	N	V4-D28	BA5	5120	1280	20
3012039	18-54 yrs	SCTV01E 30ug	6-8 months	2 DOSES	N	V2-D0	BA5	640	640	20
3012039	18-54 yrs	SCTV01E 30ug	6-8 months	2 DOSES	N	V4-D28	BA5	1280	640	20
3012041	18-54 yrs	SCTV01E 30ug	13-24 months	2 DOSES	N	V2-D0	BA5	160	160	20
3012041	18-54 yrs	SCTV01E 30ug	13-24 months	2 DOSES	N	V4-D28	BA5	640	160	20
3012042	18-54 yrs	BNT162b2	9-12 months	2 DOSES	N	V2-D0	BA5	640	640	20
3012042	18-54 yrs	BNT162b2	9-12 months	2 DOSES	N	V4-D28	BA5	2560	640	20
3012043	18-54 yrs	SCTV01E 30ug	3-5 months	2 DOSES	N	V2-D0	BA5	640	640	20
3012043	18-54 yrs	SCTV01E 30ug	3-5 months	2 DOSES	N	V4-D28	BA5	1280	640	20
3012044	18-54 yrs	BNT162b2	3-5 months	2 DOSES	N	V2-D0	BA5	640	640	20
3012044	18-54 yrs	BNT162b2	3-5 months	2 DOSES	N	V4-D28	BA5	5120	640	20
3012047	18-54 yrs	SCTV01C 20ug	9-12 months	2 DOSES	N	V2-D0	BA5	640	640	20
3012047	18-54 yrs	SCTV01C 20ug	9-12 months	2 DOSES	N	V4-D28	BA5	5120	640	20
3012048	18-54 yrs	SCTV01E 30ug	13-24 months	2 DOSES	N	V2-D0	BA5	160	160	20
3012048	18-54 yrs	SCTV01E 30ug	13-24 months	2 DOSES	N	V4-D28	BA5	2560	160	20
3012049	18-54 yrs	BNT162b2	6-8 months	2 DOSES	N	V2-D0	BA5	1280	1280	20
3012049	18-54 yrs	BNT162b2	6-8 months	2 DOSES	N	V4-D28	BA5	5120	1280	20
3012050	18-54 yrs	BNT162b2	9-12 months	2 DOSES	N	V2-D0	BA5	160	160	20
3012050	18-54 yrs	BNT162b2	9-12 months	2 DOSES	N	V4-D28	BA5	2560	160	20
3012051	18-54 yrs	SCTV01C 20ug	9-12 months	2 DOSES	N	V2-D0	BA5	2560	2560	20
3012051	18-54 yrs	SCTV01C 20ug	9-12 months	2 DOSES	N	V4-D28	BA5	2560	2560	20
3012052	18-54 yrs	SCTV01C 20ug	13-24 months	2 DOSES	N	V2-D0	BA5	640	640	20
3012052	18-54 yrs	SCTV01C 20ug	13-24 months	2 DOSES	N	V4-D28	BA5	1280	640	20
3012053	18-54 yrs	SCTV01C 20ug	9-12 months	2 DOSES	N	V2-D0	BA5	1280	1280	20
3012053	18-54 yrs	SCTV01C 20ug	9-12 months	2 DOSES	N	V4-D28	BA5	2560	1280	20
3012055	18-54 yrs	SCTV01C 20ug	9-12 months	2 DOSES	N	V2-D0	BA5	320	320	20
3012055	18-54 yrs	SCTV01C 20ug	9-12 months	2 DOSES	N	V4-D28	BA5	5120	320	20
3012056	18-54 yrs	SCTV01E 30ug	6-8 months	2 DOSES	N	V2-D0	BA5	1280	1280	20
3012056	18-54 yrs	SCTV01E 30ug	6-8 months	2 DOSES	N	V4-D28	BA5	2560	1280	20
3012057	18-54 yrs	SCTV01C 20ug	13-24 months	2 DOSES	N	V2-D0	BA5	160	160	20
3012057	18-54 yrs	SCTV01C 20ug	13-24 months	2 DOSES	N	V4-D28	BA5	320	160	20
3012059	18-54 yrs	BNT162b2	6-8 months	2 DOSES	N	V2-D0	BA5	320	320	20
3012059	18-54 yrs	BNT162b2	6-8 months	2 DOSES	N	V4-D28	BA5	2560	320	20
3012061	18-54 yrs	SCTV01E 30ug	9-12 months	2 DOSES	N	V2-D0	BA5	320	320	20
3012061	18-54 yrs	SCTV01E 30ug	9-12 months	2 DOSES	N	V4-D28	BA5	640	320	20
3012071	18-54 yrs	BNT162b2	3-5 months	2 DOSES	N	V2-D0	BA5	320	320	20
3012071	18-54 yrs	BNT162b2	3-5 months	2 DOSES	N	V4-D28	BA5	640	320	20
3012072	18-54 yrs	SCTV01E 30ug	13-24 months	2 DOSES	N	V2-D0	BA5	160	160	20
3012072	18-54 yrs	SCTV01E 30ug	13-24 months	2 DOSES	N	V4-D28	BA5	2560	160	20
3012073	18-54 yrs	SCTV01C 20ug	13-24 months	2 DOSES	N	V2-D0	BA5	320	320	20
3012073	18-54 yrs	SCTV01C 20ug	13-24 months	2 DOSES	N	V4-D28	BA5	1280	320	20
3012074	18-54 yrs	SCTV01E 30ug	9-12 months	2 DOSES	N	V2-D0	BA5	640	640	20
3012074	18-54 yrs	SCTV01E 30ug	9-12 months	2 DOSES	N	V4-D28	BA5	5120	640	20
3012075	18-54 yrs	SCTV01E 30ug	13-24 months	2 DOSES	N	V2-D0	BA5	80	80	20
3012075	18-54 yrs	SCTV01E 30ug	13-24 months	2 DOSES	N	V4-D28	BA5	1280	80	20
3012076	18-54 yrs	SCTV01C 20ug	9-12 months	2 DOSES	N	V2-D0	BA5	320	320	20
3012076	18-54 yrs	SCTV01C 20ug	9-12 months	2 DOSES	N	V4-D28	BA5	5120	320	20
3012077	18-54 yrs	SCTV01C 20ug	6-8 months	2 DOSES	N	V2-D0	BA5	2560	2560	20
3012077	18-54 yrs	SCTV01C 20ug	6-8 months	2 DOSES	N	V4-D28	BA5	5120	2560	20
3012078	18-54 yrs	BNT162b2	13-24 months	2 DOSES	Y	V2-D0	BA5	320	320	20
3012078	18-54 yrs	BNT162b2	13-24 months	2 DOSES	Y	V4-D28	BA5	2560	320	20
3012079	18-54 yrs	BNT162b2	6-8 months	2 DOSES	N	V2-D0	BA5	320	320	20
3012079	18-54 yrs	BNT162b2	6-8 months	2 DOSES	N	V4-D28	BA5	640	320	20
3012080	18-54 yrs	SCTV01C 20ug	13-24 months	2 DOSES	N	V2-D0	BA5	320	320	20
3012080	18-54 yrs	SCTV01C 20ug	13-24 months	2 DOSES	N	V4-D28	BA5	640	320	20
3012083	18-54 yrs	SCTV01C 20ug	6-8 months	2 DOSES	N	V2-D0	BA5	320	320	20
3012083	18-54 yrs	SCTV01C 20ug	6-8 months	2 DOSES	N	V4-D28	BA5	1280	320	20
3012084	18-54 yrs	BNT162b2	13-24 months	2 DOSES	N	V2-D0	BA5	320	320	20
3012084	18-54 yrs	BNT162b2	13-24 months	2 DOSES	N	V4-D28	BA5	2560	320	20
3012085	18-54 yrs	SCTV01C 20ug	13-24 months	2 DOSES	Y	V2-D0	BA5	320	320	20
3012085	18-54 yrs	SCTV01C 20ug	13-24 months	2 DOSES	Y	V4-D28	BA5	640	320	20
3012086	18-54 yrs	SCTV01C 20ug	9-12 months	2 DOSES	N	V2-D0	BA5	640	640	20
3012086	18-54 yrs	SCTV01C 20ug	9-12 months	2 DOSES	N	V4-D28	BA5	2560	640	20
3012087	18-54 yrs	BNT162b2	6-8 months	2 DOSES	N	V2-D0	BA5	80	80	20
3012087	18-54 yrs	BNT162b2	6-8 months	2 DOSES	N	V4-D28	BA5	640	80	20
3012088	18-54 yrs	SCTV01E 30ug	9-12 months	2 DOSES	N	V2-D0	BA5	1280	1280	20
3012088	18-54 yrs	SCTV01E 30ug	9-12 months	2 DOSES	N	V4-D28	BA5	5120	1280	20
3012089	18-54 yrs	BNT162b2	13-24 months	2 DOSES	N	V2-D0	BA5	160	160	20
3012089	18-54 yrs	BNT162b2	13-24 months	2 DOSES	N	V4-D28	BA5	1280	160	20
3012090	18-54 yrs	SCTV01C 20ug	13-24 months	2 DOSES	N	V2-D0	BA5	640	640	20
3012090	18-54 yrs	SCTV01C 20ug	13-24 months	2 DOSES	N	V4-D28	BA5	1280	640	20
3012091	18-54 yrs	SCTV01E 30ug	6-8 months	2 DOSES	N	V2-D0	BA5	320	320	20
3012091	18-54 yrs	SCTV01E 30ug	6-8 months	2 DOSES	N	V4-D28	BA5	2560	320	20
3012093	18-54 yrs	SCTV01C 20ug	9-12 months	2 DOSES	N	V2-D0	BA5	640	640	20
3012093	18-54 yrs	SCTV01C 20ug	9-12 months	2 DOSES	N	V4-D28	BA5	1280	640	20
3012094	18-54 yrs	BNT162b2	13-24 months	2 DOSES	N	V2-D0	BA5	320	320	20
3012094	18-54 yrs	BNT162b2	13-24 months	2 DOSES	N	V4-D28	BA5	1280	320	20
3012096	18-54 yrs	BNT162b2	13-24 months	2 DOSES	N	V2-D0	BA5	160	160	20
3012096	18-54 yrs	BNT162b2	13-24 months	2 DOSES	N	V4-D28	BA5	1280	160	20
3012097	18-54 yrs	SCTV01E 30ug	3-5 months	2 DOSES	N	V2-D0	BA5	640	640	20
3012097	18-54 yrs	SCTV01E 30ug	3-5 months	2 DOSES	N	V4-D28	BA5	2560	640	20
3012098	18-54 yrs	BNT162b2	13-24 months	2 DOSES	N	V2-D0	BA5	80	80	20
3012098	18-54 yrs	BNT162b2	13-24 months	2 DOSES	N	V4-D28	BA5	1280	80	20
3012099	18-54 yrs	BNT162b2	6-8 months	2 DOSES	N	V2-D0	BA5	160	160	20
3012099	18-54 yrs	BNT162b2	6-8 months	2 DOSES	N	V4-D28	BA5	320	160	20
3012100	18-54 yrs	BNT162b2	13-24 months	2 DOSES	N	V2-D0	BA5	640	640	20
3012100	18-54 yrs	BNT162b2	13-24 months	2 DOSES	N	V4-D28	BA5	2560	640	20
3012101	18-54 yrs	SCTV01E 30ug	9-12 months	2 DOSES	N	V2-D0	BA5	320	320	20
3012101	18-54 yrs	SCTV01E 30ug	9-12 months	2 DOSES	N	V4-D28	BA5	2560	320	20
3012102	18-54 yrs	BNT162b2	6-8 months	2 DOSES	N	V2-D0	BA5	320	320	20
3012102	18-54 yrs	BNT162b2	6-8 months	2 DOSES	N	V4-D28	BA5	2560	320	20
3012103	18-54 yrs	BNT162b2	6-8 months	2 DOSES	N	V2-D0	BA5	160	160	20
3012103	18-54 yrs	BNT162b2	6-8 months	2 DOSES	N	V4-D28	BA5	1280	160	20
3012104	18-54 yrs	SCTV01E 30ug	13-24 months	2 DOSES	N	V2-D0	BA5	640	640	20
3012104	18-54 yrs	SCTV01E 30ug	13-24 months	2 DOSES	N	V4-D28	BA5	5120	640	20
3012105	18-54 yrs	SCTV01C 20ug	6-8 months	2 DOSES	N	V2-D0	BA5	1280	1280	20
3012105	18-54 yrs	SCTV01C 20ug	6-8 months	2 DOSES	N	V4-D28	BA5	2560	1280	20
3012106	18-54 yrs	BNT162b2	9-12 months	2 DOSES	N	V2-D0	BA5	80	80	20
3012106	18-54 yrs	BNT162b2	9-12 months	2 DOSES	N	V4-D28	BA5	640	80	20
3012107	18-54 yrs	SCTV01C 20ug	13-24 months	2 DOSES	N	V2-D0	BA5	2560	2560	20
3012107	18-54 yrs	SCTV01C 20ug	13-24 months	2 DOSES	N	V4-D28	BA5	5120	2560	20
3012108	18-54 yrs	SCTV01C 20ug	9-12 months	2 DOSES	N	V2-D0	BA5	160	160	20
3012108	18-54 yrs	SCTV01C 20ug	9-12 months	2 DOSES	N	V4-D28	BA5	5120	160	20
3012109	18-54 yrs	BNT162b2	9-12 months	2 DOSES	N	V2-D0	BA5	80	80	20
3012109	18-54 yrs	BNT162b2	9-12 months	2 DOSES	N	V4-D28	BA5	640	80	20
3012111	18-54 yrs	SCTV01E 30ug	6-8 months	2 DOSES	N	V2-D0	BA5	320	320	20
3012111	18-54 yrs	SCTV01E 30ug	6-8 months	2 DOSES	N	V4-D28	BA5	2560	320	20
3012113	18-54 yrs	BNT162b2	13-24 months	2 DOSES	N	V2-D0	BA5	320	320	20
3012113	18-54 yrs	BNT162b2	13-24 months	2 DOSES	N	V4-D28	BA5	1280	320	20
3012114	18-54 yrs	SCTV01E 30ug	13-24 months	2 DOSES	N	V2-D0	BA5	80	80	20
3012114	18-54 yrs	SCTV01E 30ug	13-24 months	2 DOSES	N	V4-D28	BA5	2560	80	20
3012116	18-54 yrs	BNT162b2	13-24 months	2 DOSES	N	V2-D0	BA5	320	320	20
3012116	18-54 yrs	BNT162b2	13-24 months	2 DOSES	N	V4-D28	BA5	2560	320	20
3012117	18-54 yrs	BNT162b2	3-5 months	2 DOSES	N	V2-D0	BA5	640	640	20
3012117	18-54 yrs	BNT162b2	3-5 months	2 DOSES	N	V4-D28	BA5	1280	640	20
3012118	18-54 yrs	BNT162b2	9-12 months	2 DOSES	N	V2-D0	BA5	640	640	20
3012118	18-54 yrs	BNT162b2	9-12 months	2 DOSES	N	V4-D28	BA5	1280	640	20
3012123	18-54 yrs	SCTV01E 30ug	6-8 months	3 DOSES	N	V2-D0	BA5	160	160	20
3012123	18-54 yrs	SCTV01E 30ug	6-8 months	3 DOSES	N	V4-D28	BA5	2560	160	20
3012124	18-54 yrs	BNT162b2	9-12 months	2 DOSES	N	V2-D0	BA5	640	640	20
3012124	18-54 yrs	BNT162b2	9-12 months	2 DOSES	N	V4-D28	BA5	640	640	20
3012125	18-54 yrs	SCTV01E 30ug	13-24 months	2 DOSES	N	V2-D0	BA5	160	160	20
3012125	18-54 yrs	SCTV01E 30ug	13-24 months	2 DOSES	N	V4-D28	BA5	2560	160	20
3012126	18-54 yrs	SCTV01C 20ug	6-8 months	2 DOSES	N	V2-D0	BA5	640	640	20
3012126	18-54 yrs	SCTV01C 20ug	6-8 months	2 DOSES	N	V4-D28	BA5	2560	640	20
3012127	18-54 yrs	SCTV01C 20ug	6-8 months	2 DOSES	N	V2-D0	BA5	640	640	20
3012127	18-54 yrs	SCTV01C 20ug	6-8 months	2 DOSES	N	V4-D28	BA5	2560	640	20
3012128	18-54 yrs	BNT162b2	13-24 months	2 DOSES	N	V2-D0	BA5	320	320	20
3012128	18-54 yrs	BNT162b2	13-24 months	2 DOSES	N	V4-D28	BA5	2560	320	20
3012129	18-54 yrs	BNT162b2	13-24 months	2 DOSES	N	V2-D0	BA5	320	320	20
3012129	18-54 yrs	BNT162b2	13-24 months	2 DOSES	N	V4-D28	BA5	2560	320	20
3012130	18-54 yrs	BNT162b2	9-12 months	2 DOSES	N	V2-D0	BA5	640	640	20
3012130	18-54 yrs	BNT162b2	9-12 months	2 DOSES	N	V4-D28	BA5	5120	640	20
3012131	18-54 yrs	SCTV01E 30ug	9-12 months	2 DOSES	N	V2-D0	BA5	640	640	20
3012131	18-54 yrs	SCTV01E 30ug	9-12 months	2 DOSES	N	V4-D28	BA5	2560	640	20
3012132	18-54 yrs	SCTV01C 20ug	6-8 months	2 DOSES	N	V2-D0	BA5	640	640	20
3012132	18-54 yrs	SCTV01C 20ug	6-8 months	2 DOSES	N	V4-D28	BA5	1280	640	20
3012133	18-54 yrs	BNT162b2	13-24 months	2 DOSES	N	V2-D0	BA5	160	160	20
3012133	18-54 yrs	BNT162b2	13-24 months	2 DOSES	N	V4-D28	BA5	1280	160	20
3012134	18-54 yrs	SCTV01E 30ug	9-12 months	2 DOSES	N	V2-D0	BA5	1280	1280	20
3012134	18-54 yrs	SCTV01E 30ug	9-12 months	2 DOSES	N	V4-D28	BA5	5120	1280	20
3012135	18-54 yrs	SCTV01E 30ug	13-24 months	2 DOSES	N	V2-D0	BA5	160	160	20
3012135	18-54 yrs	SCTV01E 30ug	13-24 months	2 DOSES	N	V4-D28	BA5	1280	160	20
3012137	18-54 yrs	SCTV01C 20ug	6-8 months	2 DOSES	N	V2-D0	BA5	1280	1280	20
3012137	18-54 yrs	SCTV01C 20ug	6-8 months	2 DOSES	N	V4-D28	BA5	2560	1280	20
3012139	18-54 yrs	SCTV01E 30ug	6-8 months	2 DOSES	N	V2-D0	BA5	160	160	20
3012139	18-54 yrs	SCTV01E 30ug	6-8 months	2 DOSES	N	V4-D28	BA5	1280	160	20
3012140	18-54 yrs	SCTV01C 20ug	9-12 months	2 DOSES	N	V2-D0	BA5	1280	1280	20
3012140	18-54 yrs	SCTV01C 20ug	9-12 months	2 DOSES	N	V4-D28	BA5	5120	1280	20
3012141	18-54 yrs	BNT162b2	3-5 months	2 DOSES	N	V2-D0	BA5	640	640	20
3012141	18-54 yrs	BNT162b2	3-5 months	2 DOSES	N	V4-D28	BA5	1280	640	20
3012142	18-54 yrs	BNT162b2	9-12 months	2 DOSES	N	V2-D0	BA5	320	320	20
3012142	18-54 yrs	BNT162b2	9-12 months	2 DOSES	N	V4-D28	BA5	1280	320	20
3012143	18-54 yrs	SCTV01C 20ug	13-24 months	2 DOSES	N	V2-D0	BA5	80	80	20
3012143	18-54 yrs	SCTV01C 20ug	13-24 months	2 DOSES	N	V4-D28	BA5	10240	80	20
3012144	18-54 yrs	BNT162b2	13-24 months	2 DOSES	N	V2-D0	BA5	320	320	20
3012144	18-54 yrs	BNT162b2	13-24 months	2 DOSES	N	V4-D28	BA5	5120	320	20
3012145	18-54 yrs	BNT162b2	6-8 months	2 DOSES	N	V2-D0	BA5	160	160	20
3012145	18-54 yrs	BNT162b2	6-8 months	2 DOSES	N	V4-D28	BA5	5120	160	20
3012147	18-54 yrs	SCTV01E 30ug	9-12 months	2 DOSES	N	V2-D0	BA5	80	80	20
3012147	18-54 yrs	SCTV01E 30ug	9-12 months	2 DOSES	N	V4-D28	BA5	5120	80	20
3012148	18-54 yrs	SCTV01C 20ug	13-24 months	2 DOSES	N	V2-D0	BA5	2560	2560	20
3012148	18-54 yrs	SCTV01C 20ug	13-24 months	2 DOSES	N	V4-D28	BA5	2560	2560	20
3012149	18-54 yrs	SCTV01E 30ug	6-8 months	2 DOSES	N	V2-D0	BA5	160	160	20
3012149	18-54 yrs	SCTV01E 30ug	6-8 months	2 DOSES	N	V4-D28	BA5	2560	160	20
3012151	18-54 yrs	SCTV01E 30ug	13-24 months	2 DOSES	N	V2-D0	BA5	640	640	20
3012151	18-54 yrs	SCTV01E 30ug	13-24 months	2 DOSES	N	V4-D28	BA5	10240	640	20
3012152	18-54 yrs	SCTV01E 30ug	13-24 months	2 DOSES	N	V2-D0	BA5	320	320	20
3012152	18-54 yrs	SCTV01E 30ug	13-24 months	2 DOSES	N	V4-D28	BA5	2560	320	20
3012153	18-54 yrs	SCTV01E 30ug	13-24 months	2 DOSES	N	V2-D0	BA5	160	160	20
3012153	18-54 yrs	SCTV01E 30ug	13-24 months	2 DOSES	N	V4-D28	BA5	640	160	20
3012154	18-54 yrs	SCTV01C 20ug	9-12 months	2 DOSES	N	V2-D0	BA5	640	640	20
3012154	18-54 yrs	SCTV01C 20ug	9-12 months	2 DOSES	N	V4-D28	BA5	2560	640	20
3012155	18-54 yrs	SCTV01E 30ug	13-24 months	2 DOSES	N	V2-D0	BA5	1280	1280	20
3012155	18-54 yrs	SCTV01E 30ug	13-24 months	2 DOSES	N	V4-D28	BA5	2560	1280	20
3012156	18-54 yrs	SCTV01C 20ug	13-24 months	2 DOSES	N	V2-D0	BA5	640	640	20
3012156	18-54 yrs	SCTV01C 20ug	13-24 months	2 DOSES	N	V4-D28	BA5	2560	640	20
3012157	18-54 yrs	BNT162b2	13-24 months	2 DOSES	N	V2-D0	BA5	160	160	20
3012157	18-54 yrs	BNT162b2	13-24 months	2 DOSES	N	V4-D28	BA5	5120	160	20
3012158	18-54 yrs	SCTV01C 20ug	9-12 months	2 DOSES	N	V2-D0	BA5	160	160	20
3012158	18-54 yrs	SCTV01C 20ug	9-12 months	2 DOSES	N	V4-D28	BA5	2560	160	20
3012159	18-54 yrs	SCTV01C 20ug	9-12 months	2 DOSES	N	V2-D0	BA5	640	640	20
3012159	18-54 yrs	SCTV01C 20ug	9-12 months	2 DOSES	N	V4-D28	BA5	2560	640	20
3012160	18-54 yrs	BNT162b2	6-8 months	2 DOSES	N	V2-D0	BA5	640	640	20
3012160	18-54 yrs	BNT162b2	6-8 months	2 DOSES	N	V4-D28	BA5	640	640	20
3012161	18-54 yrs	SCTV01C 20ug	9-12 months	2 DOSES	N	V2-D0	BA5	160	160	20
3012161	18-54 yrs	SCTV01C 20ug	9-12 months	2 DOSES	N	V4-D28	BA5	5120	160	20
3012162	18-54 yrs	SCTV01C 20ug	6-8 months	2 DOSES	N	V2-D0	BA5	320	320	20
3012162	18-54 yrs	SCTV01C 20ug	6-8 months	2 DOSES	N	V4-D28	BA5	2560	320	20
3012163	18-54 yrs	SCTV01E 30ug	13-24 months	2 DOSES	N	V2-D0	BA5	320	320	20
3012163	18-54 yrs	SCTV01E 30ug	13-24 months	2 DOSES	N	V4-D28	BA5	1280	320	20
3012165	18-54 yrs	BNT162b2	6-8 months	2 DOSES	N	V2-D0	BA5	80	80	20
3012165	18-54 yrs	BNT162b2	6-8 months	2 DOSES	N	V4-D28	BA5	5120	80	20
3012166	18-54 yrs	BNT162b2	13-24 months	2 DOSES	N	V2-D0	BA5	640	640	20
3012166	18-54 yrs	BNT162b2	13-24 months	2 DOSES	N	V4-D28	BA5	1280	640	20
3012167	18-54 yrs	SCTV01C 20ug	6-8 months	2 DOSES	N	V2-D0	BA5	1280	1280	20
3012167	18-54 yrs	SCTV01C 20ug	6-8 months	2 DOSES	N	V4-D28	BA5	2560	1280	20
3012168	18-54 yrs	SCTV01E 30ug	13-24 months	2 DOSES	N	V2-D0	BA5	1280	1280	20
3012168	18-54 yrs	SCTV01E 30ug	13-24 months	2 DOSES	N	V4-D28	BA5	10240	1280	20
3012169	18-54 yrs	SCTV01E 30ug	6-8 months	2 DOSES	N	V2-D0	BA5	320	320	20
3012169	18-54 yrs	SCTV01E 30ug	6-8 months	2 DOSES	N	V4-D28	BA5	2560	320	20
3012170	18-54 yrs	SCTV01C 20ug	13-24 months	2 DOSES	N	V2-D0	BA5	80	80	20
3012170	18-54 yrs	SCTV01C 20ug	13-24 months	2 DOSES	N	V4-D28	BA5	1280	80	20
3012172	18-54 yrs	SCTV01C 20ug	3-5 months	3 DOSES	N	V2-D0	BA5	160	160	20
3012172	18-54 yrs	SCTV01C 20ug	3-5 months	3 DOSES	N	V4-D28	BA5	320	160	20
3012173	18-54 yrs	BNT162b2	13-24 months	2 DOSES	N	V2-D0	BA5	640	640	20
3012173	18-54 yrs	BNT162b2	13-24 months	2 DOSES	N	V4-D28	BA5	10240	640	20
3012175	18-54 yrs	SCTV01C 20ug	3-5 months	2 DOSES	N	V2-D0	BA5	640	640	20
3012175	18-54 yrs	SCTV01C 20ug	3-5 months	2 DOSES	N	V4-D28	BA5	1280	640	20
3012176	18-54 yrs	SCTV01C 20ug	3-5 months	2 DOSES	N	V2-D0	BA5	1280	1280	20
3012176	18-54 yrs	SCTV01C 20ug	3-5 months	2 DOSES	N	V4-D28	BA5	1280	1280	20
3012177	18-54 yrs	SCTV01C 20ug	3-5 months	3 DOSES	N	V2-D0	BA5	5120	5120	20
3012177	18-54 yrs	SCTV01C 20ug	3-5 months	3 DOSES	N	V4-D28	BA5	5120	5120	20
3012178	18-54 yrs	SCTV01E 30ug	13-24 months	2 DOSES	N	V2-D0	BA5	1280	1280	20
3012178	18-54 yrs	SCTV01E 30ug	13-24 months	2 DOSES	N	V4-D28	BA5	2560	1280	20
3012179	18-54 yrs	BNT162b2	3-5 months	3 DOSES	N	V2-D0	BA5	2560	2560	20
3012179	18-54 yrs	BNT162b2	3-5 months	3 DOSES	N	V4-D28	BA5	5120	2560	20
3012180	18-54 yrs	SCTV01E 30ug	6-8 months	2 DOSES	N	V2-D0	BA5	2560	2560	20
3012180	18-54 yrs	SCTV01E 30ug	6-8 months	2 DOSES	N	V4-D28	BA5	5120	2560	20
3012181	18-54 yrs	BNT162b2	6-8 months	2 DOSES	N	V2-D0	BA5	5120	5120	20
3012181	18-54 yrs	BNT162b2	6-8 months	2 DOSES	N	V4-D28	BA5	5120	5120	20
3012182	18-54 yrs	SCTV01E 30ug	13-24 months	2 DOSES	N	V2-D0	BA5	640	640	20
3012182	18-54 yrs	SCTV01E 30ug	13-24 months	2 DOSES	N	V4-D28	BA5	2560	640	20
3012183	18-54 yrs	SCTV01E 30ug	13-24 months	2 DOSES	N	V2-D0	BA5	1280	1280	20
3012183	18-54 yrs	SCTV01E 30ug	13-24 months	2 DOSES	N	V4-D28	BA5	1280	1280	20
3012184	18-54 yrs	BNT162b2	13-24 months	2 DOSES	N	V2-D0	BA5	2560	2560	20
3012184	18-54 yrs	BNT162b2	13-24 months	2 DOSES	N	V4-D28	BA5	2560	2560	20
3012185	18-54 yrs	SCTV01C 20ug	13-24 months	2 DOSES	N	V2-D0	BA5	160	160	20
3012185	18-54 yrs	SCTV01C 20ug	13-24 months	2 DOSES	N	V4-D28	BA5	640	160	20
3012186	18-54 yrs	SCTV01E 30ug	6-8 months	2 DOSES	N	V2-D0	BA5	2560	2560	20
3012186	18-54 yrs	SCTV01E 30ug	6-8 months	2 DOSES	N	V4-D28	BA5	20480	2560	20
3012187	18-54 yrs	BNT162b2	13-24 months	2 DOSES	N	V2-D0	BA5	640	640	20
3012187	18-54 yrs	BNT162b2	13-24 months	2 DOSES	N	V4-D28	BA5	5120	640	20
3012188	18-54 yrs	BNT162b2	9-12 months	2 DOSES	N	V2-D0	BA5	160	160	20
3012188	18-54 yrs	BNT162b2	9-12 months	2 DOSES	N	V4-D28	BA5	2560	160	20
3012190	18-54 yrs	SCTV01E 30ug	6-8 months	3 DOSES	N	V2-D0	BA5	640	640	20
3012190	18-54 yrs	SCTV01E 30ug	6-8 months	3 DOSES	N	V4-D28	BA5	2560	640	20
3012193	18-54 yrs	SCTV01C 20ug	13-24 months	2 DOSES	N	V2-D0	BA5	160	160	20
3012193	18-54 yrs	SCTV01C 20ug	13-24 months	2 DOSES	N	V4-D28	BA5	5120	160	20
3012194	18-54 yrs	SCTV01C 20ug	6-8 months	2 DOSES	Y	V2-D0	BA5	640	640	20
3012194	18-54 yrs	SCTV01C 20ug	6-8 months	2 DOSES	Y	V4-D28	BA5	5120	640	20
3012195	18-54 yrs	SCTV01C 20ug	6-8 months	2 DOSES	N	V2-D0	BA5	160	160	20
3012195	18-54 yrs	SCTV01C 20ug	6-8 months	2 DOSES	N	V4-D28	BA5	320	160	20
3012196	18-54 yrs	SCTV01E 30ug	13-24 months	2 DOSES	N	V2-D0	BA5	320	320	20
3012196	18-54 yrs	SCTV01E 30ug	13-24 months	2 DOSES	N	V4-D28	BA5	2560	320	20
3012197	18-54 yrs	BNT162b2	6-8 months	3 DOSES	N	V2-D0	BA5	320	320	20
3012197	18-54 yrs	BNT162b2	6-8 months	3 DOSES	N	V4-D28	BA5	2560	320	20
3012199	18-54 yrs	SCTV01C 20ug	13-24 months	2 DOSES	N	V2-D0	BA5	1280	1280	20
3012199	18-54 yrs	SCTV01C 20ug	13-24 months	2 DOSES	N	V4-D28	BA5	2560	1280	20
3012200	18-54 yrs	SCTV01E 30ug	9-12 months	2 DOSES	N	V2-D0	BA5	160	160	20
3012200	18-54 yrs	SCTV01E 30ug	9-12 months	2 DOSES	N	V4-D28	BA5	5120	160	20
3012201	18-54 yrs	BNT162b2	6-8 months	2 DOSES	N	V2-D0	BA5	640	640	20
3012201	18-54 yrs	BNT162b2	6-8 months	2 DOSES	N	V4-D28	BA5	2560	640	20
3012202	18-54 yrs	BNT162b2	3-5 months	2 DOSES	N	V2-D0	BA5	640	640	20
3012202	18-54 yrs	BNT162b2	3-5 months	2 DOSES	N	V4-D28	BA5	2560	640	20
3012203	18-54 yrs	SCTV01C 20ug	6-8 months	2 DOSES	N	V2-D0	BA5	640	640	20
3012203	18-54 yrs	SCTV01C 20ug	6-8 months	2 DOSES	N	V4-D28	BA5	1280	640	20
3012204	18-54 yrs	SCTV01E 30ug	13-24 months	2 DOSES	N	V2-D0	BA5	320	320	20
3012204	18-54 yrs	SCTV01E 30ug	13-24 months	2 DOSES	N	V4-D28	BA5	1280	320	20
3012205	18-54 yrs	SCTV01C 20ug	13-24 months	2 DOSES	N	V2-D0	BA5	80	80	20
3012205	18-54 yrs	SCTV01C 20ug	13-24 months	2 DOSES	N	V4-D28	BA5	2560	80	20
3012210	18-54 yrs	SCTV01C 20ug	9-12 months	2 DOSES	N	V2-D0	BA5	640	640	20
3012210	18-54 yrs	SCTV01C 20ug	9-12 months	2 DOSES	N	V4-D28	BA5	1280	640	20
3012211	18-54 yrs	BNT162b2	6-8 months	2 DOSES	N	V2-D0	BA5	160	160	20
3012211	18-54 yrs	BNT162b2	6-8 months	2 DOSES	N	V4-D28	BA5	640	160	20
3012212	18-54 yrs	SCTV01C 20ug	6-8 months	3 DOSES	N	V2-D0	BA5	640	640	20
3012212	18-54 yrs	SCTV01C 20ug	6-8 months	3 DOSES	N	V4-D28	BA5	1280	640	20
3012213	18-54 yrs	SCTV01C 20ug	9-12 months	2 DOSES	N	V2-D0	BA5	160	160	20
3012213	18-54 yrs	SCTV01C 20ug	9-12 months	2 DOSES	N	V4-D28	BA5	5120	160	20
3012214	18-54 yrs	BNT162b2	6-8 months	3 DOSES	N	V2-D0	BA5	640	640	20
3012214	18-54 yrs	BNT162b2	6-8 months	3 DOSES	N	V4-D28	BA5	2560	640	20
3012215	18-54 yrs	SCTV01C 20ug	9-12 months	2 DOSES	N	V2-D0	BA5	1280	1280	20
3012215	18-54 yrs	SCTV01C 20ug	9-12 months	2 DOSES	N	V4-D28	BA5	5120	1280	20
3012216	18-54 yrs	BNT162b2	6-8 months	2 DOSES	N	V2-D0	BA5	320	320	20
3012216	18-54 yrs	BNT162b2	6-8 months	2 DOSES	N	V4-D28	BA5	640	320	20
3012217	18-54 yrs	BNT162b2	13-24 months	2 DOSES	Y	V2-D0	BA5	640	640	20
3012217	18-54 yrs	BNT162b2	13-24 months	2 DOSES	Y	V4-D28	BA5	320	640	20
3012218	18-54 yrs	SCTV01C 20ug	13-24 months	2 DOSES	Y	V2-D0	BA5	320	320	20
3012218	18-54 yrs	SCTV01C 20ug	13-24 months	2 DOSES	Y	V4-D28	BA5	10240	320	20
3012219	18-54 yrs	SCTV01C 20ug	6-8 months	2 DOSES	N	V2-D0	BA5	160	160	20
3012219	18-54 yrs	SCTV01C 20ug	6-8 months	2 DOSES	N	V4-D28	BA5	640	160	20
3012220	18-54 yrs	SCTV01C 20ug	13-24 months	2 DOSES	N	V2-D0	BA5	1280	1280	20
3012220	18-54 yrs	SCTV01C 20ug	13-24 months	2 DOSES	N	V4-D28	BA5	640	1280	20
3012221	18-54 yrs	BNT162b2	13-24 months	2 DOSES	N	V2-D0	BA5	80	80	20
3012221	18-54 yrs	BNT162b2	13-24 months	2 DOSES	N	V4-D28	BA5	1280	80	20
3012222	18-54 yrs	SCTV01C 20ug	9-12 months	2 DOSES	N	V2-D0	BA5	320	320	20
3012222	18-54 yrs	SCTV01C 20ug	9-12 months	2 DOSES	N	V4-D28	BA5	2560	320	20
3012223	18-54 yrs	BNT162b2	9-12 months	2 DOSES	N	V2-D0	BA5	640	640	20
3012223	18-54 yrs	BNT162b2	9-12 months	2 DOSES	N	V4-D28	BA5	2560	640	20
3012224	18-54 yrs	SCTV01E 30ug	13-24 months	2 DOSES	N	V2-D0	BA5	320	320	20
3012224	18-54 yrs	SCTV01E 30ug	13-24 months	2 DOSES	N	V4-D28	BA5	1280	320	20
3012225	18-54 yrs	BNT162b2	9-12 months	2 DOSES	N	V2-D0	BA5	320	320	20
3012225	18-54 yrs	BNT162b2	9-12 months	2 DOSES	N	V4-D28	BA5	2560	320	20
3012226	18-54 yrs	SCTV01C 20ug	6-8 months	2 DOSES	N	V2-D0	BA5	1280	1280	20
3012226	18-54 yrs	SCTV01C 20ug	6-8 months	2 DOSES	N	V4-D28	BA5	2560	1280	20
3012227	18-54 yrs	SCTV01C 20ug	13-24 months	2 DOSES	N	V2-D0	BA5	640	640	20
3012227	18-54 yrs	SCTV01C 20ug	13-24 months	2 DOSES	N	V4-D28	BA5	640	640	20
3012228	18-54 yrs	BNT162b2	6-8 months	2 DOSES	N	V2-D0	BA5	80	80	20
3012228	18-54 yrs	BNT162b2	6-8 months	2 DOSES	N	V4-D28	BA5	1280	80	20
3012229	18-54 yrs	BNT162b2	13-24 months	2 DOSES	N	V2-D0	BA5	320	320	20
3012229	18-54 yrs	BNT162b2	13-24 months	2 DOSES	N	V4-D28	BA5	640	320	20
3012230	18-54 yrs	SCTV01C 20ug	9-12 months	2 DOSES	N	V2-D0	BA5	1280	1280	20
3012230	18-54 yrs	SCTV01C 20ug	9-12 months	2 DOSES	N	V4-D28	BA5	2560	1280	20
3012232	18-54 yrs	SCTV01E 30ug	3-5 months	2 DOSES	N	V2-D0	BA5	80	80	20
3012232	18-54 yrs	SCTV01E 30ug	3-5 months	2 DOSES	N	V4-D28	BA5	5120	80	20
3012233	18-54 yrs	SCTV01C 20ug	6-8 months	3 DOSES	N	V2-D0	BA5	160	160	20
3012233	18-54 yrs	SCTV01C 20ug	6-8 months	3 DOSES	N	V4-D28	BA5	640	160	20
3012234	18-54 yrs	SCTV01E 30ug	6-8 months	2 DOSES	N	V2-D0	BA5	320	320	20
3012234	18-54 yrs	SCTV01E 30ug	6-8 months	2 DOSES	N	V4-D28	BA5	2560	320	20
3012235	18-54 yrs	SCTV01C 20ug	9-12 months	2 DOSES	Y	V2-D0	BA5	1280	1280	20
3012235	18-54 yrs	SCTV01C 20ug	9-12 months	2 DOSES	Y	V4-D28	BA5	1280	1280	20
3012236	18-54 yrs	SCTV01E 30ug	6-8 months	1 DOSES	Y	V2-D0	BA5	1280	1280	20
3012236	18-54 yrs	SCTV01E 30ug	6-8 months	1 DOSES	Y	V4-D28	BA5	2560	1280	20
3012237	18-54 yrs	SCTV01C 20ug	13-24 months	2 DOSES	N	V2-D0	BA5	2560	2560	20
3012237	18-54 yrs	SCTV01C 20ug	13-24 months	2 DOSES	N	V4-D28	BA5	1280	2560	20
3012238	18-54 yrs	BNT162b2	13-24 months	2 DOSES	N	V2-D0	BA5	640	640	20
3012238	18-54 yrs	BNT162b2	13-24 months	2 DOSES	N	V4-D28	BA5	2560	640	20
3012240	18-54 yrs	BNT162b2	6-8 months	2 DOSES	N	V2-D0	BA5	2560	2560	20
3012240	18-54 yrs	BNT162b2	6-8 months	2 DOSES	N	V4-D28	BA5	2560	2560	20
3012242	18-54 yrs	SCTV01E 30ug	6-8 months	2 DOSES	N	V2-D0	BA5	640	640	20
3012242	18-54 yrs	SCTV01E 30ug	6-8 months	2 DOSES	N	V4-D28	BA5	5120	640	20
3012243	18-54 yrs	SCTV01E 30ug	9-12 months	2 DOSES	N	V2-D0	BA5	320	320	20
3012243	18-54 yrs	SCTV01E 30ug	9-12 months	2 DOSES	N	V4-D28	BA5	2560	320	20
3012244	18-54 yrs	BNT162b2	6-8 months	2 DOSES	N	V2-D0	BA5	1280	1280	20
3012244	18-54 yrs	BNT162b2	6-8 months	2 DOSES	N	V4-D28	BA5	2560	1280	20
3012245	18-54 yrs	SCTV01E 30ug	6-8 months	2 DOSES	N	V2-D0	BA5	1280	1280	20
3012245	18-54 yrs	SCTV01E 30ug	6-8 months	2 DOSES	N	V4-D28	BA5	2560	1280	20
3012246	18-54 yrs	SCTV01E 30ug	13-24 months	2 DOSES	N	V2-D0	BA5	80	80	20
3012246	18-54 yrs	SCTV01E 30ug	13-24 months	2 DOSES	N	V4-D28	BA5	2560	80	20
3012247	18-54 yrs	SCTV01E 30ug	9-12 months	2 DOSES	N	V2-D0	BA5	640	640	20
3012247	18-54 yrs	SCTV01E 30ug	9-12 months	2 DOSES	N	V4-D28	BA5	1280	640	20
3012248	18-54 yrs	SCTV01E 30ug	6-8 months	3 DOSES	N	V2-D0	BA5	640	640	20
3012248	18-54 yrs	SCTV01E 30ug	6-8 months	3 DOSES	N	V4-D28	BA5	1280	640	20
3012249	18-54 yrs	SCTV01E 30ug	9-12 months	2 DOSES	N	V2-D0	BA5	2560	2560	20
3012249	18-54 yrs	SCTV01E 30ug	9-12 months	2 DOSES	N	V4-D28	BA5	5120	2560	20
3012250	18-54 yrs	SCTV01C 20ug	13-24 months	2 DOSES	N	V2-D0	BA5	160	160	20
3012250	18-54 yrs	SCTV01C 20ug	13-24 months	2 DOSES	N	V4-D28	BA5	640	160	20
3012251	18-54 yrs	SCTV01E 30ug	9-12 months	2 DOSES	N	V2-D0	BA5	1280	1280	20
3012251	18-54 yrs	SCTV01E 30ug	9-12 months	2 DOSES	N	V4-D28	BA5	2560	1280	20
3012253	18-54 yrs	SCTV01E 30ug	13-24 months	2 DOSES	N	V2-D0	BA5	160	160	20
3012253	18-54 yrs	SCTV01E 30ug	13-24 months	2 DOSES	N	V4-D28	BA5	2560	160	20
3012254	18-54 yrs	SCTV01C 20ug	13-24 months	2 DOSES	N	V2-D0	BA5	640	640	20
3012254	18-54 yrs	SCTV01C 20ug	13-24 months	2 DOSES	N	V4-D28	BA5	2560	640	20
3012256	18-54 yrs	SCTV01E 30ug	9-12 months	2 DOSES	N	V2-D0	BA5	80	80	20
3012256	18-54 yrs	SCTV01E 30ug	9-12 months	2 DOSES	N	V4-D28	BA5	640	80	20
3012257	18-54 yrs	SCTV01C 20ug	13-24 months	2 DOSES	N	V2-D0	BA5	640	640	20
3012257	18-54 yrs	SCTV01C 20ug	13-24 months	2 DOSES	N	V4-D28	BA5	10240	640	20
3012258	18-54 yrs	SCTV01C 20ug	9-12 months	2 DOSES	N	V2-D0	BA5	320	320	20
3012258	18-54 yrs	SCTV01C 20ug	9-12 months	2 DOSES	N	V4-D28	BA5	2560	320	20
3012259	18-54 yrs	BNT162b2	9-12 months	2 DOSES	N	V2-D0	BA5	640	640	20
3012259	18-54 yrs	BNT162b2	9-12 months	2 DOSES	N	V4-D28	BA5	1280	640	20
3012260	18-54 yrs	SCTV01E 30ug	13-24 months	2 DOSES	N	V2-D0	BA5	80	80	20
3012260	18-54 yrs	SCTV01E 30ug	13-24 months	2 DOSES	N	V4-D28	BA5	1280	80	20
3012262	18-54 yrs	SCTV01E 30ug	9-12 months	2 DOSES	N	V2-D0	BA5	640	640	20
3012262	18-54 yrs	SCTV01E 30ug	9-12 months	2 DOSES	N	V4-D28	BA5	1280	640	20
3012263	18-54 yrs	SCTV01E 30ug	9-12 months	2 DOSES	N	V2-D0	BA5	1280	1280	20
3012263	18-54 yrs	SCTV01E 30ug	9-12 months	2 DOSES	N	V4-D28	BA5	1280	1280	20
3012264	18-54 yrs	BNT162b2	3-5 months	2 DOSES	N	V2-D0	BA5	640	640	20
3012264	18-54 yrs	BNT162b2	3-5 months	2 DOSES	N	V4-D28	BA5	1280	640	20
3012265	18-54 yrs	SCTV01C 20ug	3-5 months	2 DOSES	N	V2-D0	BA5	320	320	20
3012265	18-54 yrs	SCTV01C 20ug	3-5 months	2 DOSES	N	V4-D28	BA5	2560	320	20
3012266	18-54 yrs	SCTV01E 30ug	13-24 months	2 DOSES	N	V2-D0	BA5	80	80	20
3012266	18-54 yrs	SCTV01E 30ug	13-24 months	2 DOSES	N	V4-D28	BA5	640	80	20
3012267	18-54 yrs	SCTV01C 20ug	6-8 months	2 DOSES	N	V2-D0	BA5	320	320	20
3012267	18-54 yrs	SCTV01C 20ug	6-8 months	2 DOSES	N	V4-D28	BA5	640	320	20
3012268	18-54 yrs	BNT162b2	6-8 months	2 DOSES	N	V2-D0	BA5	1280	1280	20
3012268	18-54 yrs	BNT162b2	6-8 months	2 DOSES	N	V4-D28	BA5	5120	1280	20
3012269	18-54 yrs	SCTV01C 20ug	6-8 months	2 DOSES	N	V2-D0	BA5	1280	1280	20
3012269	18-54 yrs	SCTV01C 20ug	6-8 months	2 DOSES	N	V4-D28	BA5	10240	1280	20
3012271	18-54 yrs	SCTV01C 20ug	6-8 months	2 DOSES	N	V2-D0	BA5	160	160	20
3012271	18-54 yrs	SCTV01C 20ug	6-8 months	2 DOSES	N	V4-D28	BA5	2560	160	20
3012272	18-54 yrs	BNT162b2	6-8 months	2 DOSES	N	V2-D0	BA5	320	320	20
3012272	18-54 yrs	BNT162b2	6-8 months	2 DOSES	N	V4-D28	BA5	1280	320	20
3012273	18-54 yrs	BNT162b2	6-8 months	2 DOSES	N	V2-D0	BA5	640	640	20
3012273	18-54 yrs	BNT162b2	6-8 months	2 DOSES	N	V4-D28	BA5	1280	640	20
3012282	18-54 yrs	SCTV01C 20ug	9-12 months	2 DOSES	N	V2-D0	BA5	160	160	20
3012282	18-54 yrs	SCTV01C 20ug	9-12 months	2 DOSES	N	V4-D28	BA5	1280	160	20
3012297	18-54 yrs	BNT162b2	13-24 months	2 DOSES	N	V2-D0	BA5	320	320	20
3012297	18-54 yrs	BNT162b2	13-24 months	2 DOSES	N	V4-D28	BA5	640	320	20
3012301	18-54 yrs	BNT162b2	9-12 months	2 DOSES	N	V2-D0	BA5	160	160	20
3012301	18-54 yrs	BNT162b2	9-12 months	2 DOSES	N	V4-D28	BA5	640	160	20
3012303	18-54 yrs	SCTV01C 20ug	13-24 months	2 DOSES	N	V2-D0	BA5	2560	2560	20
3012303	18-54 yrs	SCTV01C 20ug	13-24 months	2 DOSES	N	V4-D28	BA5	1280	2560	20
3012304	18-54 yrs	SCTV01C 20ug	6-8 months	2 DOSES	N	V2-D0	BA5	320	320	20
3012304	18-54 yrs	SCTV01C 20ug	6-8 months	2 DOSES	N	V4-D28	BA5	640	320	20
3012306	18-54 yrs	SCTV01E 30ug	6-8 months	2 DOSES	N	V2-D0	BA5	320	320	20
3012306	18-54 yrs	SCTV01E 30ug	6-8 months	2 DOSES	N	V4-D28	BA5	640	320	20
3012309	18-54 yrs	SCTV01E 30ug	6-8 months	2 DOSES	N	V2-D0	BA5	640	640	20
3012309	18-54 yrs	SCTV01E 30ug	6-8 months	2 DOSES	N	V4-D28	BA5	10240	640	20
3012312	18-54 yrs	BNT162b2	9-12 months	2 DOSES	N	V2-D0	BA5	320	320	20
3012312	18-54 yrs	BNT162b2	9-12 months	2 DOSES	N	V4-D28	BA5	1280	320	20
3012319	18-54 yrs	SCTV01C 20ug	3-5 months	3 DOSES	N	V2-D0	BA5	2560	2560	20
3012319	18-54 yrs	SCTV01C 20ug	3-5 months	3 DOSES	N	V4-D28	BA5	5120	2560	20
3012322	18-54 yrs	SCTV01E 30ug	13-24 months	2 DOSES	N	V2-D0	BA5	1280	1280	20
3012322	18-54 yrs	SCTV01E 30ug	13-24 months	2 DOSES	N	V4-D28	BA5	640	1280	20
3012325	18-54 yrs	SCTV01E 30ug	6-8 months	2 DOSES	N	V2-D0	BA5	2560	2560	20
3012325	18-54 yrs	SCTV01E 30ug	6-8 months	2 DOSES	N	V4-D28	BA5	1280	2560	20
3012326	18-54 yrs	SCTV01E 30ug	6-8 months	2 DOSES	N	V2-D0	BA5	640	640	20
3012326	18-54 yrs	SCTV01E 30ug	6-8 months	2 DOSES	N	V4-D28	BA5	2560	640	20
3012328	18-54 yrs	BNT162b2	9-12 months	2 DOSES	N	V2-D0	BA5	80	80	20
3012328	18-54 yrs	BNT162b2	9-12 months	2 DOSES	N	V4-D28	BA5	640	80	20
3012329	18-54 yrs	SCTV01C 20ug	6-8 months	2 DOSES	N	V2-D0	BA5	2560	2560	20
3012329	18-54 yrs	SCTV01C 20ug	6-8 months	2 DOSES	N	V4-D28	BA5	2560	2560	20
3030001	18-54 yrs	BNT162b2	9-12 months	2 DOSES	Y	V2-D0	BA5	2560	2560	20
3030001	18-54 yrs	BNT162b2	9-12 months	2 DOSES	Y	V4-D28	BA5	5120	2560	20
3030002	18-54 yrs	BNT162b2	9-12 months	2 DOSES	N	V2-D0	BA5	160	160	20
3030002	18-54 yrs	BNT162b2	9-12 months	2 DOSES	N	V4-D28	BA5	1280	160	20
3030003	18-54 yrs	BNT162b2	6-8 months	2 DOSES	Y	V2-D0	BA5	640	640	20
3030003	18-54 yrs	BNT162b2	6-8 months	2 DOSES	Y	V4-D28	BA5	10240	640	20
3030006	18-54 yrs	SCTV01C 20ug	9-12 months	2 DOSES	N	V2-D0	BA5	40	40	20
3030006	18-54 yrs	SCTV01C 20ug	9-12 months	2 DOSES	N	V4-D28	BA5	1280	40	20
3030007	18-54 yrs	SCTV01E 30ug	9-12 months	2 DOSES	N	V2-D0	BA5	640	640	20
3030007	18-54 yrs	SCTV01E 30ug	9-12 months	2 DOSES	N	V4-D28	BA5	2560	640	20
3030008	18-54 yrs	BNT162b2	13-24 months	2 DOSES	N	V2-D0	BA5	160	160	20
3030008	18-54 yrs	BNT162b2	13-24 months	2 DOSES	N	V4-D28	BA5	1280	160	20
3030009	18-54 yrs	SCTV01C 20ug	6-8 months	2 DOSES	N	V2-D0	BA5	320	320	20
3030009	18-54 yrs	SCTV01C 20ug	6-8 months	2 DOSES	N	V4-D28	BA5	1280	320	20
3030011	18-54 yrs	SCTV01E 30ug	13-24 months	2 DOSES	N	V2-D0	BA5	640	640	20
3030011	18-54 yrs	SCTV01E 30ug	13-24 months	2 DOSES	N	V4-D28	BA5	5120	640	20
3030013	18-54 yrs	SCTV01C 20ug	9-12 months	2 DOSES	N	V2-D0	BA5	320	320	20
3030013	18-54 yrs	SCTV01C 20ug	9-12 months	2 DOSES	N	V4-D28	BA5	1280	320	20
3030014	18-54 yrs	SCTV01E 30ug	13-24 months	2 DOSES	N	V2-D0	BA5	40	40	20
3030014	18-54 yrs	SCTV01E 30ug	13-24 months	2 DOSES	N	V4-D28	BA5	160	40	20
3030016	18-54 yrs	SCTV01C 20ug	6-8 months	2 DOSES	N	V2-D0	BA5	640	640	20
3030016	18-54 yrs	SCTV01C 20ug	6-8 months	2 DOSES	N	V4-D28	BA5	640	640	20
3030017	18-54 yrs	SCTV01E 30ug	9-12 months	2 DOSES	N	V2-D0	BA5	320	320	20
3030017	18-54 yrs	SCTV01E 30ug	9-12 months	2 DOSES	N	V4-D28	BA5	1280	320	20
3030019	18-54 yrs	BNT162b2	6-8 months	2 DOSES	N	V2-D0	BA5	160	160	20
3030019	18-54 yrs	BNT162b2	6-8 months	2 DOSES	N	V4-D28	BA5	640	160	20
3030020	18-54 yrs	SCTV01C 20ug	3-5 months	3 DOSES	N	V2-D0	BA5	320	320	20
3030020	18-54 yrs	SCTV01C 20ug	3-5 months	3 DOSES	N	V4-D28	BA5	2560	320	20
3030021	18-54 yrs	SCTV01E 30ug	9-12 months	2 DOSES	N	V2-D0	BA5	320	320	20
3030021	18-54 yrs	SCTV01E 30ug	9-12 months	2 DOSES	N	V4-D28	BA5	2560	320	20
3030024	18-54 yrs	BNT162b2	9-12 months	2 DOSES	N	V2-D0	BA5	320	320	20
3030024	18-54 yrs	BNT162b2	9-12 months	2 DOSES	N	V4-D28	BA5	2560	320	20
3030025	18-54 yrs	SCTV01E 30ug	9-12 months	2 DOSES	N	V2-D0	BA5	160	160	20
3030025	18-54 yrs	SCTV01E 30ug	9-12 months	2 DOSES	N	V4-D28	BA5	320	160	20
3030026	18-54 yrs	BNT162b2	6-8 months	2 DOSES	N	V2-D0	BA5	320	320	20
3030026	18-54 yrs	BNT162b2	6-8 months	2 DOSES	N	V4-D28	BA5	640	320	20
3030028	18-54 yrs	SCTV01E 30ug	6-8 months	2 DOSES	N	V2-D0	BA5	640	640	20
3030028	18-54 yrs	SCTV01E 30ug	6-8 months	2 DOSES	N	V4-D28	BA5	1280	640	20
3030029	18-54 yrs	BNT162b2	13-24 months	2 DOSES	N	V2-D0	BA5	640	640	20
3030029	18-54 yrs	BNT162b2	13-24 months	2 DOSES	N	V4-D28	BA5	2560	640	20
3030030	18-54 yrs	SCTV01E 30ug	3-5 months	2 DOSES	N	V2-D0	BA5	1280	1280	20
3030030	18-54 yrs	SCTV01E 30ug	3-5 months	2 DOSES	N	V4-D28	BA5	1280	1280	20
3030031	18-54 yrs	SCTV01E 30ug	13-24 months	2 DOSES	N	V2-D0	BA5	320	320	20
3030031	18-54 yrs	SCTV01E 30ug	13-24 months	2 DOSES	N	V4-D28	BA5		320	20
3030032	18-54 yrs	BNT162b2	13-24 months	2 DOSES	N	V2-D0	BA5	640	640	20
3030032	18-54 yrs	BNT162b2	13-24 months	2 DOSES	N	V4-D28	BA5	5120	640	20
3030033	18-54 yrs	BNT162b2	13-24 months	2 DOSES	N	V2-D0	BA5	320	320	20
3030033	18-54 yrs	BNT162b2	13-24 months	2 DOSES	N	V4-D28	BA5	640	320	20
3030034	18-54 yrs	SCTV01C 20ug	6-8 months	2 DOSES	N	V2-D0	BA5	320	320	20
3030034	18-54 yrs	SCTV01C 20ug	6-8 months	2 DOSES	N	V4-D28	BA5	2560	320	20
3030036	18-54 yrs	BNT162b2	9-12 months	2 DOSES	N	V2-D0	BA5	1280	1280	20
3030036	18-54 yrs	BNT162b2	9-12 months	2 DOSES	N	V4-D28	BA5	10240	1280	20
3030037	18-54 yrs	SCTV01E 30ug	9-12 months	2 DOSES	Y	V2-D0	BA5	1280	1280	20
3030037	18-54 yrs	SCTV01E 30ug	9-12 months	2 DOSES	Y	V4-D28	BA5	1280	1280	20
3030039	18-54 yrs	SCTV01C 20ug	13-24 months	2 DOSES	N	V2-D0	BA5	320	320	20
3030039	18-54 yrs	SCTV01C 20ug	13-24 months	2 DOSES	N	V4-D28	BA5	5120	320	20
3030041	18-54 yrs	SCTV01C 20ug	3-5 months	2 DOSES	N	V2-D0	BA5	1280	1280	20
3030041	18-54 yrs	SCTV01C 20ug	3-5 months	2 DOSES	N	V4-D28	BA5	1280	1280	20
3030043	18-54 yrs	SCTV01C 20ug	9-12 months	2 DOSES	N	V2-D0	BA5	1280	1280	20
3030043	18-54 yrs	SCTV01C 20ug	9-12 months	2 DOSES	N	V4-D28	BA5	1280	1280	20
3030045	18-54 yrs	SCTV01C 20ug	6-8 months	2 DOSES	N	V2-D0	BA5	1280	1280	20
3030045	18-54 yrs	SCTV01C 20ug	6-8 months	2 DOSES	N	V4-D28	BA5	1280	1280	20
3030046	18-54 yrs	SCTV01C 20ug	13-24 months	2 DOSES	N	V2-D0	BA5	160	160	20
3030046	18-54 yrs	SCTV01C 20ug	13-24 months	2 DOSES	N	V4-D28	BA5	2560	160	20
3030047	18-54 yrs	BNT162b2	6-8 months	3 DOSES	N	V2-D0	BA5	640	640	20
3030047	18-54 yrs	BNT162b2	6-8 months	3 DOSES	N	V4-D28	BA5	1280	640	20
3030048	18-54 yrs	SCTV01E 30ug	6-8 months	2 DOSES	N	V2-D0	BA5	640	640	20
3030048	18-54 yrs	SCTV01E 30ug	6-8 months	2 DOSES	N	V4-D28	BA5	640	640	20
3030050	18-54 yrs	SCTV01E 30ug	9-12 months	2 DOSES	N	V2-D0	BA5	320	320	20
3030050	18-54 yrs	SCTV01E 30ug	9-12 months	2 DOSES	N	V4-D28	BA5	5120	320	20
3030051	18-54 yrs	BNT162b2	9-12 months	2 DOSES	N	V2-D0	BA5	160	160	20
3030051	18-54 yrs	BNT162b2	9-12 months	2 DOSES	N	V4-D28	BA5	2560	160	20
3030053	18-54 yrs	SCTV01E 30ug	13-24 months	2 DOSES	N	V2-D0	BA5	80	80	20
3030053	18-54 yrs	SCTV01E 30ug	13-24 months	2 DOSES	N	V4-D28	BA5	640	80	20
3030054	18-54 yrs	BNT162b2	3-5 months	2 DOSES	N	V2-D0	BA5	640	640	20
3030054	18-54 yrs	BNT162b2	3-5 months	2 DOSES	N	V4-D28	BA5	1280	640	20
3030055	18-54 yrs	BNT162b2	9-12 months	2 DOSES	N	V2-D0	BA5	320	320	20
3030055	18-54 yrs	BNT162b2	9-12 months	2 DOSES	N	V4-D28	BA5	2560	320	20
3030057	18-54 yrs	SCTV01C 20ug	13-24 months	2 DOSES	N	V2-D0	BA5	640	640	20
3030057	18-54 yrs	SCTV01C 20ug	13-24 months	2 DOSES	N	V4-D28	BA5	1280	640	20
3030059	18-54 yrs	BNT162b2	6-8 months	2 DOSES	N	V2-D0	BA5	160	160	20
3030059	18-54 yrs	BNT162b2	6-8 months	2 DOSES	N	V4-D28	BA5	640	160	20
3030060	18-54 yrs	SCTV01E 30ug	6-8 months	2 DOSES	N	V2-D0	BA5	1280	1280	20
3030060	18-54 yrs	SCTV01E 30ug	6-8 months	2 DOSES	N	V4-D28	BA5	5120	1280	20
3030061	18-54 yrs	SCTV01C 20ug	13-24 months	2 DOSES	N	V2-D0	BA5	640	640	20
3030061	18-54 yrs	SCTV01C 20ug	13-24 months	2 DOSES	N	V4-D28	BA5	1280	640	20
3030062	18-54 yrs	SCTV01C 20ug	9-12 months	2 DOSES	N	V2-D0	BA5	640	640	20
3030062	18-54 yrs	SCTV01C 20ug	9-12 months	2 DOSES	N	V4-D28	BA5	1280	640	20
3030067	18-54 yrs	SCTV01E 30ug	13-24 months	2 DOSES	N	V2-D0	BA5	640	640	20
3030067	18-54 yrs	SCTV01E 30ug	13-24 months	2 DOSES	N	V4-D28	BA5	1280	640	20
3030068	18-54 yrs	SCTV01C 20ug	6-8 months	2 DOSES	N	V2-D0	BA5	1280	1280	20
3030068	18-54 yrs	SCTV01C 20ug	6-8 months	2 DOSES	N	V4-D28	BA5	1280	1280	20
3030069	18-54 yrs	SCTV01E 30ug	13-24 months	2 DOSES	N	V2-D0	BA5	1280	1280	20
3030069	18-54 yrs	SCTV01E 30ug	13-24 months	2 DOSES	N	V4-D28	BA5	2560	1280	20

## Sheet: Fig 2C
Subject Identifier for the Study	Pooled Age Group 1	Actual Treatment for Period 01	Calculated Vaccination interval	The Number of Vaccine Doses Received	Ever diagnosed with COVID-19	Analysis Visit	Parameter Code	Analysis Value	Baseline Value	Lower Limit of Quantitation
3011803	18-54 yrs	SCTV01C 20ug	13-24 months	2 DOSES	N	V2-D0	DELTA	2560	2560	20
3011803	18-54 yrs	SCTV01C 20ug	13-24 months	2 DOSES	N	V4-D28	DELTA	2560	2560	20
3011804	18-54 yrs	SCTV01E 30ug	13-24 months	2 DOSES	N	V2-D0	DELTA	2560	2560	20
3011804	18-54 yrs	SCTV01E 30ug	13-24 months	2 DOSES	N	V4-D28	DELTA	2560	2560	20
3011805	18-54 yrs	BNT162b2	3-5 months	2 DOSES	N	V2-D0	DELTA	1280	1280	20
3011805	18-54 yrs	BNT162b2	3-5 months	2 DOSES	N	V4-D28	DELTA	1280	1280	20
3011806	18-54 yrs	SCTV01C 20ug	9-12 months	2 DOSES	N	V2-D0	DELTA	640	640	20
3011806	18-54 yrs	SCTV01C 20ug	9-12 months	2 DOSES	N	V4-D28	DELTA	5120	640	20
3011808	>=55 yrs	SCTV01C 20ug	13-24 months	2 DOSES	N	V2-D0	DELTA	1280	1280	20
3011808	>=55 yrs	SCTV01C 20ug	13-24 months	2 DOSES	N	V4-D28	DELTA	5120	1280	20
3011809	18-54 yrs	SCTV01E 30ug	9-12 months	2 DOSES	N	V2-D0	DELTA	1280	1280	20
3011809	18-54 yrs	SCTV01E 30ug	9-12 months	2 DOSES	N	V4-D28	DELTA	5120	1280	20
3011811	18-54 yrs	SCTV01C 20ug	6-8 months	2 DOSES	N	V2-D0	DELTA	320	320	20
3011811	18-54 yrs	SCTV01C 20ug	6-8 months	2 DOSES	N	V4-D28	DELTA	640	320	20
3011812	18-54 yrs	BNT162b2	6-8 months	2 DOSES	N	V2-D0	DELTA	640	640	20
3011812	18-54 yrs	BNT162b2	6-8 months	2 DOSES	N	V4-D28	DELTA	1280	640	20
3011813	18-54 yrs	SCTV01E 30ug	3-5 months	2 DOSES	N	V2-D0	DELTA	640	640	20
3011813	18-54 yrs	SCTV01E 30ug	3-5 months	2 DOSES	N	V4-D28	DELTA	640	640	20
3011814	18-54 yrs	SCTV01C 20ug	6-8 months	2 DOSES	N	V2-D0	DELTA	1280	1280	20
3011814	18-54 yrs	SCTV01C 20ug	6-8 months	2 DOSES	N	V4-D28	DELTA	5120	1280	20
3011815	18-54 yrs	SCTV01E 30ug	6-8 months	2 DOSES	N	V2-D0	DELTA	5120	5120	20
3011815	18-54 yrs	SCTV01E 30ug	6-8 months	2 DOSES	N	V4-D28	DELTA	2560	5120	20
3011816	18-54 yrs	SCTV01C 20ug	9-12 months	2 DOSES	N	V2-D0	DELTA	640	640	20
3011816	18-54 yrs	SCTV01C 20ug	9-12 months	2 DOSES	N	V4-D28	DELTA	1280	640	20
3011818	18-54 yrs	SCTV01E 30ug	13-24 months	2 DOSES	N	V2-D0	DELTA	10240	10240	20
3011818	18-54 yrs	SCTV01E 30ug	13-24 months	2 DOSES	N	V4-D28	DELTA	20480	10240	20
3011819	18-54 yrs	SCTV01C 20ug	13-24 months	2 DOSES	N	V2-D0	DELTA	320	320	20
3011819	18-54 yrs	SCTV01C 20ug	13-24 months	2 DOSES	N	V4-D28	DELTA	1280	320	20
3011820	18-54 yrs	BNT162b2	13-24 months	2 DOSES	N	V2-D0	DELTA	5120	5120	20
3011820	18-54 yrs	BNT162b2	13-24 months	2 DOSES	N	V4-D28	DELTA	5120	5120	20
3011821	18-54 yrs	BNT162b2	9-12 months	2 DOSES	N	V2-D0	DELTA	320	320	20
3011821	18-54 yrs	BNT162b2	9-12 months	2 DOSES	N	V4-D28	DELTA	2560	320	20
3011822	18-54 yrs	BNT162b2	6-8 months	2 DOSES	N	V2-D0	DELTA	1280	1280	20
3011822	18-54 yrs	BNT162b2	6-8 months	2 DOSES	N	V4-D28	DELTA	2560	1280	20
3011823	18-54 yrs	SCTV01C 20ug	3-5 months	2 DOSES	N	V2-D0	DELTA	1280	1280	20
3011823	18-54 yrs	SCTV01C 20ug	3-5 months	2 DOSES	N	V4-D28	DELTA	10240	1280	20
3011824	18-54 yrs	SCTV01E 30ug	3-5 months	2 DOSES	N	V2-D0	DELTA	320	320	20
3011824	18-54 yrs	SCTV01E 30ug	3-5 months	2 DOSES	N	V4-D28	DELTA	20480	320	20
3011825	18-54 yrs	SCTV01C 20ug	13-24 months	2 DOSES	N	V2-D0	DELTA	1280	1280	20
3011825	18-54 yrs	SCTV01C 20ug	13-24 months	2 DOSES	N	V4-D28	DELTA	5120	1280	20
3011826	18-54 yrs	BNT162b2	6-8 months	2 DOSES	N	V2-D0	DELTA	40	40	20
3011826	18-54 yrs	BNT162b2	6-8 months	2 DOSES	N	V4-D28	DELTA	1280	40	20
3011827	18-54 yrs	SCTV01C 20ug	6-8 months	2 DOSES	N	V2-D0	DELTA	2560	2560	20
3011827	18-54 yrs	SCTV01C 20ug	6-8 months	2 DOSES	N	V4-D28	DELTA	5120	2560	20
3011828	18-54 yrs	SCTV01E 30ug	9-12 months	2 DOSES	N	V2-D0	DELTA	1280	1280	20
3011828	18-54 yrs	SCTV01E 30ug	9-12 months	2 DOSES	N	V4-D28	DELTA	5120	1280	20
3011829	18-54 yrs	BNT162b2	6-8 months	2 DOSES	N	V2-D0	DELTA	1280	1280	20
3011829	18-54 yrs	BNT162b2	6-8 months	2 DOSES	N	V4-D28	DELTA	5120	1280	20
3011830	18-54 yrs	SCTV01C 20ug	13-24 months	2 DOSES	N	V2-D0	DELTA	5120	5120	20
3011830	18-54 yrs	SCTV01C 20ug	13-24 months	2 DOSES	N	V4-D28	DELTA	20480	5120	20
3011831	18-54 yrs	SCTV01E 30ug	6-8 months	2 DOSES	N	V2-D0	DELTA	5120	5120	20
3011831	18-54 yrs	SCTV01E 30ug	6-8 months	2 DOSES	N	V4-D28	DELTA	5120	5120	20
3011832	18-54 yrs	SCTV01E 30ug	13-24 months	2 DOSES	N	V2-D0	DELTA	2560	2560	20
3011832	18-54 yrs	SCTV01E 30ug	13-24 months	2 DOSES	N	V4-D28	DELTA	5120	2560	20
3011833	18-54 yrs	SCTV01E 30ug	13-24 months	2 DOSES	N	V2-D0	DELTA	2560	2560	20
3011833	18-54 yrs	SCTV01E 30ug	13-24 months	2 DOSES	N	V4-D28	DELTA	10240	2560	20
3011834	18-54 yrs	SCTV01E 30ug	9-12 months	2 DOSES	N	V2-D0	DELTA	1280	1280	20
3011834	18-54 yrs	SCTV01E 30ug	9-12 months	2 DOSES	N	V4-D28	DELTA	2560	1280	20
3011835	18-54 yrs	BNT162b2	6-8 months	2 DOSES	N	V2-D0	DELTA	640	640	20
3011835	18-54 yrs	BNT162b2	6-8 months	2 DOSES	N	V4-D28	DELTA	2560	640	20
3011836	18-54 yrs	SCTV01C 20ug	6-8 months	2 DOSES	N	V2-D0	DELTA	2560	2560	20
3011836	18-54 yrs	SCTV01C 20ug	6-8 months	2 DOSES	N	V4-D28	DELTA	5120	2560	20
3011837	18-54 yrs	BNT162b2	3-5 months	2 DOSES	N	V2-D0	DELTA	160	160	20
3011837	18-54 yrs	BNT162b2	3-5 months	2 DOSES	N	V4-D28	DELTA	1280	160	20
3011838	18-54 yrs	SCTV01C 20ug	6-8 months	2 DOSES	N	V2-D0	DELTA	1280	1280	20
3011838	18-54 yrs	SCTV01C 20ug	6-8 months	2 DOSES	N	V4-D28	DELTA	5120	1280	20
3011839	18-54 yrs	BNT162b2	13-24 months	2 DOSES	N	V2-D0	DELTA	1280	1280	20
3011839	18-54 yrs	BNT162b2	13-24 months	2 DOSES	N	V4-D28	DELTA	1280	1280	20
3011841	18-54 yrs	SCTV01E 30ug	3-5 months	2 DOSES	N	V2-D0	DELTA	2560	2560	20
3011841	18-54 yrs	SCTV01E 30ug	3-5 months	2 DOSES	N	V4-D28	DELTA	5120	2560	20
3011842	18-54 yrs	SCTV01C 20ug	9-12 months	2 DOSES	N	V2-D0	DELTA	1280	1280	20
3011842	18-54 yrs	SCTV01C 20ug	9-12 months	2 DOSES	N	V4-D28	DELTA	5120	1280	20
3011843	18-54 yrs	SCTV01E 30ug	9-12 months	2 DOSES	N	V2-D0	DELTA	1280	1280	20
3011843	18-54 yrs	SCTV01E 30ug	9-12 months	2 DOSES	N	V4-D28	DELTA	2560	1280	20
3011845	18-54 yrs	SCTV01E 30ug	9-12 months	2 DOSES	N	V2-D0	DELTA	160	160	20
3011845	18-54 yrs	SCTV01E 30ug	9-12 months	2 DOSES	N	V4-D28	DELTA	5120	160	20
3011847	18-54 yrs	BNT162b2	6-8 months	3 DOSES	N	V2-D0	DELTA	10240	10240	20
3011847	18-54 yrs	BNT162b2	6-8 months	3 DOSES	N	V4-D28	DELTA	40960	10240	20
3011849	18-54 yrs	SCTV01E 30ug	13-24 months	2 DOSES	N	V2-D0	DELTA	1280	1280	20
3011849	18-54 yrs	SCTV01E 30ug	13-24 months	2 DOSES	N	V4-D28	DELTA	5120	1280	20
3011850	18-54 yrs	SCTV01E 30ug	13-24 months	2 DOSES	Y	V2-D0	DELTA	2560	2560	20
3011850	18-54 yrs	SCTV01E 30ug	13-24 months	2 DOSES	Y	V4-D28	DELTA	5120	2560	20
3011851	18-54 yrs	BNT162b2	3-5 months	2 DOSES	N	V2-D0	DELTA	640	640	20
3011851	18-54 yrs	BNT162b2	3-5 months	2 DOSES	N	V4-D28	DELTA	1280	640	20
3011853	18-54 yrs	SCTV01E 30ug	6-8 months	2 DOSES	N	V2-D0	DELTA	640	640	20
3011853	18-54 yrs	SCTV01E 30ug	6-8 months	2 DOSES	N	V4-D28	DELTA	20480	640	20
3011859	18-54 yrs	BNT162b2	9-12 months	2 DOSES	N	V2-D0	DELTA	2560	2560	20
3011859	18-54 yrs	BNT162b2	9-12 months	2 DOSES	N	V4-D28	DELTA	5120	2560	20
3011860	18-54 yrs	BNT162b2	9-12 months	2 DOSES	N	V2-D0	DELTA	1280	1280	20
3011860	18-54 yrs	BNT162b2	9-12 months	2 DOSES	N	V4-D28	DELTA	2560	1280	20
3011861	18-54 yrs	SCTV01C 20ug	6-8 months	2 DOSES	N	V2-D0	DELTA	640	640	20
3011861	18-54 yrs	SCTV01C 20ug	6-8 months	2 DOSES	N	V4-D28	DELTA	1280	640	20
3011862	18-54 yrs	SCTV01C 20ug	3-5 months	2 DOSES	N	V2-D0	DELTA	5120	5120	20
3011862	18-54 yrs	SCTV01C 20ug	3-5 months	2 DOSES	N	V4-D28	DELTA	2560	5120	20
3011864	18-54 yrs	BNT162b2	6-8 months	2 DOSES	N	V2-D0	DELTA	1280	1280	20
3011864	18-54 yrs	BNT162b2	6-8 months	2 DOSES	N	V4-D28	DELTA	10240	1280	20
3011866	18-54 yrs	SCTV01E 30ug	9-12 months	2 DOSES	N	V2-D0	DELTA	640	640	20
3011866	18-54 yrs	SCTV01E 30ug	9-12 months	2 DOSES	N	V4-D28	DELTA	2560	640	20
3011867	18-54 yrs	BNT162b2	6-8 months	2 DOSES	N	V2-D0	DELTA	5120	5120	20
3011867	18-54 yrs	BNT162b2	6-8 months	2 DOSES	N	V4-D28	DELTA	5120	5120	20
3011868	18-54 yrs	SCTV01C 20ug	13-24 months	2 DOSES	N	V2-D0	DELTA	320	320	20
3011868	18-54 yrs	SCTV01C 20ug	13-24 months	2 DOSES	N	V4-D28	DELTA	2560	320	20
3011869	18-54 yrs	BNT162b2	9-12 months	2 DOSES	N	V2-D0	DELTA	1280	1280	20
3011869	18-54 yrs	BNT162b2	9-12 months	2 DOSES	N	V4-D28	DELTA	10240	1280	20
3011870	18-54 yrs	BNT162b2	6-8 months	2 DOSES	N	V2-D0	DELTA	320	320	20
3011870	18-54 yrs	BNT162b2	6-8 months	2 DOSES	N	V4-D28	DELTA	2560	320	20
3011871	18-54 yrs	SCTV01E 30ug	3-5 months	2 DOSES	N	V2-D0	DELTA	2560	2560	20
3011871	18-54 yrs	SCTV01E 30ug	3-5 months	2 DOSES	N	V4-D28	DELTA	2560	2560	20
3011872	18-54 yrs	SCTV01E 30ug	9-12 months	2 DOSES	N	V2-D0	DELTA	640	640	20
3011872	18-54 yrs	SCTV01E 30ug	9-12 months	2 DOSES	N	V4-D28	DELTA	5120	640	20
3011873	18-54 yrs	BNT162b2	13-24 months	2 DOSES	N	V2-D0	DELTA	5120	5120	20
3011873	18-54 yrs	BNT162b2	13-24 months	2 DOSES	N	V4-D28	DELTA	10240	5120	20
3011874	18-54 yrs	BNT162b2	13-24 months	2 DOSES	N	V2-D0	DELTA	1280	1280	20
3011874	18-54 yrs	BNT162b2	13-24 months	2 DOSES	N	V4-D28	DELTA	1280	1280	20
3011877	18-54 yrs	BNT162b2	13-24 months	2 DOSES	N	V2-D0	DELTA	1280	1280	20
3011877	18-54 yrs	BNT162b2	13-24 months	2 DOSES	N	V4-D28	DELTA	2560	1280	20
3011878	18-54 yrs	SCTV01C 20ug	13-24 months	2 DOSES	N	V2-D0	DELTA	5120	5120	20
3011878	18-54 yrs	SCTV01C 20ug	13-24 months	2 DOSES	N	V4-D28	DELTA	2560	5120	20
3011879	18-54 yrs	SCTV01C 20ug	6-8 months	2 DOSES	N	V2-D0	DELTA	2560	2560	20
3011879	18-54 yrs	SCTV01C 20ug	6-8 months	2 DOSES	N	V4-D28	DELTA	2560	2560	20
3011880	18-54 yrs	BNT162b2	9-12 months	2 DOSES	N	V2-D0	DELTA	2560	2560	20
3011880	18-54 yrs	BNT162b2	9-12 months	2 DOSES	N	V4-D28	DELTA	2560	2560	20
3011883	18-54 yrs	BNT162b2	6-8 months	2 DOSES	N	V2-D0	DELTA	640	640	20
3011883	18-54 yrs	BNT162b2	6-8 months	2 DOSES	N	V4-D28	DELTA	2560	640	20
3011884	18-54 yrs	SCTV01E 30ug	9-12 months	2 DOSES	N	V2-D0	DELTA	5120	5120	20
3011884	18-54 yrs	SCTV01E 30ug	9-12 months	2 DOSES	N	V4-D28	DELTA	10240	5120	20
3011885	18-54 yrs	SCTV01C 20ug	3-5 months	2 DOSES	N	V2-D0	DELTA	1280	1280	20
3011885	18-54 yrs	SCTV01C 20ug	3-5 months	2 DOSES	N	V4-D28	DELTA	20480	1280	20
3011886	18-54 yrs	BNT162b2	6-8 months	2 DOSES	N	V2-D0	DELTA	1280	1280	20
3011886	18-54 yrs	BNT162b2	6-8 months	2 DOSES	N	V4-D28	DELTA	5120	1280	20
3011887	18-54 yrs	SCTV01C 20ug	3-5 months	2 DOSES	N	V2-D0	DELTA	10240	10240	20
3011887	18-54 yrs	SCTV01C 20ug	3-5 months	2 DOSES	N	V4-D28	DELTA	10240	10240	20
3011888	18-54 yrs	SCTV01E 30ug	6-8 months	2 DOSES	N	V2-D0	DELTA	1280	1280	20
3011888	18-54 yrs	SCTV01E 30ug	6-8 months	2 DOSES	N	V4-D28	DELTA	2560	1280	20
3011889	18-54 yrs	SCTV01C 20ug	3-5 months	2 DOSES	N	V2-D0	DELTA	1280	1280	20
3011889	18-54 yrs	SCTV01C 20ug	3-5 months	2 DOSES	N	V4-D28	DELTA	2560	1280	20
3011890	18-54 yrs	SCTV01E 30ug	3-5 months	2 DOSES	N	V2-D0	DELTA	5120	5120	20
3011890	18-54 yrs	SCTV01E 30ug	3-5 months	2 DOSES	N	V4-D28	DELTA	5120	5120	20
3011891	18-54 yrs	SCTV01E 30ug	13-24 months	2 DOSES	N	V2-D0	DELTA	1280	1280	20
3011891	18-54 yrs	SCTV01E 30ug	13-24 months	2 DOSES	N	V4-D28	DELTA	5120	1280	20
3011895	18-54 yrs	SCTV01E 30ug	13-24 months	2 DOSES	N	V2-D0	DELTA	2560	2560	20
3011895	18-54 yrs	SCTV01E 30ug	13-24 months	2 DOSES	N	V4-D28	DELTA	2560	2560	20
3011896	18-54 yrs	SCTV01E 30ug	9-12 months	2 DOSES	N	V2-D0	DELTA	1280	1280	20
3011896	18-54 yrs	SCTV01E 30ug	9-12 months	2 DOSES	N	V4-D28	DELTA	10240	1280	20
3011897	18-54 yrs	SCTV01C 20ug	3-5 months	2 DOSES	N	V2-D0	DELTA	5120	5120	20
3011897	18-54 yrs	SCTV01C 20ug	3-5 months	2 DOSES	N	V4-D28	DELTA	2560	5120	20
3011898	18-54 yrs	BNT162b2	13-24 months	2 DOSES	N	V2-D0	DELTA	320	320	20
3011898	18-54 yrs	BNT162b2	13-24 months	2 DOSES	N	V4-D28	DELTA	1280	320	20
3011899	18-54 yrs	SCTV01C 20ug	3-5 months	2 DOSES	N	V2-D0	DELTA	5120	5120	20
3011899	18-54 yrs	SCTV01C 20ug	3-5 months	2 DOSES	N	V4-D28	DELTA	10240	5120	20
3011900	18-54 yrs	BNT162b2	6-8 months	2 DOSES	N	V2-D0	DELTA	640	640	20
3011900	18-54 yrs	BNT162b2	6-8 months	2 DOSES	N	V4-D28	DELTA	5120	640	20
3011901	18-54 yrs	SCTV01C 20ug	3-5 months	2 DOSES	N	V2-D0	DELTA	1280	1280	20
3011901	18-54 yrs	SCTV01C 20ug	3-5 months	2 DOSES	N	V4-D28	DELTA	1280	1280	20
3011902	18-54 yrs	SCTV01E 30ug	9-12 months	2 DOSES	N	V2-D0	DELTA	320	320	20
3011902	18-54 yrs	SCTV01E 30ug	9-12 months	2 DOSES	N	V4-D28	DELTA	10240	320	20
3011904	18-54 yrs	SCTV01C 20ug	13-24 months	2 DOSES	Y	V2-D0	DELTA	640	640	20
3011904	18-54 yrs	SCTV01C 20ug	13-24 months	2 DOSES	Y	V4-D28	DELTA	1280	640	20
3011906	18-54 yrs	SCTV01E 30ug	9-12 months	2 DOSES	N	V2-D0	DELTA	2560	2560	20
3011906	18-54 yrs	SCTV01E 30ug	9-12 months	2 DOSES	N	V4-D28	DELTA	5120	2560	20
3011907	18-54 yrs	SCTV01C 20ug	9-12 months	2 DOSES	N	V2-D0	DELTA	2560	2560	20
3011907	18-54 yrs	SCTV01C 20ug	9-12 months	2 DOSES	N	V4-D28	DELTA	2560	2560	20
3011908	18-54 yrs	SCTV01E 30ug	6-8 months	2 DOSES	N	V2-D0	DELTA	1280	1280	20
3011908	18-54 yrs	SCTV01E 30ug	6-8 months	2 DOSES	N	V4-D28	DELTA	5120	1280	20
3011909	18-54 yrs	SCTV01C 20ug	9-12 months	2 DOSES	N	V2-D0	DELTA	2560	2560	20
3011909	18-54 yrs	SCTV01C 20ug	9-12 months	2 DOSES	N	V4-D28	DELTA	2560	2560	20
3011910	18-54 yrs	SCTV01C 20ug	6-8 months	2 DOSES	N	V2-D0	DELTA	2560	2560	20
3011910	18-54 yrs	SCTV01C 20ug	6-8 months	2 DOSES	N	V4-D28	DELTA	1280	2560	20
3011911	18-54 yrs	BNT162b2	6-8 months	2 DOSES	N	V2-D0	DELTA	1280	1280	20
3011911	18-54 yrs	BNT162b2	6-8 months	2 DOSES	N	V4-D28	DELTA	2560	1280	20
3011912	18-54 yrs	SCTV01C 20ug	9-12 months	2 DOSES	N	V2-D0	DELTA	2560	2560	20
3011912	18-54 yrs	SCTV01C 20ug	9-12 months	2 DOSES	N	V4-D28	DELTA	5120	2560	20
3011914	18-54 yrs	BNT162b2	6-8 months	2 DOSES	N	V2-D0	DELTA	2560	2560	20
3011914	18-54 yrs	BNT162b2	6-8 months	2 DOSES	N	V4-D28	DELTA	10240	2560	20
3011915	18-54 yrs	BNT162b2	6-8 months	2 DOSES	N	V2-D0	DELTA	2560	2560	20
3011915	18-54 yrs	BNT162b2	6-8 months	2 DOSES	N	V4-D28	DELTA	5120	2560	20
3011916	18-54 yrs	BNT162b2	13-24 months	2 DOSES	N	V2-D0	DELTA	1280	1280	20
3011916	18-54 yrs	BNT162b2	13-24 months	2 DOSES	N	V4-D28	DELTA	2560	1280	20
3011917	18-54 yrs	SCTV01E 30ug	9-12 months	2 DOSES	N	V2-D0	DELTA	320	320	20
3011917	18-54 yrs	SCTV01E 30ug	9-12 months	2 DOSES	N	V4-D28	DELTA	10240	320	20
3011918	18-54 yrs	SCTV01C 20ug	13-24 months	2 DOSES	N	V2-D0	DELTA	5120	5120	20
3011918	18-54 yrs	SCTV01C 20ug	13-24 months	2 DOSES	N	V4-D28	DELTA	2560	5120	20
3011919	18-54 yrs	SCTV01C 20ug	6-8 months	3 DOSES	Y	V2-D0	DELTA	1280	1280	20
3011919	18-54 yrs	SCTV01C 20ug	6-8 months	3 DOSES	Y	V4-D28	DELTA	1280	1280	20
3011920	18-54 yrs	SCTV01C 20ug	9-12 months	2 DOSES	N	V2-D0	DELTA	1280	1280	20
3011920	18-54 yrs	SCTV01C 20ug	9-12 months	2 DOSES	N	V4-D28	DELTA	2560	1280	20
3011921	18-54 yrs	BNT162b2	6-8 months	2 DOSES	N	V2-D0	DELTA	1280	1280	20
3011921	18-54 yrs	BNT162b2	6-8 months	2 DOSES	N	V4-D28	DELTA	5120	1280	20
3011922	18-54 yrs	SCTV01E 30ug	3-5 months	2 DOSES	N	V2-D0	DELTA	2560	2560	20
3011922	18-54 yrs	SCTV01E 30ug	3-5 months	2 DOSES	N	V4-D28	DELTA	5120	2560	20
3011923	18-54 yrs	SCTV01C 20ug	3-5 months	2 DOSES	N	V2-D0	DELTA	2560	2560	20
3011923	18-54 yrs	SCTV01C 20ug	3-5 months	2 DOSES	N	V4-D28	DELTA	20480	2560	20
3011925	18-54 yrs	SCTV01C 20ug	9-12 months	2 DOSES	N	V2-D0	DELTA	2560	2560	20
3011925	18-54 yrs	SCTV01C 20ug	9-12 months	2 DOSES	N	V4-D28	DELTA	1280	2560	20
3011926	18-54 yrs	SCTV01E 30ug	13-24 months	2 DOSES	N	V2-D0	DELTA	640	640	20
3011926	18-54 yrs	SCTV01E 30ug	13-24 months	2 DOSES	N	V4-D28	DELTA	2560	640	20
3011928	18-54 yrs	BNT162b2	3-5 months	2 DOSES	N	V2-D0	DELTA	1280	1280	20
3011928	18-54 yrs	BNT162b2	3-5 months	2 DOSES	N	V4-D28	DELTA	2560	1280	20
3011929	18-54 yrs	SCTV01E 30ug	9-12 months	2 DOSES	N	V2-D0	DELTA	1280	1280	20
3011929	18-54 yrs	SCTV01E 30ug	9-12 months	2 DOSES	N	V4-D28	DELTA	5120	1280	20
3011931	18-54 yrs	BNT162b2	9-12 months	2 DOSES	N	V2-D0	DELTA	2560	2560	20
3011931	18-54 yrs	BNT162b2	9-12 months	2 DOSES	N	V4-D28	DELTA	5120	2560	20
3011932	18-54 yrs	SCTV01C 20ug	6-8 months	2 DOSES	N	V2-D0	DELTA	640	640	20
3011932	18-54 yrs	SCTV01C 20ug	6-8 months	2 DOSES	N	V4-D28	DELTA	1280	640	20
3011933	18-54 yrs	SCTV01E 30ug	9-12 months	2 DOSES	N	V2-D0	DELTA	2560	2560	20
3011933	18-54 yrs	SCTV01E 30ug	9-12 months	2 DOSES	N	V4-D28	DELTA	2560	2560	20
3011934	18-54 yrs	BNT162b2	6-8 months	2 DOSES	N	V2-D0	DELTA	1280	1280	20
3011934	18-54 yrs	BNT162b2	6-8 months	2 DOSES	N	V4-D28	DELTA	2560	1280	20
3011936	18-54 yrs	BNT162b2	13-24 months	2 DOSES	N	V2-D0	DELTA	320	320	20
3011936	18-54 yrs	BNT162b2	13-24 months	2 DOSES	N	V4-D28	DELTA	1280	320	20
3011937	18-54 yrs	SCTV01E 30ug	6-8 months	2 DOSES	N	V2-D0	DELTA	10240	10240	20
3011937	18-54 yrs	SCTV01E 30ug	6-8 months	2 DOSES	N	V4-D28	DELTA	5120	10240	20
3011938	18-54 yrs	BNT162b2	6-8 months	2 DOSES	N	V2-D0	DELTA	2560	2560	20
3011938	18-54 yrs	BNT162b2	6-8 months	2 DOSES	N	V4-D28	DELTA	5120	2560	20
3011939	18-54 yrs	BNT162b2	9-12 months	2 DOSES	N	V2-D0	DELTA	320	320	20
3011939	18-54 yrs	BNT162b2	9-12 months	2 DOSES	N	V4-D28	DELTA	2560	320	20
3011940	18-54 yrs	SCTV01E 30ug	6-8 months	2 DOSES	N	V2-D0	DELTA	5120	5120	20
3011940	18-54 yrs	SCTV01E 30ug	6-8 months	2 DOSES	N	V4-D28	DELTA	2560	5120	20
3011941	18-54 yrs	SCTV01C 20ug	6-8 months	2 DOSES	N	V2-D0	DELTA	1280	1280	20
3011941	18-54 yrs	SCTV01C 20ug	6-8 months	2 DOSES	N	V4-D28	DELTA	2560	1280	20
3011943	18-54 yrs	SCTV01E 30ug	9-12 months	2 DOSES	N	V2-D0	DELTA	320	320	20
3011943	18-54 yrs	SCTV01E 30ug	9-12 months	2 DOSES	N	V4-D28	DELTA	2560	320	20
3011945	18-54 yrs	BNT162b2	9-12 months	2 DOSES	N	V2-D0	DELTA	2560	2560	20
3011945	18-54 yrs	BNT162b2	9-12 months	2 DOSES	N	V4-D28	DELTA	10240	2560	20
3011946	18-54 yrs	BNT162b2	13-24 months	2 DOSES	N	V2-D0	DELTA	640	640	20
3011946	18-54 yrs	BNT162b2	13-24 months	2 DOSES	N	V4-D28	DELTA	2560	640	20
3011947	18-54 yrs	SCTV01E 30ug	6-8 months	2 DOSES	N	V2-D0	DELTA	640	640	20
3011947	18-54 yrs	SCTV01E 30ug	6-8 months	2 DOSES	N	V4-D28	DELTA	2560	640	20
3011949	18-54 yrs	SCTV01C 20ug	13-24 months	2 DOSES	N	V2-D0	DELTA	1280	1280	20
3011949	18-54 yrs	SCTV01C 20ug	13-24 months	2 DOSES	N	V4-D28	DELTA	2560	1280	20
3011950	18-54 yrs	BNT162b2	13-24 months	2 DOSES	Y	V2-D0	DELTA	160	160	20
3011950	18-54 yrs	BNT162b2	13-24 months	2 DOSES	Y	V4-D28	DELTA	2560	160	20
3011953	18-54 yrs	SCTV01C 20ug	3-5 months	2 DOSES	N	V2-D0	DELTA	5120	5120	20
3011953	18-54 yrs	SCTV01C 20ug	3-5 months	2 DOSES	N	V4-D28	DELTA	5120	5120	20
3011954	18-54 yrs	BNT162b2	9-12 months	2 DOSES	N	V2-D0	DELTA	320	320	20
3011954	18-54 yrs	BNT162b2	9-12 months	2 DOSES	N	V4-D28	DELTA	2560	320	20
3011955	18-54 yrs	BNT162b2	9-12 months	2 DOSES	N	V2-D0	DELTA	2560	2560	20
3011955	18-54 yrs	BNT162b2	9-12 months	2 DOSES	N	V4-D28	DELTA	10240	2560	20
3011956	18-54 yrs	SCTV01C 20ug	13-24 months	2 DOSES	N	V2-D0	DELTA	2560	2560	20
3011956	18-54 yrs	SCTV01C 20ug	13-24 months	2 DOSES	N	V4-D28	DELTA	2560	2560	20
3011957	18-54 yrs	SCTV01C 20ug	6-8 months	2 DOSES	N	V2-D0	DELTA	1280	1280	20
3011957	18-54 yrs	SCTV01C 20ug	6-8 months	2 DOSES	N	V4-D28	DELTA	1280	1280	20
3011958	18-54 yrs	BNT162b2	13-24 months	2 DOSES	N	V2-D0	DELTA	5120	5120	20
3011958	18-54 yrs	BNT162b2	13-24 months	2 DOSES	N	V4-D28	DELTA	5120	5120	20
3011959	18-54 yrs	SCTV01E 30ug	13-24 months	2 DOSES	N	V2-D0	DELTA	640	640	20
3011959	18-54 yrs	SCTV01E 30ug	13-24 months	2 DOSES	N	V4-D28	DELTA	5120	640	20
3011960	18-54 yrs	SCTV01C 20ug	3-5 months	2 DOSES	N	V2-D0	DELTA	1280	1280	20
3011960	18-54 yrs	SCTV01C 20ug	3-5 months	2 DOSES	N	V4-D28	DELTA	1280	1280	20
3011961	18-54 yrs	SCTV01C 20ug	13-24 months	2 DOSES	N	V2-D0	DELTA	640	640	20
3011961	18-54 yrs	SCTV01C 20ug	13-24 months	2 DOSES	N	V4-D28	DELTA	5120	640	20
3011962	18-54 yrs	BNT162b2	3-5 months	2 DOSES	N	V2-D0	DELTA	2560	2560	20
3011962	18-54 yrs	BNT162b2	3-5 months	2 DOSES	N	V4-D28	DELTA	2560	2560	20
3011964	18-54 yrs	SCTV01C 20ug	13-24 months	2 DOSES	N	V2-D0	DELTA	640	640	20
3011964	18-54 yrs	SCTV01C 20ug	13-24 months	2 DOSES	N	V4-D28	DELTA	640	640	20
3011965	18-54 yrs	SCTV01E 30ug	9-12 months	2 DOSES	N	V2-D0	DELTA	2560	2560	20
3011965	18-54 yrs	SCTV01E 30ug	9-12 months	2 DOSES	N	V4-D28	DELTA	10240	2560	20
3011966	18-54 yrs	SCTV01C 20ug	9-12 months	2 DOSES	N	V2-D0	DELTA	640	640	20
3011966	18-54 yrs	SCTV01C 20ug	9-12 months	2 DOSES	N	V4-D28	DELTA	2560	640	20
3011970	18-54 yrs	BNT162b2	3-5 months	2 DOSES	N	V2-D0	DELTA	2560	2560	20
3011970	18-54 yrs	BNT162b2	3-5 months	2 DOSES	N	V4-D28	DELTA	2560	2560	20
3011972	18-54 yrs	SCTV01C 20ug	13-24 months	2 DOSES	N	V2-D0	DELTA	1280	1280	20
3011972	18-54 yrs	SCTV01C 20ug	13-24 months	2 DOSES	N	V4-D28	DELTA	5120	1280	20
3011974	18-54 yrs	SCTV01C 20ug	3-5 months	2 DOSES	N	V2-D0	DELTA	1280	1280	20
3011974	18-54 yrs	SCTV01C 20ug	3-5 months	2 DOSES	N	V4-D28	DELTA	1280	1280	20
3011975	18-54 yrs	SCTV01E 30ug	3-5 months	2 DOSES	N	V2-D0	DELTA	2560	2560	20
3011975	18-54 yrs	SCTV01E 30ug	3-5 months	2 DOSES	N	V4-D28	DELTA	2560	2560	20
3011976	18-54 yrs	SCTV01C 20ug	3-5 months	2 DOSES	N	V2-D0	DELTA	5120	5120	20
3011976	18-54 yrs	SCTV01C 20ug	3-5 months	2 DOSES	N	V4-D28	DELTA	20480	5120	20
3011977	18-54 yrs	SCTV01E 30ug	6-8 months	2 DOSES	N	V2-D0	DELTA	2560	2560	20
3011977	18-54 yrs	SCTV01E 30ug	6-8 months	2 DOSES	N	V4-D28	DELTA	2560	2560	20
3011978	18-54 yrs	BNT162b2	6-8 months	2 DOSES	N	V2-D0	DELTA	2560	2560	20
3011978	18-54 yrs	BNT162b2	6-8 months	2 DOSES	N	V4-D28	DELTA	10240	2560	20
3011979	18-54 yrs	SCTV01E 30ug	6-8 months	2 DOSES	N	V2-D0	DELTA	640	640	20
3011979	18-54 yrs	SCTV01E 30ug	6-8 months	2 DOSES	N	V4-D28	DELTA	2560	640	20
3011980	18-54 yrs	BNT162b2	6-8 months	2 DOSES	N	V2-D0	DELTA	320	320	20
3011980	18-54 yrs	BNT162b2	6-8 months	2 DOSES	N	V4-D28	DELTA	2560	320	20
3011981	18-54 yrs	SCTV01E 30ug	13-24 months	2 DOSES	N	V2-D0	DELTA	2560	2560	20
3011981	18-54 yrs	SCTV01E 30ug	13-24 months	2 DOSES	N	V4-D28	DELTA	10240	2560	20
3011982	18-54 yrs	SCTV01C 20ug	9-12 months	2 DOSES	N	V2-D0	DELTA	10240	10240	20
3011982	18-54 yrs	SCTV01C 20ug	9-12 months	2 DOSES	N	V4-D28	DELTA	10240	10240	20
3011983	18-54 yrs	SCTV01E 30ug	13-24 months	2 DOSES	N	V2-D0	DELTA	1280	1280	20
3011983	18-54 yrs	SCTV01E 30ug	13-24 months	2 DOSES	N	V4-D28	DELTA	40960	1280	20
3011984	18-54 yrs	SCTV01C 20ug	6-8 months	2 DOSES	N	V2-D0	DELTA	1280	1280	20
3011984	18-54 yrs	SCTV01C 20ug	6-8 months	2 DOSES	N	V4-D28	DELTA	5120	1280	20
3011985	18-54 yrs	BNT162b2	9-12 months	2 DOSES	N	V2-D0	DELTA	640	640	20
3011985	18-54 yrs	BNT162b2	9-12 months	2 DOSES	N	V4-D28	DELTA	2560	640	20
3011986	18-54 yrs	SCTV01E 30ug	9-12 months	2 DOSES	N	V2-D0	DELTA	1280	1280	20
3011986	18-54 yrs	SCTV01E 30ug	9-12 months	2 DOSES	N	V4-D28	DELTA	5120	1280	20
3011988	18-54 yrs	BNT162b2	6-8 months	2 DOSES	N	V2-D0	DELTA	2560	2560	20
3011988	18-54 yrs	BNT162b2	6-8 months	2 DOSES	N	V4-D28	DELTA	20480	2560	20
3011989	18-54 yrs	BNT162b2	13-24 months	2 DOSES	N	V2-D0	DELTA	640	640	20
3011989	18-54 yrs	BNT162b2	13-24 months	2 DOSES	N	V4-D28	DELTA	5120	640	20
3011990	18-54 yrs	SCTV01E 30ug	6-8 months	2 DOSES	N	V2-D0	DELTA	1280	1280	20
3011990	18-54 yrs	SCTV01E 30ug	6-8 months	2 DOSES	N	V4-D28	DELTA	10240	1280	20
3011991	18-54 yrs	SCTV01E 30ug	13-24 months	2 DOSES	N	V2-D0	DELTA	2560	2560	20
3011991	18-54 yrs	SCTV01E 30ug	13-24 months	2 DOSES	N	V4-D28	DELTA	10240	2560	20
3011992	18-54 yrs	SCTV01E 30ug	6-8 months	2 DOSES	N	V2-D0	DELTA	1280	1280	20
3011992	18-54 yrs	SCTV01E 30ug	6-8 months	2 DOSES	N	V4-D28	DELTA	2560	1280	20
3011993	18-54 yrs	SCTV01C 20ug	13-24 months	2 DOSES	N	V2-D0	DELTA	640	640	20
3011993	18-54 yrs	SCTV01C 20ug	13-24 months	2 DOSES	N	V4-D28	DELTA	2560	640	20
3011995	18-54 yrs	BNT162b2	13-24 months	2 DOSES	N	V2-D0	DELTA	640	640	20
3011995	18-54 yrs	BNT162b2	13-24 months	2 DOSES	N	V4-D28	DELTA	2560	640	20
3011998	18-54 yrs	BNT162b2	13-24 months	2 DOSES	N	V2-D0	DELTA	640	640	20
3011998	18-54 yrs	BNT162b2	13-24 months	2 DOSES	N	V4-D28	DELTA	2560	640	20
3012000	18-54 yrs	SCTV01C 20ug	13-24 months	2 DOSES	N	V2-D0	DELTA	2560	2560	20
3012000	18-54 yrs	SCTV01C 20ug	13-24 months	2 DOSES	N	V4-D28	DELTA	1280	2560	20
3012002	18-54 yrs	SCTV01C 20ug	13-24 months	2 DOSES	N	V2-D0	DELTA	5120	5120	20
3012002	18-54 yrs	SCTV01C 20ug	13-24 months	2 DOSES	N	V4-D28	DELTA	10240	5120	20
3012003	18-54 yrs	BNT162b2	13-24 months	2 DOSES	N	V2-D0	DELTA	1280	1280	20
3012003	18-54 yrs	BNT162b2	13-24 months	2 DOSES	N	V4-D28	DELTA	1280	1280	20
3012004	18-54 yrs	BNT162b2	6-8 months	2 DOSES	N	V2-D0	DELTA	640	640	20
3012004	18-54 yrs	BNT162b2	6-8 months	2 DOSES	N	V4-D28	DELTA	640	640	20
3012005	18-54 yrs	BNT162b2	13-24 months	2 DOSES	N	V2-D0	DELTA	5120	5120	20
3012005	18-54 yrs	BNT162b2	13-24 months	2 DOSES	N	V4-D28	DELTA	10240	5120	20
3012006	18-54 yrs	SCTV01C 20ug	6-8 months	2 DOSES	N	V2-D0	DELTA	1280	1280	20
3012006	18-54 yrs	SCTV01C 20ug	6-8 months	2 DOSES	N	V4-D28	DELTA	1280	1280	20
3012007	18-54 yrs	SCTV01E 30ug	13-24 months	2 DOSES	Y	V2-D0	DELTA	1280	1280	20
3012007	18-54 yrs	SCTV01E 30ug	13-24 months	2 DOSES	Y	V4-D28	DELTA	2560	1280	20
3012008	18-54 yrs	SCTV01E 30ug	9-12 months	2 DOSES	N	V2-D0	DELTA	1280	1280	20
3012008	18-54 yrs	SCTV01E 30ug	9-12 months	2 DOSES	N	V4-D28	DELTA	2560	1280	20
3012009	18-54 yrs	SCTV01E 30ug	3-5 months	3 DOSES	N	V2-D0	DELTA	2560	2560	20
3012009	18-54 yrs	SCTV01E 30ug	3-5 months	3 DOSES	N	V4-D28	DELTA	10240	2560	20
3012010	18-54 yrs	SCTV01C 20ug	6-8 months	2 DOSES	N	V2-D0	DELTA	2560	2560	20
3012010	18-54 yrs	SCTV01C 20ug	6-8 months	2 DOSES	N	V4-D28	DELTA	5120	2560	20
3012011	18-54 yrs	BNT162b2	13-24 months	2 DOSES	N	V2-D0	DELTA	640	640	20
3012011	18-54 yrs	BNT162b2	13-24 months	2 DOSES	N	V4-D28	DELTA	2560	640	20
3012012	18-54 yrs	SCTV01E 30ug	3-5 months	2 DOSES	N	V2-D0	DELTA	10240	10240	20
3012012	18-54 yrs	SCTV01E 30ug	3-5 months	2 DOSES	N	V4-D28	DELTA	5120	10240	20
3012013	18-54 yrs	SCTV01C 20ug	13-24 months	2 DOSES	N	V2-D0	DELTA	2560	2560	20
3012013	18-54 yrs	SCTV01C 20ug	13-24 months	2 DOSES	N	V4-D28	DELTA	5120	2560	20
3012014	18-54 yrs	SCTV01C 20ug	6-8 months	2 DOSES	N	V2-D0	DELTA	5120	5120	20
3012014	18-54 yrs	SCTV01C 20ug	6-8 months	2 DOSES	N	V4-D28	DELTA	5120	5120	20
3012015	18-54 yrs	SCTV01E 30ug	9-12 months	2 DOSES	N	V2-D0	DELTA	1280	1280	20
3012015	18-54 yrs	SCTV01E 30ug	9-12 months	2 DOSES	N	V4-D28	DELTA	5120	1280	20
3012016	18-54 yrs	SCTV01E 30ug	6-8 months	2 DOSES	N	V2-D0	DELTA	320	320	20
3012016	18-54 yrs	SCTV01E 30ug	6-8 months	2 DOSES	N	V4-D28	DELTA	2560	320	20
3012017	18-54 yrs	SCTV01C 20ug	6-8 months	2 DOSES	N	V2-D0	DELTA	1280	1280	20
3012017	18-54 yrs	SCTV01C 20ug	6-8 months	2 DOSES	N	V4-D28	DELTA	2560	1280	20
3012018	18-54 yrs	SCTV01C 20ug	6-8 months	2 DOSES	N	V2-D0	DELTA	1280	1280	20
3012018	18-54 yrs	SCTV01C 20ug	6-8 months	2 DOSES	N	V4-D28	DELTA	5120	1280	20
3012019	18-54 yrs	BNT162b2	9-12 months	2 DOSES	N	V2-D0	DELTA	5120	5120	20
3012019	18-54 yrs	BNT162b2	9-12 months	2 DOSES	N	V4-D28	DELTA	5120	5120	20
3012020	18-54 yrs	SCTV01E 30ug	9-12 months	2 DOSES	N	V2-D0	DELTA	1280	1280	20
3012020	18-54 yrs	SCTV01E 30ug	9-12 months	2 DOSES	N	V4-D28	DELTA	2560	1280	20
3012022	18-54 yrs	BNT162b2	6-8 months	2 DOSES	N	V2-D0	DELTA	1280	1280	20
3012022	18-54 yrs	BNT162b2	6-8 months	2 DOSES	N	V4-D28	DELTA	2560	1280	20
3012024	18-54 yrs	SCTV01C 20ug	13-24 months	2 DOSES	N	V2-D0	DELTA	2560	2560	20
3012024	18-54 yrs	SCTV01C 20ug	13-24 months	2 DOSES	N	V4-D28	DELTA	10240	2560	20
3012025	18-54 yrs	SCTV01E 30ug	13-24 months	2 DOSES	N	V2-D0	DELTA	2560	2560	20
3012025	18-54 yrs	SCTV01E 30ug	13-24 months	2 DOSES	N	V4-D28	DELTA	5120	2560	20
3012026	18-54 yrs	SCTV01E 30ug	13-24 months	2 DOSES	N	V2-D0	DELTA	640	640	20
3012026	18-54 yrs	SCTV01E 30ug	13-24 months	2 DOSES	N	V4-D28	DELTA	2560	640	20
3012029	18-54 yrs	SCTV01E 30ug	6-8 months	2 DOSES	N	V2-D0	DELTA	5120	5120	20
3012029	18-54 yrs	SCTV01E 30ug	6-8 months	2 DOSES	N	V4-D28	DELTA	10240	5120	20
3012031	18-54 yrs	SCTV01E 30ug	9-12 months	2 DOSES	N	V2-D0	DELTA	1280	1280	20
3012031	18-54 yrs	SCTV01E 30ug	9-12 months	2 DOSES	N	V4-D28	DELTA	1280	1280	20
3012033	18-54 yrs	SCTV01C 20ug	13-24 months	2 DOSES	N	V2-D0	DELTA	2560	2560	20
3012033	18-54 yrs	SCTV01C 20ug	13-24 months	2 DOSES	N	V4-D28	DELTA	2560	2560	20
3012034	18-54 yrs	SCTV01C 20ug	13-24 months	2 DOSES	N	V2-D0	DELTA	320	320	20
3012034	18-54 yrs	SCTV01C 20ug	13-24 months	2 DOSES	N	V4-D28	DELTA	2560	320	20
3012036	18-54 yrs	BNT162b2	6-8 months	2 DOSES	N	V2-D0	DELTA	1280	1280	20
3012036	18-54 yrs	BNT162b2	6-8 months	2 DOSES	N	V4-D28	DELTA	2560	1280	20
3012037	18-54 yrs	SCTV01C 20ug	6-8 months	3 DOSES	N	V2-D0	DELTA	20480	20480	20
3012037	18-54 yrs	SCTV01C 20ug	6-8 months	3 DOSES	N	V4-D28	DELTA	10240	20480	20
3012038	18-54 yrs	BNT162b2	3-5 months	2 DOSES	N	V2-D0	DELTA	2560	2560	20
3012038	18-54 yrs	BNT162b2	3-5 months	2 DOSES	N	V4-D28	DELTA	5120	2560	20
3012039	18-54 yrs	SCTV01E 30ug	6-8 months	2 DOSES	N	V2-D0	DELTA	2560	2560	20
3012039	18-54 yrs	SCTV01E 30ug	6-8 months	2 DOSES	N	V4-D28	DELTA	2560	2560	20
3012041	18-54 yrs	SCTV01E 30ug	13-24 months	2 DOSES	N	V2-D0	DELTA	1280	1280	20
3012041	18-54 yrs	SCTV01E 30ug	13-24 months	2 DOSES	N	V4-D28	DELTA	1280	1280	20
3012042	18-54 yrs	BNT162b2	9-12 months	2 DOSES	N	V2-D0	DELTA	2560	2560	20
3012042	18-54 yrs	BNT162b2	9-12 months	2 DOSES	N	V4-D28	DELTA	5120	2560	20
3012043	18-54 yrs	SCTV01E 30ug	3-5 months	2 DOSES	N	V2-D0	DELTA	2560	2560	20
3012043	18-54 yrs	SCTV01E 30ug	3-5 months	2 DOSES	N	V4-D28	DELTA	1280	2560	20
3012044	18-54 yrs	BNT162b2	3-5 months	2 DOSES	N	V2-D0	DELTA	2560	2560	20
3012044	18-54 yrs	BNT162b2	3-5 months	2 DOSES	N	V4-D28	DELTA	5120	2560	20
3012047	18-54 yrs	SCTV01C 20ug	9-12 months	2 DOSES	N	V2-D0	DELTA	5120	5120	20
3012047	18-54 yrs	SCTV01C 20ug	9-12 months	2 DOSES	N	V4-D28	DELTA	5120	5120	20
3012048	18-54 yrs	SCTV01E 30ug	13-24 months	2 DOSES	N	V2-D0	DELTA	640	640	20
3012048	18-54 yrs	SCTV01E 30ug	13-24 months	2 DOSES	N	V4-D28	DELTA	5120	640	20
3012049	18-54 yrs	BNT162b2	6-8 months	2 DOSES	N	V2-D0	DELTA	2560	2560	20
3012049	18-54 yrs	BNT162b2	6-8 months	2 DOSES	N	V4-D28	DELTA	5120	2560	20
3012050	18-54 yrs	BNT162b2	9-12 months	2 DOSES	N	V2-D0	DELTA	320	320	20
3012050	18-54 yrs	BNT162b2	9-12 months	2 DOSES	N	V4-D28	DELTA	2560	320	20
3012051	18-54 yrs	SCTV01C 20ug	9-12 months	2 DOSES	N	V2-D0	DELTA	5120	5120	20
3012051	18-54 yrs	SCTV01C 20ug	9-12 months	2 DOSES	N	V4-D28	DELTA	5120	5120	20
3012052	18-54 yrs	SCTV01C 20ug	13-24 months	2 DOSES	N	V2-D0	DELTA	640	640	20
3012052	18-54 yrs	SCTV01C 20ug	13-24 months	2 DOSES	N	V4-D28	DELTA	2560	640	20
3012053	18-54 yrs	SCTV01C 20ug	9-12 months	2 DOSES	N	V2-D0	DELTA	2560	2560	20
3012053	18-54 yrs	SCTV01C 20ug	9-12 months	2 DOSES	N	V4-D28	DELTA	10240	2560	20
3012055	18-54 yrs	SCTV01C 20ug	9-12 months	2 DOSES	N	V2-D0	DELTA	5120	5120	20
3012055	18-54 yrs	SCTV01C 20ug	9-12 months	2 DOSES	N	V4-D28	DELTA	10240	5120	20
3012056	18-54 yrs	SCTV01E 30ug	6-8 months	2 DOSES	N	V2-D0	DELTA	5120	5120	20
3012056	18-54 yrs	SCTV01E 30ug	6-8 months	2 DOSES	N	V4-D28	DELTA	2560	5120	20
3012057	18-54 yrs	SCTV01C 20ug	13-24 months	2 DOSES	N	V2-D0	DELTA	640	640	20
3012057	18-54 yrs	SCTV01C 20ug	13-24 months	2 DOSES	N	V4-D28	DELTA	1280	640	20
3012059	18-54 yrs	BNT162b2	6-8 months	2 DOSES	N	V2-D0	DELTA	2560	2560	20
3012059	18-54 yrs	BNT162b2	6-8 months	2 DOSES	N	V4-D28	DELTA	10240	2560	20
3012061	18-54 yrs	SCTV01E 30ug	9-12 months	2 DOSES	N	V2-D0	DELTA	2560	2560	20
3012061	18-54 yrs	SCTV01E 30ug	9-12 months	2 DOSES	N	V4-D28	DELTA	1280	2560	20
3012071	18-54 yrs	BNT162b2	3-5 months	2 DOSES	N	V2-D0	DELTA	640	640	20
3012071	18-54 yrs	BNT162b2	3-5 months	2 DOSES	N	V4-D28	DELTA	1280	640	20
3012072	18-54 yrs	SCTV01E 30ug	13-24 months	2 DOSES	N	V2-D0	DELTA	320	320	20
3012072	18-54 yrs	SCTV01E 30ug	13-24 months	2 DOSES	N	V4-D28	DELTA	2560	320	20
3012073	18-54 yrs	SCTV01C 20ug	13-24 months	2 DOSES	N	V2-D0	DELTA	640	640	20
3012073	18-54 yrs	SCTV01C 20ug	13-24 months	2 DOSES	N	V4-D28	DELTA	2560	640	20
3012074	18-54 yrs	SCTV01E 30ug	9-12 months	2 DOSES	N	V2-D0	DELTA	1280	1280	20
3012074	18-54 yrs	SCTV01E 30ug	9-12 months	2 DOSES	N	V4-D28	DELTA	10240	1280	20
3012075	18-54 yrs	SCTV01E 30ug	13-24 months	2 DOSES	N	V2-D0	DELTA	640	640	20
3012075	18-54 yrs	SCTV01E 30ug	13-24 months	2 DOSES	N	V4-D28	DELTA	1280	640	20
3012076	18-54 yrs	SCTV01C 20ug	9-12 months	2 DOSES	N	V2-D0	DELTA	1280	1280	20
3012076	18-54 yrs	SCTV01C 20ug	9-12 months	2 DOSES	N	V4-D28	DELTA	5120	1280	20
3012077	18-54 yrs	SCTV01C 20ug	6-8 months	2 DOSES	N	V2-D0	DELTA	2560	2560	20
3012077	18-54 yrs	SCTV01C 20ug	6-8 months	2 DOSES	N	V4-D28	DELTA	5120	2560	20
3012078	18-54 yrs	BNT162b2	13-24 months	2 DOSES	Y	V2-D0	DELTA	1280	1280	20
3012078	18-54 yrs	BNT162b2	13-24 months	2 DOSES	Y	V4-D28	DELTA	5120	1280	20
3012079	18-54 yrs	BNT162b2	6-8 months	2 DOSES	N	V2-D0	DELTA	320	320	20
3012079	18-54 yrs	BNT162b2	6-8 months	2 DOSES	N	V4-D28	DELTA	1280	320	20
3012080	18-54 yrs	SCTV01C 20ug	13-24 months	2 DOSES	N	V2-D0	DELTA	640	640	20
3012080	18-54 yrs	SCTV01C 20ug	13-24 months	2 DOSES	N	V4-D28	DELTA	640	640	20
3012083	18-54 yrs	SCTV01C 20ug	6-8 months	2 DOSES	N	V2-D0	DELTA	1280	1280	20
3012083	18-54 yrs	SCTV01C 20ug	6-8 months	2 DOSES	N	V4-D28	DELTA	5120	1280	20
3012084	18-54 yrs	BNT162b2	13-24 months	2 DOSES	N	V2-D0	DELTA	1280	1280	20
3012084	18-54 yrs	BNT162b2	13-24 months	2 DOSES	N	V4-D28	DELTA	2560	1280	20
3012085	18-54 yrs	SCTV01C 20ug	13-24 months	2 DOSES	Y	V2-D0	DELTA	1280	1280	20
3012085	18-54 yrs	SCTV01C 20ug	13-24 months	2 DOSES	Y	V4-D28	DELTA	1280	1280	20
3012086	18-54 yrs	SCTV01C 20ug	9-12 months	2 DOSES	N	V2-D0	DELTA	10240	10240	20
3012086	18-54 yrs	SCTV01C 20ug	9-12 months	2 DOSES	N	V4-D28	DELTA	5120	10240	20
3012087	18-54 yrs	BNT162b2	6-8 months	2 DOSES	N	V2-D0	DELTA	320	320	20
3012087	18-54 yrs	BNT162b2	6-8 months	2 DOSES	N	V4-D28	DELTA	2560	320	20
3012088	18-54 yrs	SCTV01E 30ug	9-12 months	2 DOSES	N	V2-D0	DELTA	2560	2560	20
3012088	18-54 yrs	SCTV01E 30ug	9-12 months	2 DOSES	N	V4-D28	DELTA	5120	2560	20
3012089	18-54 yrs	BNT162b2	13-24 months	2 DOSES	N	V2-D0	DELTA	1280	1280	20
3012089	18-54 yrs	BNT162b2	13-24 months	2 DOSES	N	V4-D28	DELTA	5120	1280	20
3012090	18-54 yrs	SCTV01C 20ug	13-24 months	2 DOSES	N	V2-D0	DELTA	640	640	20
3012090	18-54 yrs	SCTV01C 20ug	13-24 months	2 DOSES	N	V4-D28	DELTA	5120	640	20
3012091	18-54 yrs	SCTV01E 30ug	6-8 months	2 DOSES	N	V2-D0	DELTA	2560	2560	20
3012091	18-54 yrs	SCTV01E 30ug	6-8 months	2 DOSES	N	V4-D28	DELTA	10240	2560	20
3012093	18-54 yrs	SCTV01C 20ug	9-12 months	2 DOSES	N	V2-D0	DELTA	1280	1280	20
3012093	18-54 yrs	SCTV01C 20ug	9-12 months	2 DOSES	N	V4-D28	DELTA	2560	1280	20
3012094	18-54 yrs	BNT162b2	13-24 months	2 DOSES	N	V2-D0	DELTA	1280	1280	20
3012094	18-54 yrs	BNT162b2	13-24 months	2 DOSES	N	V4-D28	DELTA	1280	1280	20
3012096	18-54 yrs	BNT162b2	13-24 months	2 DOSES	N	V2-D0	DELTA	2560	2560	20
3012096	18-54 yrs	BNT162b2	13-24 months	2 DOSES	N	V4-D28	DELTA	5120	2560	20
3012097	18-54 yrs	SCTV01E 30ug	3-5 months	2 DOSES	N	V2-D0	DELTA	320	320	20
3012097	18-54 yrs	SCTV01E 30ug	3-5 months	2 DOSES	N	V4-D28	DELTA	1280	320	20
3012098	18-54 yrs	BNT162b2	13-24 months	2 DOSES	N	V2-D0	DELTA	320	320	20
3012098	18-54 yrs	BNT162b2	13-24 months	2 DOSES	N	V4-D28	DELTA	2560	320	20
3012099	18-54 yrs	BNT162b2	6-8 months	2 DOSES	N	V2-D0	DELTA	1280	1280	20
3012099	18-54 yrs	BNT162b2	6-8 months	2 DOSES	N	V4-D28	DELTA	1280	1280	20
3012100	18-54 yrs	BNT162b2	13-24 months	2 DOSES	N	V2-D0	DELTA	1280	1280	20
3012100	18-54 yrs	BNT162b2	13-24 months	2 DOSES	N	V4-D28	DELTA	2560	1280	20
3012101	18-54 yrs	SCTV01E 30ug	9-12 months	2 DOSES	N	V2-D0	DELTA	1280	1280	20
3012101	18-54 yrs	SCTV01E 30ug	9-12 months	2 DOSES	N	V4-D28	DELTA	5120	1280	20
3012102	18-54 yrs	BNT162b2	6-8 months	2 DOSES	N	V2-D0	DELTA	1280	1280	20
3012102	18-54 yrs	BNT162b2	6-8 months	2 DOSES	N	V4-D28	DELTA	5120	1280	20
3012103	18-54 yrs	BNT162b2	6-8 months	2 DOSES	N	V2-D0	DELTA	320	320	20
3012103	18-54 yrs	BNT162b2	6-8 months	2 DOSES	N	V4-D28	DELTA	2560	320	20
3012104	18-54 yrs	SCTV01E 30ug	13-24 months	2 DOSES	N	V2-D0	DELTA	1280	1280	20
3012104	18-54 yrs	SCTV01E 30ug	13-24 months	2 DOSES	N	V4-D28	DELTA	10240	1280	20
3012105	18-54 yrs	SCTV01C 20ug	6-8 months	2 DOSES	N	V2-D0	DELTA	5120	5120	20
3012105	18-54 yrs	SCTV01C 20ug	6-8 months	2 DOSES	N	V4-D28	DELTA	1280	5120	20
3012106	18-54 yrs	BNT162b2	9-12 months	2 DOSES	N	V2-D0	DELTA	640	640	20
3012106	18-54 yrs	BNT162b2	9-12 months	2 DOSES	N	V4-D28	DELTA	10240	640	20
3012107	18-54 yrs	SCTV01C 20ug	13-24 months	2 DOSES	N	V2-D0	DELTA	10240	10240	20
3012107	18-54 yrs	SCTV01C 20ug	13-24 months	2 DOSES	N	V4-D28	DELTA	10240	10240	20
3012108	18-54 yrs	SCTV01C 20ug	9-12 months	2 DOSES	N	V2-D0	DELTA	640	640	20
3012108	18-54 yrs	SCTV01C 20ug	9-12 months	2 DOSES	N	V4-D28	DELTA	5120	640	20
3012109	18-54 yrs	BNT162b2	9-12 months	2 DOSES	N	V2-D0	DELTA	320	320	20
3012109	18-54 yrs	BNT162b2	9-12 months	2 DOSES	N	V4-D28	DELTA	1280	320	20
3012111	18-54 yrs	SCTV01E 30ug	6-8 months	2 DOSES	N	V2-D0	DELTA	1280	1280	20
3012111	18-54 yrs	SCTV01E 30ug	6-8 months	2 DOSES	N	V4-D28	DELTA	5120	1280	20
3012113	18-54 yrs	BNT162b2	13-24 months	2 DOSES	N	V2-D0	DELTA	1280	1280	20
3012113	18-54 yrs	BNT162b2	13-24 months	2 DOSES	N	V4-D28	DELTA	5120	1280	20
3012114	18-54 yrs	SCTV01E 30ug	13-24 months	2 DOSES	N	V2-D0	DELTA	1280	1280	20
3012114	18-54 yrs	SCTV01E 30ug	13-24 months	2 DOSES	N	V4-D28	DELTA	5120	1280	20
3012116	18-54 yrs	BNT162b2	13-24 months	2 DOSES	N	V2-D0	DELTA	5120	5120	20
3012116	18-54 yrs	BNT162b2	13-24 months	2 DOSES	N	V4-D28	DELTA	5120	5120	20
3012117	18-54 yrs	BNT162b2	3-5 months	2 DOSES	N	V2-D0	DELTA	640	640	20
3012117	18-54 yrs	BNT162b2	3-5 months	2 DOSES	N	V4-D28	DELTA	1280	640	20
3012118	18-54 yrs	BNT162b2	9-12 months	2 DOSES	N	V2-D0	DELTA	2560	2560	20
3012118	18-54 yrs	BNT162b2	9-12 months	2 DOSES	N	V4-D28	DELTA	2560	2560	20
3012123	18-54 yrs	SCTV01E 30ug	6-8 months	3 DOSES	N	V2-D0	DELTA	1280	1280	20
3012123	18-54 yrs	SCTV01E 30ug	6-8 months	3 DOSES	N	V4-D28	DELTA	5120	1280	20
3012124	18-54 yrs	BNT162b2	9-12 months	2 DOSES	N	V2-D0	DELTA	1280	1280	20
3012124	18-54 yrs	BNT162b2	9-12 months	2 DOSES	N	V4-D28	DELTA	1280	1280	20
3012125	18-54 yrs	SCTV01E 30ug	13-24 months	2 DOSES	N	V2-D0	DELTA	320	320	20
3012125	18-54 yrs	SCTV01E 30ug	13-24 months	2 DOSES	N	V4-D28	DELTA	5120	320	20
3012126	18-54 yrs	SCTV01C 20ug	6-8 months	2 DOSES	N	V2-D0	DELTA	2560	2560	20
3012126	18-54 yrs	SCTV01C 20ug	6-8 months	2 DOSES	N	V4-D28	DELTA	5120	2560	20
3012127	18-54 yrs	SCTV01C 20ug	6-8 months	2 DOSES	N	V2-D0	DELTA	2560	2560	20
3012127	18-54 yrs	SCTV01C 20ug	6-8 months	2 DOSES	N	V4-D28	DELTA	10240	2560	20
3012128	18-54 yrs	BNT162b2	13-24 months	2 DOSES	N	V2-D0	DELTA	1280	1280	20
3012128	18-54 yrs	BNT162b2	13-24 months	2 DOSES	N	V4-D28	DELTA	2560	1280	20
3012129	18-54 yrs	BNT162b2	13-24 months	2 DOSES	N	V2-D0	DELTA	1280	1280	20
3012129	18-54 yrs	BNT162b2	13-24 months	2 DOSES	N	V4-D28	DELTA	5120	1280	20
3012130	18-54 yrs	BNT162b2	9-12 months	2 DOSES	N	V2-D0	DELTA	2560	2560	20
3012130	18-54 yrs	BNT162b2	9-12 months	2 DOSES	N	V4-D28	DELTA	2560	2560	20
3012131	18-54 yrs	SCTV01E 30ug	9-12 months	2 DOSES	N	V2-D0	DELTA	1280	1280	20
3012131	18-54 yrs	SCTV01E 30ug	9-12 months	2 DOSES	N	V4-D28	DELTA	5120	1280	20
3012132	18-54 yrs	SCTV01C 20ug	6-8 months	2 DOSES	N	V2-D0	DELTA	5120	5120	20
3012132	18-54 yrs	SCTV01C 20ug	6-8 months	2 DOSES	N	V4-D28	DELTA	2560	5120	20
3012133	18-54 yrs	BNT162b2	13-24 months	2 DOSES	N	V2-D0	DELTA	640	640	20
3012133	18-54 yrs	BNT162b2	13-24 months	2 DOSES	N	V4-D28	DELTA	1280	640	20
3012134	18-54 yrs	SCTV01E 30ug	9-12 months	2 DOSES	N	V2-D0	DELTA	5120	5120	20
3012134	18-54 yrs	SCTV01E 30ug	9-12 months	2 DOSES	N	V4-D28	DELTA	2560	5120	20
3012135	18-54 yrs	SCTV01E 30ug	13-24 months	2 DOSES	N	V2-D0	DELTA	640	640	20
3012135	18-54 yrs	SCTV01E 30ug	13-24 months	2 DOSES	N	V4-D28	DELTA	2560	640	20
3012137	18-54 yrs	SCTV01C 20ug	6-8 months	2 DOSES	N	V2-D0	DELTA	5120	5120	20
3012137	18-54 yrs	SCTV01C 20ug	6-8 months	2 DOSES	N	V4-D28	DELTA	5120	5120	20
3012139	18-54 yrs	SCTV01E 30ug	6-8 months	2 DOSES	N	V2-D0	DELTA	1280	1280	20
3012139	18-54 yrs	SCTV01E 30ug	6-8 months	2 DOSES	N	V4-D28	DELTA	5120	1280	20
3012140	18-54 yrs	SCTV01C 20ug	9-12 months	2 DOSES	N	V2-D0	DELTA	5120	5120	20
3012140	18-54 yrs	SCTV01C 20ug	9-12 months	2 DOSES	N	V4-D28	DELTA	5120	5120	20
3012141	18-54 yrs	BNT162b2	3-5 months	2 DOSES	N	V2-D0	DELTA	2560	2560	20
3012141	18-54 yrs	BNT162b2	3-5 months	2 DOSES	N	V4-D28	DELTA	1280	2560	20
3012142	18-54 yrs	BNT162b2	9-12 months	2 DOSES	N	V2-D0	DELTA	5120	5120	20
3012142	18-54 yrs	BNT162b2	9-12 months	2 DOSES	N	V4-D28	DELTA	5120	5120	20
3012143	18-54 yrs	SCTV01C 20ug	13-24 months	2 DOSES	N	V2-D0	DELTA	1280	1280	20
3012143	18-54 yrs	SCTV01C 20ug	13-24 months	2 DOSES	N	V4-D28	DELTA	5120	1280	20
3012144	18-54 yrs	BNT162b2	13-24 months	2 DOSES	N	V2-D0	DELTA	2560	2560	20
3012144	18-54 yrs	BNT162b2	13-24 months	2 DOSES	N	V4-D28	DELTA	5120	2560	20
3012145	18-54 yrs	BNT162b2	6-8 months	2 DOSES	N	V2-D0	DELTA	640	640	20
3012145	18-54 yrs	BNT162b2	6-8 months	2 DOSES	N	V4-D28	DELTA	5120	640	20
3012147	18-54 yrs	SCTV01E 30ug	9-12 months	2 DOSES	N	V2-D0	DELTA	640	640	20
3012147	18-54 yrs	SCTV01E 30ug	9-12 months	2 DOSES	N	V4-D28	DELTA	2560	640	20
3012148	18-54 yrs	SCTV01C 20ug	13-24 months	2 DOSES	N	V2-D0	DELTA	2560	2560	20
3012148	18-54 yrs	SCTV01C 20ug	13-24 months	2 DOSES	N	V4-D28	DELTA	5120	2560	20
3012149	18-54 yrs	SCTV01E 30ug	6-8 months	2 DOSES	N	V2-D0	DELTA	640	640	20
3012149	18-54 yrs	SCTV01E 30ug	6-8 months	2 DOSES	N	V4-D28	DELTA	2560	640	20
3012151	18-54 yrs	SCTV01E 30ug	13-24 months	2 DOSES	N	V2-D0	DELTA	10240	10240	20
3012151	18-54 yrs	SCTV01E 30ug	13-24 months	2 DOSES	N	V4-D28	DELTA	10240	10240	20
3012152	18-54 yrs	SCTV01E 30ug	13-24 months	2 DOSES	N	V2-D0	DELTA	1280	1280	20
3012152	18-54 yrs	SCTV01E 30ug	13-24 months	2 DOSES	N	V4-D28	DELTA	1280	1280	20
3012153	18-54 yrs	SCTV01E 30ug	13-24 months	2 DOSES	N	V2-D0	DELTA	640	640	20
3012153	18-54 yrs	SCTV01E 30ug	13-24 months	2 DOSES	N	V4-D28	DELTA	1280	640	20
3012154	18-54 yrs	SCTV01C 20ug	9-12 months	2 DOSES	N	V2-D0	DELTA	2560	2560	20
3012154	18-54 yrs	SCTV01C 20ug	9-12 months	2 DOSES	N	V4-D28	DELTA	10240	2560	20
3012155	18-54 yrs	SCTV01E 30ug	13-24 months	2 DOSES	N	V2-D0	DELTA	2560	2560	20
3012155	18-54 yrs	SCTV01E 30ug	13-24 months	2 DOSES	N	V4-D28	DELTA	10240	2560	20
3012156	18-54 yrs	SCTV01C 20ug	13-24 months	2 DOSES	N	V2-D0	DELTA	1280	1280	20
3012156	18-54 yrs	SCTV01C 20ug	13-24 months	2 DOSES	N	V4-D28	DELTA	2560	1280	20
3012157	18-54 yrs	BNT162b2	13-24 months	2 DOSES	N	V2-D0	DELTA	640	640	20
3012157	18-54 yrs	BNT162b2	13-24 months	2 DOSES	N	V4-D28	DELTA	10240	640	20
3012158	18-54 yrs	SCTV01C 20ug	9-12 months	2 DOSES	N	V2-D0	DELTA	1280	1280	20
3012158	18-54 yrs	SCTV01C 20ug	9-12 months	2 DOSES	N	V4-D28	DELTA	5120	1280	20
3012159	18-54 yrs	SCTV01C 20ug	9-12 months	2 DOSES	N	V2-D0	DELTA	2560	2560	20
3012159	18-54 yrs	SCTV01C 20ug	9-12 months	2 DOSES	N	V4-D28	DELTA	1280	2560	20
3012160	18-54 yrs	BNT162b2	6-8 months	2 DOSES	N	V2-D0	DELTA	2560	2560	20
3012160	18-54 yrs	BNT162b2	6-8 months	2 DOSES	N	V4-D28	DELTA	2560	2560	20
3012161	18-54 yrs	SCTV01C 20ug	9-12 months	2 DOSES	N	V2-D0	DELTA	1280	1280	20
3012161	18-54 yrs	SCTV01C 20ug	9-12 months	2 DOSES	N	V4-D28	DELTA	40960	1280	20
3012162	18-54 yrs	SCTV01C 20ug	6-8 months	2 DOSES	N	V2-D0	DELTA	5120	5120	20
3012162	18-54 yrs	SCTV01C 20ug	6-8 months	2 DOSES	N	V4-D28	DELTA	20480	5120	20
3012163	18-54 yrs	SCTV01E 30ug	13-24 months	2 DOSES	N	V2-D0	DELTA	640	640	20
3012163	18-54 yrs	SCTV01E 30ug	13-24 months	2 DOSES	N	V4-D28	DELTA	2560	640	20
3012165	18-54 yrs	BNT162b2	6-8 months	2 DOSES	N	V2-D0	DELTA	320	320	20
3012165	18-54 yrs	BNT162b2	6-8 months	2 DOSES	N	V4-D28	DELTA	10240	320	20
3012166	18-54 yrs	BNT162b2	13-24 months	2 DOSES	N	V2-D0	DELTA	1280	1280	20
3012166	18-54 yrs	BNT162b2	13-24 months	2 DOSES	N	V4-D28	DELTA	2560	1280	20
3012167	18-54 yrs	SCTV01C 20ug	6-8 months	2 DOSES	N	V2-D0	DELTA	2560	2560	20
3012167	18-54 yrs	SCTV01C 20ug	6-8 months	2 DOSES	N	V4-D28	DELTA	2560	2560	20
3012168	18-54 yrs	SCTV01E 30ug	13-24 months	2 DOSES	N	V2-D0	DELTA	5120	5120	20
3012168	18-54 yrs	SCTV01E 30ug	13-24 months	2 DOSES	N	V4-D28	DELTA	10240	5120	20
3012169	18-54 yrs	SCTV01E 30ug	6-8 months	2 DOSES	N	V2-D0	DELTA	2560	2560	20
3012169	18-54 yrs	SCTV01E 30ug	6-8 months	2 DOSES	N	V4-D28	DELTA	5120	2560	20
3012170	18-54 yrs	SCTV01C 20ug	13-24 months	2 DOSES	N	V2-D0	DELTA	320	320	20
3012170	18-54 yrs	SCTV01C 20ug	13-24 months	2 DOSES	N	V4-D28	DELTA	1280	320	20
3012172	18-54 yrs	SCTV01C 20ug	3-5 months	3 DOSES	N	V2-D0	DELTA	320	320	20
3012172	18-54 yrs	SCTV01C 20ug	3-5 months	3 DOSES	N	V4-D28	DELTA	320	320	20
3012173	18-54 yrs	BNT162b2	13-24 months	2 DOSES	N	V2-D0	DELTA	5120	5120	20
3012173	18-54 yrs	BNT162b2	13-24 months	2 DOSES	N	V4-D28	DELTA	5120	5120	20
3012175	18-54 yrs	SCTV01C 20ug	3-5 months	2 DOSES	N	V2-D0	DELTA	2560	2560	20
3012175	18-54 yrs	SCTV01C 20ug	3-5 months	2 DOSES	N	V4-D28	DELTA	1280	2560	20
3012176	18-54 yrs	SCTV01C 20ug	3-5 months	2 DOSES	N	V2-D0	DELTA	2560	2560	20
3012176	18-54 yrs	SCTV01C 20ug	3-5 months	2 DOSES	N	V4-D28	DELTA	2560	2560	20
3012177	18-54 yrs	SCTV01C 20ug	3-5 months	3 DOSES	N	V2-D0	DELTA	10240	10240	20
3012177	18-54 yrs	SCTV01C 20ug	3-5 months	3 DOSES	N	V4-D28	DELTA	5120	10240	20
3012178	18-54 yrs	SCTV01E 30ug	13-24 months	2 DOSES	N	V2-D0	DELTA	2560	2560	20
3012178	18-54 yrs	SCTV01E 30ug	13-24 months	2 DOSES	N	V4-D28	DELTA	5120	2560	20
3012179	18-54 yrs	BNT162b2	3-5 months	3 DOSES	N	V2-D0	DELTA	5120	5120	20
3012179	18-54 yrs	BNT162b2	3-5 months	3 DOSES	N	V4-D28	DELTA	5120	5120	20
3012180	18-54 yrs	SCTV01E 30ug	6-8 months	2 DOSES	N	V2-D0	DELTA	5120	5120	20
3012180	18-54 yrs	SCTV01E 30ug	6-8 months	2 DOSES	N	V4-D28	DELTA	10240	5120	20
3012181	18-54 yrs	BNT162b2	6-8 months	2 DOSES	N	V2-D0	DELTA	10240	10240	20
3012181	18-54 yrs	BNT162b2	6-8 months	2 DOSES	N	V4-D28	DELTA	10240	10240	20
3012182	18-54 yrs	SCTV01E 30ug	13-24 months	2 DOSES	N	V2-D0	DELTA	2560	2560	20
3012182	18-54 yrs	SCTV01E 30ug	13-24 months	2 DOSES	N	V4-D28	DELTA	5120	2560	20
3012183	18-54 yrs	SCTV01E 30ug	13-24 months	2 DOSES	N	V2-D0	DELTA	2560	2560	20
3012183	18-54 yrs	SCTV01E 30ug	13-24 months	2 DOSES	N	V4-D28	DELTA	5120	2560	20
3012184	18-54 yrs	BNT162b2	13-24 months	2 DOSES	N	V2-D0	DELTA	5120	5120	20
3012184	18-54 yrs	BNT162b2	13-24 months	2 DOSES	N	V4-D28	DELTA	20480	5120	20
3012185	18-54 yrs	SCTV01C 20ug	13-24 months	2 DOSES	N	V2-D0	DELTA	320	320	20
3012185	18-54 yrs	SCTV01C 20ug	13-24 months	2 DOSES	N	V4-D28	DELTA	1280	320	20
3012186	18-54 yrs	SCTV01E 30ug	6-8 months	2 DOSES	N	V2-D0	DELTA	2560	2560	20
3012186	18-54 yrs	SCTV01E 30ug	6-8 months	2 DOSES	N	V4-D28	DELTA	20480	2560	20
3012187	18-54 yrs	BNT162b2	13-24 months	2 DOSES	N	V2-D0	DELTA	2560	2560	20
3012187	18-54 yrs	BNT162b2	13-24 months	2 DOSES	N	V4-D28	DELTA	2560	2560	20
3012188	18-54 yrs	BNT162b2	9-12 months	2 DOSES	N	V2-D0	DELTA	320	320	20
3012188	18-54 yrs	BNT162b2	9-12 months	2 DOSES	N	V4-D28	DELTA	10240	320	20
3012190	18-54 yrs	SCTV01E 30ug	6-8 months	3 DOSES	N	V2-D0	DELTA	5120	5120	20
3012190	18-54 yrs	SCTV01E 30ug	6-8 months	3 DOSES	N	V4-D28	DELTA	5120	5120	20
3012193	18-54 yrs	SCTV01C 20ug	13-24 months	2 DOSES	N	V2-D0	DELTA	640	640	20
3012193	18-54 yrs	SCTV01C 20ug	13-24 months	2 DOSES	N	V4-D28	DELTA	5120	640	20
3012194	18-54 yrs	SCTV01C 20ug	6-8 months	2 DOSES	Y	V2-D0	DELTA	640	640	20
3012194	18-54 yrs	SCTV01C 20ug	6-8 months	2 DOSES	Y	V4-D28	DELTA	5120	640	20
3012195	18-54 yrs	SCTV01C 20ug	6-8 months	2 DOSES	N	V2-D0	DELTA	640	640	20
3012195	18-54 yrs	SCTV01C 20ug	6-8 months	2 DOSES	N	V4-D28	DELTA	640	640	20
3012196	18-54 yrs	SCTV01E 30ug	13-24 months	2 DOSES	N	V2-D0	DELTA	1280	1280	20
3012196	18-54 yrs	SCTV01E 30ug	13-24 months	2 DOSES	N	V4-D28	DELTA	2560	1280	20
3012197	18-54 yrs	BNT162b2	6-8 months	3 DOSES	N	V2-D0	DELTA	640	640	20
3012197	18-54 yrs	BNT162b2	6-8 months	3 DOSES	N	V4-D28	DELTA	1280	640	20
3012199	18-54 yrs	SCTV01C 20ug	13-24 months	2 DOSES	N	V2-D0	DELTA	10240	10240	20
3012199	18-54 yrs	SCTV01C 20ug	13-24 months	2 DOSES	N	V4-D28	DELTA	10240	10240	20
3012200	18-54 yrs	SCTV01E 30ug	9-12 months	2 DOSES	N	V2-D0	DELTA	640	640	20
3012200	18-54 yrs	SCTV01E 30ug	9-12 months	2 DOSES	N	V4-D28	DELTA	20480	640	20
3012201	18-54 yrs	BNT162b2	6-8 months	2 DOSES	N	V2-D0	DELTA	1280	1280	20
3012201	18-54 yrs	BNT162b2	6-8 months	2 DOSES	N	V4-D28	DELTA	20480	1280	20
3012202	18-54 yrs	BNT162b2	3-5 months	2 DOSES	N	V2-D0	DELTA	640	640	20
3012202	18-54 yrs	BNT162b2	3-5 months	2 DOSES	N	V4-D28	DELTA	2560	640	20
3012203	18-54 yrs	SCTV01C 20ug	6-8 months	2 DOSES	N	V2-D0	DELTA	1280	1280	20
3012203	18-54 yrs	SCTV01C 20ug	6-8 months	2 DOSES	N	V4-D28	DELTA	640	1280	20
3012204	18-54 yrs	SCTV01E 30ug	13-24 months	2 DOSES	N	V2-D0	DELTA	2560	2560	20
3012204	18-54 yrs	SCTV01E 30ug	13-24 months	2 DOSES	N	V4-D28	DELTA	640	2560	20
3012205	18-54 yrs	SCTV01C 20ug	13-24 months	2 DOSES	N	V2-D0	DELTA	640	640	20
3012205	18-54 yrs	SCTV01C 20ug	13-24 months	2 DOSES	N	V4-D28	DELTA	10240	640	20
3012210	18-54 yrs	SCTV01C 20ug	9-12 months	2 DOSES	N	V2-D0	DELTA	1280	1280	20
3012210	18-54 yrs	SCTV01C 20ug	9-12 months	2 DOSES	N	V4-D28	DELTA	1280	1280	20
3012211	18-54 yrs	BNT162b2	6-8 months	2 DOSES	N	V2-D0	DELTA	640	640	20
3012211	18-54 yrs	BNT162b2	6-8 months	2 DOSES	N	V4-D28	DELTA	1280	640	20
3012212	18-54 yrs	SCTV01C 20ug	6-8 months	3 DOSES	N	V2-D0	DELTA	2560	2560	20
3012212	18-54 yrs	SCTV01C 20ug	6-8 months	3 DOSES	N	V4-D28	DELTA	2560	2560	20
3012213	18-54 yrs	SCTV01C 20ug	9-12 months	2 DOSES	N	V2-D0	DELTA	320	320	20
3012213	18-54 yrs	SCTV01C 20ug	9-12 months	2 DOSES	N	V4-D28	DELTA	10240	320	20
3012214	18-54 yrs	BNT162b2	6-8 months	3 DOSES	N	V2-D0	DELTA	1280	1280	20
3012214	18-54 yrs	BNT162b2	6-8 months	3 DOSES	N	V4-D28	DELTA	5120	1280	20
3012215	18-54 yrs	SCTV01C 20ug	9-12 months	2 DOSES	N	V2-D0	DELTA	2560	2560	20
3012215	18-54 yrs	SCTV01C 20ug	9-12 months	2 DOSES	N	V4-D28	DELTA	5120	2560	20
3012216	18-54 yrs	BNT162b2	6-8 months	2 DOSES	N	V2-D0	DELTA	640	640	20
3012216	18-54 yrs	BNT162b2	6-8 months	2 DOSES	N	V4-D28	DELTA	640	640	20
3012217	18-54 yrs	BNT162b2	13-24 months	2 DOSES	Y	V2-D0	DELTA	2560	2560	20
3012217	18-54 yrs	BNT162b2	13-24 months	2 DOSES	Y	V4-D28	DELTA	1280	2560	20
3012218	18-54 yrs	SCTV01C 20ug	13-24 months	2 DOSES	Y	V2-D0	DELTA	2560	2560	20
3012218	18-54 yrs	SCTV01C 20ug	13-24 months	2 DOSES	Y	V4-D28	DELTA	5120	2560	20
3012219	18-54 yrs	SCTV01C 20ug	6-8 months	2 DOSES	N	V2-D0	DELTA	320	320	20
3012219	18-54 yrs	SCTV01C 20ug	6-8 months	2 DOSES	N	V4-D28	DELTA	2560	320	20
3012220	18-54 yrs	SCTV01C 20ug	13-24 months	2 DOSES	N	V2-D0	DELTA	1280	1280	20
3012220	18-54 yrs	SCTV01C 20ug	13-24 months	2 DOSES	N	V4-D28	DELTA	1280	1280	20
3012221	18-54 yrs	BNT162b2	13-24 months	2 DOSES	N	V2-D0	DELTA	160	160	20
3012221	18-54 yrs	BNT162b2	13-24 months	2 DOSES	N	V4-D28	DELTA	2560	160	20
3012222	18-54 yrs	SCTV01C 20ug	9-12 months	2 DOSES	N	V2-D0	DELTA	2560	2560	20
3012222	18-54 yrs	SCTV01C 20ug	9-12 months	2 DOSES	N	V4-D28	DELTA	10240	2560	20
3012223	18-54 yrs	BNT162b2	9-12 months	2 DOSES	N	V2-D0	DELTA	1280	1280	20
3012223	18-54 yrs	BNT162b2	9-12 months	2 DOSES	N	V4-D28	DELTA	5120	1280	20
3012224	18-54 yrs	SCTV01E 30ug	13-24 months	2 DOSES	N	V2-D0	DELTA	640	640	20
3012224	18-54 yrs	SCTV01E 30ug	13-24 months	2 DOSES	N	V4-D28	DELTA	1280	640	20
3012225	18-54 yrs	BNT162b2	9-12 months	2 DOSES	N	V2-D0	DELTA	2560	2560	20
3012225	18-54 yrs	BNT162b2	9-12 months	2 DOSES	N	V4-D28	DELTA	10240	2560	20
3012226	18-54 yrs	SCTV01C 20ug	6-8 months	2 DOSES	N	V2-D0	DELTA	2560	2560	20
3012226	18-54 yrs	SCTV01C 20ug	6-8 months	2 DOSES	N	V4-D28	DELTA	2560	2560	20
3012227	18-54 yrs	SCTV01C 20ug	13-24 months	2 DOSES	N	V2-D0	DELTA	1280	1280	20
3012227	18-54 yrs	SCTV01C 20ug	13-24 months	2 DOSES	N	V4-D28	DELTA	2560	1280	20
3012228	18-54 yrs	BNT162b2	6-8 months	2 DOSES	N	V2-D0	DELTA	640	640	20
3012228	18-54 yrs	BNT162b2	6-8 months	2 DOSES	N	V4-D28	DELTA	2560	640	20
3012229	18-54 yrs	BNT162b2	13-24 months	2 DOSES	N	V2-D0	DELTA	640	640	20
3012229	18-54 yrs	BNT162b2	13-24 months	2 DOSES	N	V4-D28	DELTA	1280	640	20
3012230	18-54 yrs	SCTV01C 20ug	9-12 months	2 DOSES	N	V2-D0	DELTA	1280	1280	20
3012230	18-54 yrs	SCTV01C 20ug	9-12 months	2 DOSES	N	V4-D28	DELTA	2560	1280	20
3012232	18-54 yrs	SCTV01E 30ug	3-5 months	2 DOSES	N	V2-D0	DELTA	320	320	20
3012232	18-54 yrs	SCTV01E 30ug	3-5 months	2 DOSES	N	V4-D28	DELTA	2560	320	20
3012233	18-54 yrs	SCTV01C 20ug	6-8 months	3 DOSES	N	V2-D0	DELTA	640	640	20
3012233	18-54 yrs	SCTV01C 20ug	6-8 months	3 DOSES	N	V4-D28	DELTA	1280	640	20
3012234	18-54 yrs	SCTV01E 30ug	6-8 months	2 DOSES	N	V2-D0	DELTA	640	640	20
3012234	18-54 yrs	SCTV01E 30ug	6-8 months	2 DOSES	N	V4-D28	DELTA	5120	640	20
3012235	18-54 yrs	SCTV01C 20ug	9-12 months	2 DOSES	Y	V2-D0	DELTA	2560	2560	20
3012235	18-54 yrs	SCTV01C 20ug	9-12 months	2 DOSES	Y	V4-D28	DELTA	2560	2560	20
3012236	18-54 yrs	SCTV01E 30ug	6-8 months	1 DOSES	Y	V2-D0	DELTA	2560	2560	20
3012236	18-54 yrs	SCTV01E 30ug	6-8 months	1 DOSES	Y	V4-D28	DELTA	5120	2560	20
3012237	18-54 yrs	SCTV01C 20ug	13-24 months	2 DOSES	N	V2-D0	DELTA	1280	1280	20
3012237	18-54 yrs	SCTV01C 20ug	13-24 months	2 DOSES	N	V4-D28	DELTA	2560	1280	20
3012238	18-54 yrs	BNT162b2	13-24 months	2 DOSES	N	V2-D0	DELTA	1280	1280	20
3012238	18-54 yrs	BNT162b2	13-24 months	2 DOSES	N	V4-D28	DELTA	10240	1280	20
3012240	18-54 yrs	BNT162b2	6-8 months	2 DOSES	N	V2-D0	DELTA	1280	1280	20
3012240	18-54 yrs	BNT162b2	6-8 months	2 DOSES	N	V4-D28	DELTA	2560	1280	20
3012242	18-54 yrs	SCTV01E 30ug	6-8 months	2 DOSES	N	V2-D0	DELTA	2560	2560	20
3012242	18-54 yrs	SCTV01E 30ug	6-8 months	2 DOSES	N	V4-D28	DELTA	10240	2560	20
3012243	18-54 yrs	SCTV01E 30ug	9-12 months	2 DOSES	N	V2-D0	DELTA	1280	1280	20
3012243	18-54 yrs	SCTV01E 30ug	9-12 months	2 DOSES	N	V4-D28	DELTA	5120	1280	20
3012244	18-54 yrs	BNT162b2	6-8 months	2 DOSES	N	V2-D0	DELTA	2560	2560	20
3012244	18-54 yrs	BNT162b2	6-8 months	2 DOSES	N	V4-D28	DELTA	2560	2560	20
3012245	18-54 yrs	SCTV01E 30ug	6-8 months	2 DOSES	N	V2-D0	DELTA	5120	5120	20
3012245	18-54 yrs	SCTV01E 30ug	6-8 months	2 DOSES	N	V4-D28	DELTA	2560	5120	20
3012246	18-54 yrs	SCTV01E 30ug	13-24 months	2 DOSES	N	V2-D0	DELTA	320	320	20
3012246	18-54 yrs	SCTV01E 30ug	13-24 months	2 DOSES	N	V4-D28	DELTA	2560	320	20
3012247	18-54 yrs	SCTV01E 30ug	9-12 months	2 DOSES	N	V2-D0	DELTA	1280	1280	20
3012247	18-54 yrs	SCTV01E 30ug	9-12 months	2 DOSES	N	V4-D28	DELTA	20480	1280	20
3012248	18-54 yrs	SCTV01E 30ug	6-8 months	3 DOSES	N	V2-D0	DELTA	1280	1280	20
3012248	18-54 yrs	SCTV01E 30ug	6-8 months	3 DOSES	N	V4-D28	DELTA	2560	1280	20
3012249	18-54 yrs	SCTV01E 30ug	9-12 months	2 DOSES	N	V2-D0	DELTA	2560	2560	20
3012249	18-54 yrs	SCTV01E 30ug	9-12 months	2 DOSES	N	V4-D28	DELTA	5120	2560	20
3012250	18-54 yrs	SCTV01C 20ug	13-24 months	2 DOSES	N	V2-D0	DELTA	1280	1280	20
3012250	18-54 yrs	SCTV01C 20ug	13-24 months	2 DOSES	N	V4-D28	DELTA	10240	1280	20
3012251	18-54 yrs	SCTV01E 30ug	9-12 months	2 DOSES	N	V2-D0	DELTA	2560	2560	20
3012251	18-54 yrs	SCTV01E 30ug	9-12 months	2 DOSES	N	V4-D28	DELTA	2560	2560	20
3012253	18-54 yrs	SCTV01E 30ug	13-24 months	2 DOSES	N	V2-D0	DELTA	640	640	20
3012253	18-54 yrs	SCTV01E 30ug	13-24 months	2 DOSES	N	V4-D28	DELTA	5120	640	20
3012254	18-54 yrs	SCTV01C 20ug	13-24 months	2 DOSES	N	V2-D0	DELTA	2560	2560	20
3012254	18-54 yrs	SCTV01C 20ug	13-24 months	2 DOSES	N	V4-D28	DELTA	2560	2560	20
3012256	18-54 yrs	SCTV01E 30ug	9-12 months	2 DOSES	N	V2-D0	DELTA	160	160	20
3012256	18-54 yrs	SCTV01E 30ug	9-12 months	2 DOSES	N	V4-D28	DELTA	5120	160	20
3012257	18-54 yrs	SCTV01C 20ug	13-24 months	2 DOSES	N	V2-D0	DELTA	5120	5120	20
3012257	18-54 yrs	SCTV01C 20ug	13-24 months	2 DOSES	N	V4-D28	DELTA	10240	5120	20
3012258	18-54 yrs	SCTV01C 20ug	9-12 months	2 DOSES	N	V2-D0	DELTA	2560	2560	20
3012258	18-54 yrs	SCTV01C 20ug	9-12 months	2 DOSES	N	V4-D28	DELTA	5120	2560	20
3012259	18-54 yrs	BNT162b2	9-12 months	2 DOSES	N	V2-D0	DELTA	640	640	20
3012259	18-54 yrs	BNT162b2	9-12 months	2 DOSES	N	V4-D28	DELTA	1280	640	20
3012260	18-54 yrs	SCTV01E 30ug	13-24 months	2 DOSES	N	V2-D0	DELTA	640	640	20
3012260	18-54 yrs	SCTV01E 30ug	13-24 months	2 DOSES	N	V4-D28	DELTA	1280	640	20
3012262	18-54 yrs	SCTV01E 30ug	9-12 months	2 DOSES	N	V2-D0	DELTA	1280	1280	20
3012262	18-54 yrs	SCTV01E 30ug	9-12 months	2 DOSES	N	V4-D28	DELTA	2560	1280	20
3012263	18-54 yrs	SCTV01E 30ug	9-12 months	2 DOSES	N	V2-D0	DELTA	2560	2560	20
3012263	18-54 yrs	SCTV01E 30ug	9-12 months	2 DOSES	N	V4-D28	DELTA	2560	2560	20
3012264	18-54 yrs	BNT162b2	3-5 months	2 DOSES	N	V2-D0	DELTA	1280	1280	20
3012264	18-54 yrs	BNT162b2	3-5 months	2 DOSES	N	V4-D28	DELTA	1280	1280	20
3012265	18-54 yrs	SCTV01C 20ug	3-5 months	2 DOSES	N	V2-D0	DELTA	320	320	20
3012265	18-54 yrs	SCTV01C 20ug	3-5 months	2 DOSES	N	V4-D28	DELTA	1280	320	20
3012266	18-54 yrs	SCTV01E 30ug	13-24 months	2 DOSES	N	V2-D0	DELTA	320	320	20
3012266	18-54 yrs	SCTV01E 30ug	13-24 months	2 DOSES	N	V4-D28	DELTA	1280	320	20
3012267	18-54 yrs	SCTV01C 20ug	6-8 months	2 DOSES	N	V2-D0	DELTA	1280	1280	20
3012267	18-54 yrs	SCTV01C 20ug	6-8 months	2 DOSES	N	V4-D28	DELTA	2560	1280	20
3012268	18-54 yrs	BNT162b2	6-8 months	2 DOSES	N	V2-D0	DELTA	5120	5120	20
3012268	18-54 yrs	BNT162b2	6-8 months	2 DOSES	N	V4-D28	DELTA	5120	5120	20
3012269	18-54 yrs	SCTV01C 20ug	6-8 months	2 DOSES	N	V2-D0	DELTA	640	640	20
3012269	18-54 yrs	SCTV01C 20ug	6-8 months	2 DOSES	N	V4-D28	DELTA	2560	640	20
3012271	18-54 yrs	SCTV01C 20ug	6-8 months	2 DOSES	N	V2-D0	DELTA	80	80	20
3012271	18-54 yrs	SCTV01C 20ug	6-8 months	2 DOSES	N	V4-D28	DELTA	2560	80	20
3012272	18-54 yrs	BNT162b2	6-8 months	2 DOSES	N	V2-D0	DELTA	1280	1280	20
3012272	18-54 yrs	BNT162b2	6-8 months	2 DOSES	N	V4-D28	DELTA	2560	1280	20
3012273	18-54 yrs	BNT162b2	6-8 months	2 DOSES	N	V2-D0	DELTA	5120	5120	20
3012273	18-54 yrs	BNT162b2	6-8 months	2 DOSES	N	V4-D28	DELTA	5120	5120	20
3012282	18-54 yrs	SCTV01C 20ug	9-12 months	2 DOSES	N	V2-D0	DELTA	1280	1280	20
3012282	18-54 yrs	SCTV01C 20ug	9-12 months	2 DOSES	N	V4-D28	DELTA	2560	1280	20
3012297	18-54 yrs	BNT162b2	13-24 months	2 DOSES	N	V2-D0	DELTA	1280	1280	20
3012297	18-54 yrs	BNT162b2	13-24 months	2 DOSES	N	V4-D28	DELTA	2560	1280	20
3012301	18-54 yrs	BNT162b2	9-12 months	2 DOSES	N	V2-D0	DELTA	320	320	20
3012301	18-54 yrs	BNT162b2	9-12 months	2 DOSES	N	V4-D28	DELTA	1280	320	20
3012303	18-54 yrs	SCTV01C 20ug	13-24 months	2 DOSES	N	V2-D0	DELTA	5120	5120	20
3012303	18-54 yrs	SCTV01C 20ug	13-24 months	2 DOSES	N	V4-D28	DELTA	2560	5120	20
3012304	18-54 yrs	SCTV01C 20ug	6-8 months	2 DOSES	N	V2-D0	DELTA	1280	1280	20
3012304	18-54 yrs	SCTV01C 20ug	6-8 months	2 DOSES	N	V4-D28	DELTA	640	1280	20
3012306	18-54 yrs	SCTV01E 30ug	6-8 months	2 DOSES	N	V2-D0	DELTA	640	640	20
3012306	18-54 yrs	SCTV01E 30ug	6-8 months	2 DOSES	N	V4-D28	DELTA	640	640	20
3012309	18-54 yrs	SCTV01E 30ug	6-8 months	2 DOSES	N	V2-D0	DELTA	2560	2560	20
3012309	18-54 yrs	SCTV01E 30ug	6-8 months	2 DOSES	N	V4-D28	DELTA	10240	2560	20
3012312	18-54 yrs	BNT162b2	9-12 months	2 DOSES	N	V2-D0	DELTA	1280	1280	20
3012312	18-54 yrs	BNT162b2	9-12 months	2 DOSES	N	V4-D28	DELTA	5120	1280	20
3012319	18-54 yrs	SCTV01C 20ug	3-5 months	3 DOSES	N	V2-D0	DELTA	5120	5120	20
3012319	18-54 yrs	SCTV01C 20ug	3-5 months	3 DOSES	N	V4-D28	DELTA	10240	5120	20
3012322	18-54 yrs	SCTV01E 30ug	13-24 months	2 DOSES	N	V2-D0	DELTA	2560	2560	20
3012322	18-54 yrs	SCTV01E 30ug	13-24 months	2 DOSES	N	V4-D28	DELTA	1280	2560	20
3012325	18-54 yrs	SCTV01E 30ug	6-8 months	2 DOSES	N	V2-D0	DELTA	2560	2560	20
3012325	18-54 yrs	SCTV01E 30ug	6-8 months	2 DOSES	N	V4-D28	DELTA	1280	2560	20
3012326	18-54 yrs	SCTV01E 30ug	6-8 months	2 DOSES	N	V2-D0	DELTA	2560	2560	20
3012326	18-54 yrs	SCTV01E 30ug	6-8 months	2 DOSES	N	V4-D28	DELTA	2560	2560	20
3012328	18-54 yrs	BNT162b2	9-12 months	2 DOSES	N	V2-D0	DELTA	320	320	20
3012328	18-54 yrs	BNT162b2	9-12 months	2 DOSES	N	V4-D28	DELTA	2560	320	20
3012329	18-54 yrs	SCTV01C 20ug	6-8 months	2 DOSES	N	V2-D0	DELTA	2560	2560	20
3012329	18-54 yrs	SCTV01C 20ug	6-8 months	2 DOSES	N	V4-D28	DELTA	1280	2560	20
3030001	18-54 yrs	BNT162b2	9-12 months	2 DOSES	Y	V2-D0	DELTA	5120	5120	20
3030001	18-54 yrs	BNT162b2	9-12 months	2 DOSES	Y	V4-D28	DELTA	2560	5120	20
3030002	18-54 yrs	BNT162b2	9-12 months	2 DOSES	N	V2-D0	DELTA	1280	1280	20
3030002	18-54 yrs	BNT162b2	9-12 months	2 DOSES	N	V4-D28	DELTA	5120	1280	20
3030003	18-54 yrs	BNT162b2	6-8 months	2 DOSES	Y	V2-D0	DELTA	1280	1280	20
3030003	18-54 yrs	BNT162b2	6-8 months	2 DOSES	Y	V4-D28	DELTA	2560	1280	20
3030006	18-54 yrs	SCTV01C 20ug	9-12 months	2 DOSES	N	V2-D0	DELTA	160	160	20
3030006	18-54 yrs	SCTV01C 20ug	9-12 months	2 DOSES	N	V4-D28	DELTA	5120	160	20
3030007	18-54 yrs	SCTV01E 30ug	9-12 months	2 DOSES	N	V2-D0	DELTA	640	640	20
3030007	18-54 yrs	SCTV01E 30ug	9-12 months	2 DOSES	N	V4-D28	DELTA	2560	640	20
3030008	18-54 yrs	BNT162b2	13-24 months	2 DOSES	N	V2-D0	DELTA	640	640	20
3030008	18-54 yrs	BNT162b2	13-24 months	2 DOSES	N	V4-D28	DELTA	1280	640	20
3030009	18-54 yrs	SCTV01C 20ug	6-8 months	2 DOSES	N	V2-D0	DELTA	640	640	20
3030009	18-54 yrs	SCTV01C 20ug	6-8 months	2 DOSES	N	V4-D28	DELTA	2560	640	20
3030011	18-54 yrs	SCTV01E 30ug	13-24 months	2 DOSES	N	V2-D0	DELTA	2560	2560	20
3030011	18-54 yrs	SCTV01E 30ug	13-24 months	2 DOSES	N	V4-D28	DELTA	20480	2560	20
3030013	18-54 yrs	SCTV01C 20ug	9-12 months	2 DOSES	N	V2-D0	DELTA	1280	1280	20
3030013	18-54 yrs	SCTV01C 20ug	9-12 months	2 DOSES	N	V4-D28	DELTA	1280	1280	20
3030014	18-54 yrs	SCTV01E 30ug	13-24 months	2 DOSES	N	V2-D0	DELTA	640	640	20
3030014	18-54 yrs	SCTV01E 30ug	13-24 months	2 DOSES	N	V4-D28	DELTA	640	640	20
3030016	18-54 yrs	SCTV01C 20ug	6-8 months	2 DOSES	N	V2-D0	DELTA	640	640	20
3030016	18-54 yrs	SCTV01C 20ug	6-8 months	2 DOSES	N	V4-D28	DELTA	640	640	20
3030017	18-54 yrs	SCTV01E 30ug	9-12 months	2 DOSES	N	V2-D0	DELTA	640	640	20
3030017	18-54 yrs	SCTV01E 30ug	9-12 months	2 DOSES	N	V4-D28	DELTA	2560	640	20
3030019	18-54 yrs	BNT162b2	6-8 months	2 DOSES	N	V2-D0	DELTA	1280	1280	20
3030019	18-54 yrs	BNT162b2	6-8 months	2 DOSES	N	V4-D28	DELTA	2560	1280	20
3030020	18-54 yrs	SCTV01C 20ug	3-5 months	3 DOSES	N	V2-D0	DELTA	1280	1280	20
3030020	18-54 yrs	SCTV01C 20ug	3-5 months	3 DOSES	N	V4-D28	DELTA	5120	1280	20
3030021	18-54 yrs	SCTV01E 30ug	9-12 months	2 DOSES	N	V2-D0	DELTA	640	640	20
3030021	18-54 yrs	SCTV01E 30ug	9-12 months	2 DOSES	N	V4-D28	DELTA	10240	640	20
3030024	18-54 yrs	BNT162b2	9-12 months	2 DOSES	N	V2-D0	DELTA	640	640	20
3030024	18-54 yrs	BNT162b2	9-12 months	2 DOSES	N	V4-D28	DELTA	1280	640	20
3030025	18-54 yrs	SCTV01E 30ug	9-12 months	2 DOSES	N	V2-D0	DELTA	640	640	20
3030025	18-54 yrs	SCTV01E 30ug	9-12 months	2 DOSES	N	V4-D28	DELTA	1280	640	20
3030026	18-54 yrs	BNT162b2	6-8 months	2 DOSES	N	V2-D0	DELTA	1280	1280	20
3030026	18-54 yrs	BNT162b2	6-8 months	2 DOSES	N	V4-D28	DELTA	1280	1280	20
3030028	18-54 yrs	SCTV01E 30ug	6-8 months	2 DOSES	N	V2-D0	DELTA	640	640	20
3030028	18-54 yrs	SCTV01E 30ug	6-8 months	2 DOSES	N	V4-D28	DELTA	2560	640	20
3030029	18-54 yrs	BNT162b2	13-24 months	2 DOSES	N	V2-D0	DELTA	2560	2560	20
3030029	18-54 yrs	BNT162b2	13-24 months	2 DOSES	N	V4-D28	DELTA	2560	2560	20
3030030	18-54 yrs	SCTV01E 30ug	3-5 months	2 DOSES	N	V2-D0	DELTA	640	640	20
3030030	18-54 yrs	SCTV01E 30ug	3-5 months	2 DOSES	N	V4-D28	DELTA	2560	640	20
3030031	18-54 yrs	SCTV01E 30ug	13-24 months	2 DOSES	N	V2-D0	DELTA	1280	1280	20
3030031	18-54 yrs	SCTV01E 30ug	13-24 months	2 DOSES	N	V4-D28	DELTA	640	1280	20
3030032	18-54 yrs	BNT162b2	13-24 months	2 DOSES	N	V2-D0	DELTA	2560	2560	20
3030032	18-54 yrs	BNT162b2	13-24 months	2 DOSES	N	V4-D28	DELTA	5120	2560	20
3030033	18-54 yrs	BNT162b2	13-24 months	2 DOSES	N	V2-D0	DELTA	1280	1280	20
3030033	18-54 yrs	BNT162b2	13-24 months	2 DOSES	N	V4-D28	DELTA	2560	1280	20
3030034	18-54 yrs	SCTV01C 20ug	6-8 months	2 DOSES	N	V2-D0	DELTA	2560	2560	20
3030034	18-54 yrs	SCTV01C 20ug	6-8 months	2 DOSES	N	V4-D28	DELTA	5120	2560	20
3030036	18-54 yrs	BNT162b2	9-12 months	2 DOSES	N	V2-D0	DELTA	1280	1280	20
3030036	18-54 yrs	BNT162b2	9-12 months	2 DOSES	N	V4-D28	DELTA	10240	1280	20
3030037	18-54 yrs	SCTV01E 30ug	9-12 months	2 DOSES	Y	V2-D0	DELTA	2560	2560	20
3030037	18-54 yrs	SCTV01E 30ug	9-12 months	2 DOSES	Y	V4-D28	DELTA	2560	2560	20
3030039	18-54 yrs	SCTV01C 20ug	13-24 months	2 DOSES	N	V2-D0	DELTA	640	640	20
3030039	18-54 yrs	SCTV01C 20ug	13-24 months	2 DOSES	N	V4-D28	DELTA	10240	640	20
3030041	18-54 yrs	SCTV01C 20ug	3-5 months	2 DOSES	N	V2-D0	DELTA	2560	2560	20
3030041	18-54 yrs	SCTV01C 20ug	3-5 months	2 DOSES	N	V4-D28	DELTA	2560	2560	20
3030043	18-54 yrs	SCTV01C 20ug	9-12 months	2 DOSES	N	V2-D0	DELTA	2560	2560	20
3030043	18-54 yrs	SCTV01C 20ug	9-12 months	2 DOSES	N	V4-D28	DELTA	2560	2560	20
3030045	18-54 yrs	SCTV01C 20ug	6-8 months	2 DOSES	N	V2-D0	DELTA	2560	2560	20
3030045	18-54 yrs	SCTV01C 20ug	6-8 months	2 DOSES	N	V4-D28	DELTA	1280	2560	20
3030046	18-54 yrs	SCTV01C 20ug	13-24 months	2 DOSES	N	V2-D0	DELTA	640	640	20
3030046	18-54 yrs	SCTV01C 20ug	13-24 months	2 DOSES	N	V4-D28	DELTA	5120	640	20
3030047	18-54 yrs	BNT162b2	6-8 months	3 DOSES	N	V2-D0	DELTA	1280	1280	20
3030047	18-54 yrs	BNT162b2	6-8 months	3 DOSES	N	V4-D28	DELTA	5120	1280	20
3030048	18-54 yrs	SCTV01E 30ug	6-8 months	2 DOSES	N	V2-D0	DELTA	1280	1280	20
3030048	18-54 yrs	SCTV01E 30ug	6-8 months	2 DOSES	N	V4-D28	DELTA	640	1280	20
3030050	18-54 yrs	SCTV01E 30ug	9-12 months	2 DOSES	N	V2-D0	DELTA	1280	1280	20
3030050	18-54 yrs	SCTV01E 30ug	9-12 months	2 DOSES	N	V4-D28	DELTA	10240	1280	20
3030051	18-54 yrs	BNT162b2	9-12 months	2 DOSES	N	V2-D0	DELTA	1280	1280	20
3030051	18-54 yrs	BNT162b2	9-12 months	2 DOSES	N	V4-D28	DELTA	10240	1280	20
3030053	18-54 yrs	SCTV01E 30ug	13-24 months	2 DOSES	N	V2-D0	DELTA	320	320	20
3030053	18-54 yrs	SCTV01E 30ug	13-24 months	2 DOSES	N	V4-D28	DELTA	640	320	20
3030054	18-54 yrs	BNT162b2	3-5 months	2 DOSES	N	V2-D0	DELTA	1280	1280	20
3030054	18-54 yrs	BNT162b2	3-5 months	2 DOSES	N	V4-D28	DELTA	1280	1280	20
3030055	18-54 yrs	BNT162b2	9-12 months	2 DOSES	N	V2-D0	DELTA	1280	1280	20
3030055	18-54 yrs	BNT162b2	9-12 months	2 DOSES	N	V4-D28	DELTA	5120	1280	20
3030057	18-54 yrs	SCTV01C 20ug	13-24 months	2 DOSES	N	V2-D0	DELTA	1280	1280	20
3030057	18-54 yrs	SCTV01C 20ug	13-24 months	2 DOSES	N	V4-D28	DELTA	1280	1280	20
3030059	18-54 yrs	BNT162b2	6-8 months	2 DOSES	N	V2-D0	DELTA	640	640	20
3030059	18-54 yrs	BNT162b2	6-8 months	2 DOSES	N	V4-D28	DELTA	2560	640	20
3030060	18-54 yrs	SCTV01E 30ug	6-8 months	2 DOSES	N	V2-D0	DELTA	1280	1280	20
3030060	18-54 yrs	SCTV01E 30ug	6-8 months	2 DOSES	N	V4-D28	DELTA	5120	1280	20
3030061	18-54 yrs	SCTV01C 20ug	13-24 months	2 DOSES	N	V2-D0	DELTA	1280	1280	20
3030061	18-54 yrs	SCTV01C 20ug	13-24 months	2 DOSES	N	V4-D28	DELTA	1280	1280	20
3030062	18-54 yrs	SCTV01C 20ug	9-12 months	2 DOSES	N	V2-D0	DELTA	1280	1280	20
3030062	18-54 yrs	SCTV01C 20ug	9-12 months	2 DOSES	N	V4-D28	DELTA	1280	1280	20
3030067	18-54 yrs	SCTV01E 30ug	13-24 months	2 DOSES	N	V2-D0	DELTA	1280	1280	20
3030067	18-54 yrs	SCTV01E 30ug	13-24 months	2 DOSES	N	V4-D28	DELTA	2560	1280	20
3030068	18-54 yrs	SCTV01C 20ug	6-8 months	2 DOSES	N	V2-D0	DELTA	2560	2560	20
3030068	18-54 yrs	SCTV01C 20ug	6-8 months	2 DOSES	N	V4-D28	DELTA	2560	2560	20
3030069	18-54 yrs	SCTV01E 30ug	13-24 months	2 DOSES	N	V2-D0	DELTA	2560	2560	20
3030069	18-54 yrs	SCTV01E 30ug	13-24 months	2 DOSES	N	V4-D28	DELTA	2560	2560	20

## Sheet: Fig 3A
Subject Identifier for the Study	Pooled Age Group 1	Actual Treatment for Period 01	Calculated Vaccination interval	The Number of Vaccine Doses Received	Ever diagnosed with COVID-19	Analysis Visit	Parameter Code	Analysis Value	Baseline Value	Lower Limit of Quantitation
3011803	18-54 yrs	SCTV01C 20ug	13-24 months	2 DOSES	N	V2-D0	BA1	320	320	20
3011803	18-54 yrs	SCTV01C 20ug	13-24 months	2 DOSES	N	V4-D28	BA1	640	320	20
3011804	18-54 yrs	SCTV01E 30ug	13-24 months	2 DOSES	N	V2-D0	BA1	160	160	20
3011804	18-54 yrs	SCTV01E 30ug	13-24 months	2 DOSES	N	V4-D28	BA1	640	160	20
3011805	18-54 yrs	BNT162b2	3-5 months	2 DOSES	N	V2-D0	BA1	320	320	20
3011805	18-54 yrs	BNT162b2	3-5 months	2 DOSES	N	V4-D28	BA1	1280	320	20
3011806	18-54 yrs	SCTV01C 20ug	9-12 months	2 DOSES	N	V2-D0	BA1	640	640	20
3011806	18-54 yrs	SCTV01C 20ug	9-12 months	2 DOSES	N	V4-D28	BA1	2560	640	20
3011808	>=55 yrs	SCTV01C 20ug	13-24 months	2 DOSES	N	V2-D0	BA1	640	640	20
3011808	>=55 yrs	SCTV01C 20ug	13-24 months	2 DOSES	N	V4-D28	BA1	640	640	20
3011809	18-54 yrs	SCTV01E 30ug	9-12 months	2 DOSES	N	V2-D0	BA1	640	640	20
3011809	18-54 yrs	SCTV01E 30ug	9-12 months	2 DOSES	N	V4-D28	BA1	2560	640	20
3011811	18-54 yrs	SCTV01C 20ug	6-8 months	2 DOSES	N	V2-D0	BA1	160	160	20
3011811	18-54 yrs	SCTV01C 20ug	6-8 months	2 DOSES	N	V4-D28	BA1	320	160	20
3011812	18-54 yrs	BNT162b2	6-8 months	2 DOSES	N	V2-D0	BA1	320	320	20
3011812	18-54 yrs	BNT162b2	6-8 months	2 DOSES	N	V4-D28	BA1	640	320	20
3011813	18-54 yrs	SCTV01E 30ug	3-5 months	2 DOSES	N	V2-D0	BA1	320	320	20
3011813	18-54 yrs	SCTV01E 30ug	3-5 months	2 DOSES	N	V4-D28	BA1	320	320	20
3011814	18-54 yrs	SCTV01C 20ug	6-8 months	2 DOSES	N	V2-D0	BA1	320	320	20
3011814	18-54 yrs	SCTV01C 20ug	6-8 months	2 DOSES	N	V4-D28	BA1	5120	320	20
3011815	18-54 yrs	SCTV01E 30ug	6-8 months	2 DOSES	N	V2-D0	BA1	640	640	20
3011815	18-54 yrs	SCTV01E 30ug	6-8 months	2 DOSES	N	V4-D28	BA1	640	640	20
3011816	18-54 yrs	SCTV01C 20ug	9-12 months	2 DOSES	N	V2-D0	BA1	640	640	20
3011816	18-54 yrs	SCTV01C 20ug	9-12 months	2 DOSES	N	V4-D28	BA1	1280	640	20
3011818	18-54 yrs	SCTV01E 30ug	13-24 months	2 DOSES	N	V2-D0	BA1	1280	1280	20
3011818	18-54 yrs	SCTV01E 30ug	13-24 months	2 DOSES	N	V4-D28	BA1	5120	1280	20
3011819	18-54 yrs	SCTV01C 20ug	13-24 months	2 DOSES	N	V2-D0	BA1	160	160	20
3011819	18-54 yrs	SCTV01C 20ug	13-24 months	2 DOSES	N	V4-D28	BA1	1280	160	20
3011820	18-54 yrs	BNT162b2	13-24 months	2 DOSES	N	V2-D0	BA1	320	320	20
3011820	18-54 yrs	BNT162b2	13-24 months	2 DOSES	N	V4-D28	BA1	1280	320	20
3011821	18-54 yrs	BNT162b2	9-12 months	2 DOSES	N	V2-D0	BA1	40	40	20
3011821	18-54 yrs	BNT162b2	9-12 months	2 DOSES	N	V4-D28	BA1	640	40	20
3011822	18-54 yrs	BNT162b2	6-8 months	2 DOSES	N	V2-D0	BA1	1280	1280	20
3011822	18-54 yrs	BNT162b2	6-8 months	2 DOSES	N	V4-D28	BA1	2560	1280	20
3011823	18-54 yrs	SCTV01C 20ug	3-5 months	2 DOSES	N	V2-D0	BA1	320	320	20
3011823	18-54 yrs	SCTV01C 20ug	3-5 months	2 DOSES	N	V4-D28	BA1	1280	320	20
3011824	18-54 yrs	SCTV01E 30ug	3-5 months	2 DOSES	N	V2-D0	BA1	40	40	20
3011824	18-54 yrs	SCTV01E 30ug	3-5 months	2 DOSES	N	V4-D28	BA1	5120	40	20
3011825	18-54 yrs	SCTV01C 20ug	13-24 months	2 DOSES	N	V2-D0	BA1	320	320	20
3011825	18-54 yrs	SCTV01C 20ug	13-24 months	2 DOSES	N	V4-D28	BA1	2560	320	20
3011826	18-54 yrs	BNT162b2	6-8 months	2 DOSES	N	V2-D0	BA1	20	20	20
3011826	18-54 yrs	BNT162b2	6-8 months	2 DOSES	N	V4-D28	BA1	320	20	20
3011827	18-54 yrs	SCTV01C 20ug	6-8 months	2 DOSES	N	V2-D0	BA1	320	320	20
3011827	18-54 yrs	SCTV01C 20ug	6-8 months	2 DOSES	N	V4-D28	BA1	640	320	20
3011828	18-54 yrs	SCTV01E 30ug	9-12 months	2 DOSES	N	V2-D0	BA1	160	160	20
3011828	18-54 yrs	SCTV01E 30ug	9-12 months	2 DOSES	N	V4-D28	BA1	640	160	20
3011829	18-54 yrs	BNT162b2	6-8 months	2 DOSES	N	V2-D0	BA1	640	640	20
3011829	18-54 yrs	BNT162b2	6-8 months	2 DOSES	N	V4-D28	BA1	1280	640	20
3011830	18-54 yrs	SCTV01C 20ug	13-24 months	2 DOSES	N	V2-D0	BA1	640	640	20
3011830	18-54 yrs	SCTV01C 20ug	13-24 months	2 DOSES	N	V4-D28	BA1	2560	640	20
3011831	18-54 yrs	SCTV01E 30ug	6-8 months	2 DOSES	N	V2-D0	BA1	320	320	20
3011831	18-54 yrs	SCTV01E 30ug	6-8 months	2 DOSES	N	V4-D28	BA1	640	320	20
3011832	18-54 yrs	SCTV01E 30ug	13-24 months	2 DOSES	N	V2-D0	BA1	640	640	20
3011832	18-54 yrs	SCTV01E 30ug	13-24 months	2 DOSES	N	V4-D28	BA1	5120	640	20
3011833	18-54 yrs	SCTV01E 30ug	13-24 months	2 DOSES	N	V2-D0	BA1	80	80	20
3011833	18-54 yrs	SCTV01E 30ug	13-24 months	2 DOSES	N	V4-D28	BA1	1280	80	20
3011834	18-54 yrs	SCTV01E 30ug	9-12 months	2 DOSES	N	V2-D0	BA1	320	320	20
3011834	18-54 yrs	SCTV01E 30ug	9-12 months	2 DOSES	N	V4-D28	BA1	640	320	20
3011835	18-54 yrs	BNT162b2	6-8 months	2 DOSES	N	V2-D0	BA1	1280	1280	20
3011835	18-54 yrs	BNT162b2	6-8 months	2 DOSES	N	V4-D28	BA1	5120	1280	20
3011836	18-54 yrs	SCTV01C 20ug	6-8 months	2 DOSES	N	V2-D0	BA1	320	320	20
3011836	18-54 yrs	SCTV01C 20ug	6-8 months	2 DOSES	N	V4-D28	BA1	1280	320	20
3011837	18-54 yrs	BNT162b2	3-5 months	2 DOSES	N	V2-D0	BA1	80	80	20
3011837	18-54 yrs	BNT162b2	3-5 months	2 DOSES	N	V4-D28	BA1	640	80	20
3011838	18-54 yrs	SCTV01C 20ug	6-8 months	2 DOSES	N	V2-D0	BA1	160	160	20
3011838	18-54 yrs	SCTV01C 20ug	6-8 months	2 DOSES	N	V4-D28	BA1	1280	160	20
3011839	18-54 yrs	BNT162b2	13-24 months	2 DOSES	N	V2-D0	BA1	640	640	20
3011839	18-54 yrs	BNT162b2	13-24 months	2 DOSES	N	V4-D28	BA1	640	640	20
3011841	18-54 yrs	SCTV01E 30ug	3-5 months	2 DOSES	N	V2-D0	BA1	640	640	20
3011841	18-54 yrs	SCTV01E 30ug	3-5 months	2 DOSES	N	V4-D28	BA1	2560	640	20
3011842	18-54 yrs	SCTV01C 20ug	9-12 months	2 DOSES	N	V2-D0	BA1	320	320	20
3011842	18-54 yrs	SCTV01C 20ug	9-12 months	2 DOSES	N	V4-D28	BA1	5120	320	20
3011843	18-54 yrs	SCTV01E 30ug	9-12 months	2 DOSES	N	V2-D0	BA1	1280	1280	20
3011843	18-54 yrs	SCTV01E 30ug	9-12 months	2 DOSES	N	V4-D28	BA1	2560	1280	20
3011845	18-54 yrs	SCTV01E 30ug	9-12 months	2 DOSES	N	V2-D0	BA1	80	80	20
3011845	18-54 yrs	SCTV01E 30ug	9-12 months	2 DOSES	N	V4-D28	BA1	10240	80	20
3011847	18-54 yrs	BNT162b2	6-8 months	3 DOSES	N	V2-D0	BA1	1280	1280	20
3011847	18-54 yrs	BNT162b2	6-8 months	3 DOSES	N	V4-D28	BA1	5120	1280	20
3011849	18-54 yrs	SCTV01E 30ug	13-24 months	2 DOSES	N	V2-D0	BA1	160	160	20
3011849	18-54 yrs	SCTV01E 30ug	13-24 months	2 DOSES	N	V4-D28	BA1	2560	160	20
3011850	18-54 yrs	SCTV01E 30ug	13-24 months	2 DOSES	Y	V2-D0	BA1	2560	2560	20
3011850	18-54 yrs	SCTV01E 30ug	13-24 months	2 DOSES	Y	V4-D28	BA1	2560	2560	20
3011851	18-54 yrs	BNT162b2	3-5 months	2 DOSES	N	V2-D0	BA1	160	160	20
3011851	18-54 yrs	BNT162b2	3-5 months	2 DOSES	N	V4-D28	BA1	1280	160	20
3011853	18-54 yrs	SCTV01E 30ug	6-8 months	2 DOSES	N	V2-D0	BA1	80	80	20
3011853	18-54 yrs	SCTV01E 30ug	6-8 months	2 DOSES	N	V4-D28	BA1	10240	80	20
3011859	18-54 yrs	BNT162b2	9-12 months	2 DOSES	N	V2-D0	BA1	1280	1280	20
3011859	18-54 yrs	BNT162b2	9-12 months	2 DOSES	N	V4-D28	BA1	2560	1280	20
3011860	18-54 yrs	BNT162b2	9-12 months	2 DOSES	N	V2-D0	BA1	160	160	20
3011860	18-54 yrs	BNT162b2	9-12 months	2 DOSES	N	V4-D28	BA1	640	160	20
3011861	18-54 yrs	SCTV01C 20ug	6-8 months	2 DOSES	N	V2-D0	BA1	160	160	20
3011861	18-54 yrs	SCTV01C 20ug	6-8 months	2 DOSES	N	V4-D28	BA1	640	160	20
3011862	18-54 yrs	SCTV01C 20ug	3-5 months	2 DOSES	N	V2-D0	BA1	320	320	20
3011862	18-54 yrs	SCTV01C 20ug	3-5 months	2 DOSES	N	V4-D28	BA1	640	320	20
3011864	18-54 yrs	BNT162b2	6-8 months	2 DOSES	N	V2-D0	BA1	160	160	20
3011864	18-54 yrs	BNT162b2	6-8 months	2 DOSES	N	V4-D28	BA1	1280	160	20
3011866	18-54 yrs	SCTV01E 30ug	9-12 months	2 DOSES	N	V2-D0	BA1	40	40	20
3011866	18-54 yrs	SCTV01E 30ug	9-12 months	2 DOSES	N	V4-D28	BA1	640	40	20
3011867	18-54 yrs	BNT162b2	6-8 months	2 DOSES	N	V2-D0	BA1	640	640	20
3011867	18-54 yrs	BNT162b2	6-8 months	2 DOSES	N	V4-D28	BA1	1280	640	20
3011868	18-54 yrs	SCTV01C 20ug	13-24 months	2 DOSES	N	V2-D0	BA1	40	40	20
3011868	18-54 yrs	SCTV01C 20ug	13-24 months	2 DOSES	N	V4-D28	BA1	640	40	20
3011869	18-54 yrs	BNT162b2	9-12 months	2 DOSES	N	V2-D0	BA1	320	320	20
3011869	18-54 yrs	BNT162b2	9-12 months	2 DOSES	N	V4-D28	BA1	2560	320	20
3011870	18-54 yrs	BNT162b2	6-8 months	2 DOSES	N	V2-D0	BA1	160	160	20
3011870	18-54 yrs	BNT162b2	6-8 months	2 DOSES	N	V4-D28	BA1	2560	160	20
3011871	18-54 yrs	SCTV01E 30ug	3-5 months	2 DOSES	N	V2-D0	BA1	320	320	20
3011871	18-54 yrs	SCTV01E 30ug	3-5 months	2 DOSES	N	V4-D28	BA1	1280	320	20
3011872	18-54 yrs	SCTV01E 30ug	9-12 months	2 DOSES	N	V2-D0	BA1	5	5	20
3011872	18-54 yrs	SCTV01E 30ug	9-12 months	2 DOSES	N	V4-D28	BA1	1280	5	20
3011873	18-54 yrs	BNT162b2	13-24 months	2 DOSES	N	V2-D0	BA1	1280	1280	20
3011873	18-54 yrs	BNT162b2	13-24 months	2 DOSES	N	V4-D28	BA1	5120	1280	20
3011874	18-54 yrs	BNT162b2	13-24 months	2 DOSES	N	V2-D0	BA1	320	320	20
3011874	18-54 yrs	BNT162b2	13-24 months	2 DOSES	N	V4-D28	BA1	320	320	20
3011877	18-54 yrs	BNT162b2	13-24 months	2 DOSES	N	V2-D0	BA1	160	160	20
3011877	18-54 yrs	BNT162b2	13-24 months	2 DOSES	N	V4-D28	BA1	640	160	20
3011878	18-54 yrs	SCTV01C 20ug	13-24 months	2 DOSES	N	V2-D0	BA1	320	320	20
3011878	18-54 yrs	SCTV01C 20ug	13-24 months	2 DOSES	N	V4-D28	BA1	640	320	20
3011879	18-54 yrs	SCTV01C 20ug	6-8 months	2 DOSES	N	V2-D0	BA1	640	640	20
3011879	18-54 yrs	SCTV01C 20ug	6-8 months	2 DOSES	N	V4-D28	BA1	640	640	20
3011880	18-54 yrs	BNT162b2	9-12 months	2 DOSES	N	V2-D0	BA1	320	320	20
3011880	18-54 yrs	BNT162b2	9-12 months	2 DOSES	N	V4-D28	BA1	320	320	20
3011883	18-54 yrs	BNT162b2	6-8 months	2 DOSES	N	V2-D0	BA1	160	160	20
3011883	18-54 yrs	BNT162b2	6-8 months	2 DOSES	N	V4-D28	BA1	640	160	20
3011884	18-54 yrs	SCTV01E 30ug	9-12 months	2 DOSES	N	V2-D0	BA1	5120	5120	20
3011884	18-54 yrs	SCTV01E 30ug	9-12 months	2 DOSES	N	V4-D28	BA1	5120	5120	20
3011885	18-54 yrs	SCTV01C 20ug	3-5 months	2 DOSES	N	V2-D0	BA1	640	640	20
3011885	18-54 yrs	SCTV01C 20ug	3-5 months	2 DOSES	N	V4-D28	BA1	5120	640	20
3011886	18-54 yrs	BNT162b2	6-8 months	2 DOSES	N	V2-D0	BA1	320	320	20
3011886	18-54 yrs	BNT162b2	6-8 months	2 DOSES	N	V4-D28	BA1	1280	320	20
3011887	18-54 yrs	SCTV01C 20ug	3-5 months	2 DOSES	N	V2-D0	BA1	1280	1280	20
3011887	18-54 yrs	SCTV01C 20ug	3-5 months	2 DOSES	N	V4-D28	BA1	2560	1280	20
3011888	18-54 yrs	SCTV01E 30ug	6-8 months	2 DOSES	N	V2-D0	BA1	160	160	20
3011888	18-54 yrs	SCTV01E 30ug	6-8 months	2 DOSES	N	V4-D28	BA1	640	160	20
3011889	18-54 yrs	SCTV01C 20ug	3-5 months	2 DOSES	N	V2-D0	BA1	160	160	20
3011889	18-54 yrs	SCTV01C 20ug	3-5 months	2 DOSES	N	V4-D28	BA1	2560	160	20
3011890	18-54 yrs	SCTV01E 30ug	3-5 months	2 DOSES	N	V2-D0	BA1	1280	1280	20
3011890	18-54 yrs	SCTV01E 30ug	3-5 months	2 DOSES	N	V4-D28	BA1	2560	1280	20
3011891	18-54 yrs	SCTV01E 30ug	13-24 months	2 DOSES	N	V2-D0	BA1	80	80	20
3011891	18-54 yrs	SCTV01E 30ug	13-24 months	2 DOSES	N	V4-D28	BA1	5120	80	20
3011895	18-54 yrs	SCTV01E 30ug	13-24 months	2 DOSES	N	V2-D0	BA1	320	320	20
3011895	18-54 yrs	SCTV01E 30ug	13-24 months	2 DOSES	N	V4-D28	BA1	1280	320	20
3011896	18-54 yrs	SCTV01E 30ug	9-12 months	2 DOSES	N	V2-D0	BA1	640	640	20
3011896	18-54 yrs	SCTV01E 30ug	9-12 months	2 DOSES	N	V4-D28	BA1	5120	640	20
3011897	18-54 yrs	SCTV01C 20ug	3-5 months	2 DOSES	N	V2-D0	BA1	1280	1280	20
3011897	18-54 yrs	SCTV01C 20ug	3-5 months	2 DOSES	N	V4-D28	BA1	2560	1280	20
3011898	18-54 yrs	BNT162b2	13-24 months	2 DOSES	N	V2-D0	BA1	160	160	20
3011898	18-54 yrs	BNT162b2	13-24 months	2 DOSES	N	V4-D28	BA1	640	160	20
3011899	18-54 yrs	SCTV01C 20ug	3-5 months	2 DOSES	N	V2-D0	BA1	320	320	20
3011899	18-54 yrs	SCTV01C 20ug	3-5 months	2 DOSES	N	V4-D28	BA1	1280	320	20
3011900	18-54 yrs	BNT162b2	6-8 months	2 DOSES	N	V2-D0	BA1	640	640	20
3011900	18-54 yrs	BNT162b2	6-8 months	2 DOSES	N	V4-D28	BA1	2560	640	20
3011901	18-54 yrs	SCTV01C 20ug	3-5 months	2 DOSES	N	V2-D0	BA1	640	640	20
3011901	18-54 yrs	SCTV01C 20ug	3-5 months	2 DOSES	N	V4-D28	BA1	640	640	20
3011902	18-54 yrs	SCTV01E 30ug	9-12 months	2 DOSES	N	V2-D0	BA1	40	40	20
3011902	18-54 yrs	SCTV01E 30ug	9-12 months	2 DOSES	N	V4-D28	BA1	640	40	20
3011904	18-54 yrs	SCTV01C 20ug	13-24 months	2 DOSES	Y	V2-D0	BA1	160	160	20
3011904	18-54 yrs	SCTV01C 20ug	13-24 months	2 DOSES	Y	V4-D28	BA1	640	160	20
3011906	18-54 yrs	SCTV01E 30ug	9-12 months	2 DOSES	N	V2-D0	BA1	640	640	20
3011906	18-54 yrs	SCTV01E 30ug	9-12 months	2 DOSES	N	V4-D28	BA1	640	640	20
3011907	18-54 yrs	SCTV01C 20ug	9-12 months	2 DOSES	N	V2-D0	BA1	640	640	20
3011907	18-54 yrs	SCTV01C 20ug	9-12 months	2 DOSES	N	V4-D28	BA1	640	640	20
3011908	18-54 yrs	SCTV01E 30ug	6-8 months	2 DOSES	N	V2-D0	BA1	640	640	20
3011908	18-54 yrs	SCTV01E 30ug	6-8 months	2 DOSES	N	V4-D28	BA1	1280	640	20
3011909	18-54 yrs	SCTV01C 20ug	9-12 months	2 DOSES	N	V2-D0	BA1	1280	1280	20
3011909	18-54 yrs	SCTV01C 20ug	9-12 months	2 DOSES	N	V4-D28	BA1	1280	1280	20
3011910	18-54 yrs	SCTV01C 20ug	6-8 months	2 DOSES	N	V2-D0	BA1	320	320	20
3011910	18-54 yrs	SCTV01C 20ug	6-8 months	2 DOSES	N	V4-D28	BA1	320	320	20
3011911	18-54 yrs	BNT162b2	6-8 months	2 DOSES	N	V2-D0	BA1	320	320	20
3011911	18-54 yrs	BNT162b2	6-8 months	2 DOSES	N	V4-D28	BA1	640	320	20
3011912	18-54 yrs	SCTV01C 20ug	9-12 months	2 DOSES	N	V2-D0	BA1	320	320	20
3011912	18-54 yrs	SCTV01C 20ug	9-12 months	2 DOSES	N	V4-D28	BA1	5120	320	20
3011914	18-54 yrs	BNT162b2	6-8 months	2 DOSES	N	V2-D0	BA1	320	320	20
3011914	18-54 yrs	BNT162b2	6-8 months	2 DOSES	N	V4-D28	BA1	5120	320	20
3011915	18-54 yrs	BNT162b2	6-8 months	2 DOSES	N	V2-D0	BA1	640	640	20
3011915	18-54 yrs	BNT162b2	6-8 months	2 DOSES	N	V4-D28	BA1	1280	640	20
3011916	18-54 yrs	BNT162b2	13-24 months	2 DOSES	N	V2-D0	BA1	320	320	20
3011916	18-54 yrs	BNT162b2	13-24 months	2 DOSES	N	V4-D28	BA1	640	320	20
3011917	18-54 yrs	SCTV01E 30ug	9-12 months	2 DOSES	N	V2-D0	BA1	40	40	20
3011917	18-54 yrs	SCTV01E 30ug	9-12 months	2 DOSES	N	V4-D28	BA1	1280	40	20
3011918	18-54 yrs	SCTV01C 20ug	13-24 months	2 DOSES	N	V2-D0	BA1	640	640	20
3011918	18-54 yrs	SCTV01C 20ug	13-24 months	2 DOSES	N	V4-D28	BA1	640	640	20
3011919	18-54 yrs	SCTV01C 20ug	6-8 months	3 DOSES	Y	V2-D0	BA1	160	160	20
3011919	18-54 yrs	SCTV01C 20ug	6-8 months	3 DOSES	Y	V4-D28	BA1	320	160	20
3011920	18-54 yrs	SCTV01C 20ug	9-12 months	2 DOSES	N	V2-D0	BA1	160	160	20
3011920	18-54 yrs	SCTV01C 20ug	9-12 months	2 DOSES	N	V4-D28	BA1	1280	160	20
3011921	18-54 yrs	BNT162b2	6-8 months	2 DOSES	N	V2-D0	BA1	320	320	20
3011921	18-54 yrs	BNT162b2	6-8 months	2 DOSES	N	V4-D28	BA1	2560	320	20
3011922	18-54 yrs	SCTV01E 30ug	3-5 months	2 DOSES	N	V2-D0	BA1	320	320	20
3011922	18-54 yrs	SCTV01E 30ug	3-5 months	2 DOSES	N	V4-D28	BA1	1280	320	20
3011923	18-54 yrs	SCTV01C 20ug	3-5 months	2 DOSES	N	V2-D0	BA1	640	640	20
3011923	18-54 yrs	SCTV01C 20ug	3-5 months	2 DOSES	N	V4-D28	BA1	5120	640	20
3011925	18-54 yrs	SCTV01C 20ug	9-12 months	2 DOSES	N	V2-D0	BA1	160	160	20
3011925	18-54 yrs	SCTV01C 20ug	9-12 months	2 DOSES	N	V4-D28	BA1	320	160	20
3011926	18-54 yrs	SCTV01E 30ug	13-24 months	2 DOSES	N	V2-D0	BA1	320	320	20
3011926	18-54 yrs	SCTV01E 30ug	13-24 months	2 DOSES	N	V4-D28	BA1	1280	320	20
3011928	18-54 yrs	BNT162b2	3-5 months	2 DOSES	N	V2-D0	BA1	640	640	20
3011928	18-54 yrs	BNT162b2	3-5 months	2 DOSES	N	V4-D28	BA1	1280	640	20
3011929	18-54 yrs	SCTV01E 30ug	9-12 months	2 DOSES	N	V2-D0	BA1	320	320	20
3011929	18-54 yrs	SCTV01E 30ug	9-12 months	2 DOSES	N	V4-D28	BA1	2560	320	20
3011931	18-54 yrs	BNT162b2	9-12 months	2 DOSES	N	V2-D0	BA1	320	320	20
3011931	18-54 yrs	BNT162b2	9-12 months	2 DOSES	N	V4-D28	BA1	1280	320	20
3011932	18-54 yrs	SCTV01C 20ug	6-8 months	2 DOSES	N	V2-D0	BA1	320	320	20
3011932	18-54 yrs	SCTV01C 20ug	6-8 months	2 DOSES	N	V4-D28	BA1	640	320	20
3011933	18-54 yrs	SCTV01E 30ug	9-12 months	2 DOSES	N	V2-D0	BA1	320	320	20
3011933	18-54 yrs	SCTV01E 30ug	9-12 months	2 DOSES	N	V4-D28	BA1	640	320	20
3011934	18-54 yrs	BNT162b2	6-8 months	2 DOSES	N	V2-D0	BA1	320	320	20
3011934	18-54 yrs	BNT162b2	6-8 months	2 DOSES	N	V4-D28	BA1	1280	320	20
3011936	18-54 yrs	BNT162b2	13-24 months	2 DOSES	N	V2-D0	BA1	80	80	20
3011936	18-54 yrs	BNT162b2	13-24 months	2 DOSES	N	V4-D28	BA1	320	80	20
3011937	18-54 yrs	SCTV01E 30ug	6-8 months	2 DOSES	N	V2-D0	BA1	640	640	20
3011937	18-54 yrs	SCTV01E 30ug	6-8 months	2 DOSES	N	V4-D28	BA1	2560	640	20
3011938	18-54 yrs	BNT162b2	6-8 months	2 DOSES	N	V2-D0	BA1	1280	1280	20
3011938	18-54 yrs	BNT162b2	6-8 months	2 DOSES	N	V4-D28	BA1	1280	1280	20
3011939	18-54 yrs	BNT162b2	9-12 months	2 DOSES	N	V2-D0	BA1	80	80	20
3011939	18-54 yrs	BNT162b2	9-12 months	2 DOSES	N	V4-D28	BA1	640	80	20
3011940	18-54 yrs	SCTV01E 30ug	6-8 months	2 DOSES	N	V2-D0	BA1	2560	2560	20
3011940	18-54 yrs	SCTV01E 30ug	6-8 months	2 DOSES	N	V4-D28	BA1	1280	2560	20
3011941	18-54 yrs	SCTV01C 20ug	6-8 months	2 DOSES	N	V2-D0	BA1	160	160	20
3011941	18-54 yrs	SCTV01C 20ug	6-8 months	2 DOSES	N	V4-D28	BA1	320	160	20
3011943	18-54 yrs	SCTV01E 30ug	9-12 months	2 DOSES	N	V2-D0	BA1	40	40	20
3011943	18-54 yrs	SCTV01E 30ug	9-12 months	2 DOSES	N	V4-D28	BA1	640	40	20
3011945	18-54 yrs	BNT162b2	9-12 months	2 DOSES	N	V2-D0	BA1	160	160	20
3011945	18-54 yrs	BNT162b2	9-12 months	2 DOSES	N	V4-D28	BA1	640	160	20
3011946	18-54 yrs	BNT162b2	13-24 months	2 DOSES	N	V2-D0	BA1	80	80	20
3011946	18-54 yrs	BNT162b2	13-24 months	2 DOSES	N	V4-D28	BA1	1280	80	20
3011947	18-54 yrs	SCTV01E 30ug	6-8 months	2 DOSES	N	V2-D0	BA1	160	160	20
3011947	18-54 yrs	SCTV01E 30ug	6-8 months	2 DOSES	N	V4-D28	BA1	1280	160	20
3011949	18-54 yrs	SCTV01C 20ug	13-24 months	2 DOSES	N	V2-D0	BA1	640	640	20
3011949	18-54 yrs	SCTV01C 20ug	13-24 months	2 DOSES	N	V4-D28	BA1	1280	640	20
3011950	18-54 yrs	BNT162b2	13-24 months	2 DOSES	Y	V2-D0	BA1	5	5	20
3011950	18-54 yrs	BNT162b2	13-24 months	2 DOSES	Y	V4-D28	BA1	1280	5	20
3011953	18-54 yrs	SCTV01C 20ug	3-5 months	2 DOSES	N	V2-D0	BA1	1280	1280	20
3011953	18-54 yrs	SCTV01C 20ug	3-5 months	2 DOSES	N	V4-D28	BA1	2560	1280	20
3011954	18-54 yrs	BNT162b2	9-12 months	2 DOSES	N	V2-D0	BA1	80	80	20
3011954	18-54 yrs	BNT162b2	9-12 months	2 DOSES	N	V4-D28	BA1	320	80	20
3011955	18-54 yrs	BNT162b2	9-12 months	2 DOSES	N	V2-D0	BA1	40	40	20
3011955	18-54 yrs	BNT162b2	9-12 months	2 DOSES	N	V4-D28	BA1	1280	40	20
3011956	18-54 yrs	SCTV01C 20ug	13-24 months	2 DOSES	N	V2-D0	BA1	320	320	20
3011956	18-54 yrs	SCTV01C 20ug	13-24 months	2 DOSES	N	V4-D28	BA1	1280	320	20
3011957	18-54 yrs	SCTV01C 20ug	6-8 months	2 DOSES	N	V2-D0	BA1	160	160	20
3011957	18-54 yrs	SCTV01C 20ug	6-8 months	2 DOSES	N	V4-D28	BA1	320	160	20
3011958	18-54 yrs	BNT162b2	13-24 months	2 DOSES	N	V2-D0	BA1	640	640	20
3011958	18-54 yrs	BNT162b2	13-24 months	2 DOSES	N	V4-D28	BA1	1280	640	20
3011959	18-54 yrs	SCTV01E 30ug	13-24 months	2 DOSES	N	V2-D0	BA1	80	80	20
3011959	18-54 yrs	SCTV01E 30ug	13-24 months	2 DOSES	N	V4-D28	BA1	2560	80	20
3011960	18-54 yrs	SCTV01C 20ug	3-5 months	2 DOSES	N	V2-D0	BA1	320	320	20
3011960	18-54 yrs	SCTV01C 20ug	3-5 months	2 DOSES	N	V4-D28	BA1	640	320	20
3011961	18-54 yrs	SCTV01C 20ug	13-24 months	2 DOSES	N	V2-D0	BA1	160	160	20
3011961	18-54 yrs	SCTV01C 20ug	13-24 months	2 DOSES	N	V4-D28	BA1	1280	160	20
3011962	18-54 yrs	BNT162b2	3-5 months	2 DOSES	N	V2-D0	BA1	640	640	20
3011962	18-54 yrs	BNT162b2	3-5 months	2 DOSES	N	V4-D28	BA1	1280	640	20
3011964	18-54 yrs	SCTV01C 20ug	13-24 months	2 DOSES	N	V2-D0	BA1	80	80	20
3011964	18-54 yrs	SCTV01C 20ug	13-24 months	2 DOSES	N	V4-D28	BA1	320	80	20
3011965	18-54 yrs	SCTV01E 30ug	9-12 months	2 DOSES	N	V2-D0	BA1	320	320	20
3011965	18-54 yrs	SCTV01E 30ug	9-12 months	2 DOSES	N	V4-D28	BA1	5120	320	20
3011966	18-54 yrs	SCTV01C 20ug	9-12 months	2 DOSES	N	V2-D0	BA1	320	320	20
3011966	18-54 yrs	SCTV01C 20ug	9-12 months	2 DOSES	N	V4-D28	BA1	2560	320	20
3011970	18-54 yrs	BNT162b2	3-5 months	2 DOSES	N	V2-D0	BA1	640	640	20
3011970	18-54 yrs	BNT162b2	3-5 months	2 DOSES	N	V4-D28	BA1	1280	640	20
3011972	18-54 yrs	SCTV01C 20ug	13-24 months	2 DOSES	N	V2-D0	BA1	320	320	20
3011972	18-54 yrs	SCTV01C 20ug	13-24 months	2 DOSES	N	V4-D28	BA1	1280	320	20
3011974	18-54 yrs	SCTV01C 20ug	3-5 months	2 DOSES	N	V2-D0	BA1	640	640	20
3011974	18-54 yrs	SCTV01C 20ug	3-5 months	2 DOSES	N	V4-D28	BA1	640	640	20
3011975	18-54 yrs	SCTV01E 30ug	3-5 months	2 DOSES	N	V2-D0	BA1	160	160	20
3011975	18-54 yrs	SCTV01E 30ug	3-5 months	2 DOSES	N	V4-D28	BA1	1280	160	20
3011976	18-54 yrs	SCTV01C 20ug	3-5 months	2 DOSES	N	V2-D0	BA1	5120	5120	20
3011976	18-54 yrs	SCTV01C 20ug	3-5 months	2 DOSES	N	V4-D28	BA1	10240	5120	20
3011977	18-54 yrs	SCTV01E 30ug	6-8 months	2 DOSES	N	V2-D0	BA1	320	320	20
3011977	18-54 yrs	SCTV01E 30ug	6-8 months	2 DOSES	N	V4-D28	BA1	1280	320	20
3011978	18-54 yrs	BNT162b2	6-8 months	2 DOSES	N	V2-D0	BA1	1280	1280	20
3011978	18-54 yrs	BNT162b2	6-8 months	2 DOSES	N	V4-D28	BA1	2560	1280	20
3011979	18-54 yrs	SCTV01E 30ug	6-8 months	2 DOSES	N	V2-D0	BA1	160	160	20
3011979	18-54 yrs	SCTV01E 30ug	6-8 months	2 DOSES	N	V4-D28	BA1	1280	160	20
3011980	18-54 yrs	BNT162b2	6-8 months	2 DOSES	N	V2-D0	BA1	80	80	20
3011980	18-54 yrs	BNT162b2	6-8 months	2 DOSES	N	V4-D28	BA1	320	80	20
3011981	18-54 yrs	SCTV01E 30ug	13-24 months	2 DOSES	N	V2-D0	BA1	20	20	20
3011981	18-54 yrs	SCTV01E 30ug	13-24 months	2 DOSES	N	V4-D28	BA1	5120	20	20
3011982	18-54 yrs	SCTV01C 20ug	9-12 months	2 DOSES	N	V2-D0	BA1	2560	2560	20
3011982	18-54 yrs	SCTV01C 20ug	9-12 months	2 DOSES	N	V4-D28	BA1	10240	2560	20
3011983	18-54 yrs	SCTV01E 30ug	13-24 months	2 DOSES	N	V2-D0	BA1	320	320	20
3011983	18-54 yrs	SCTV01E 30ug	13-24 months	2 DOSES	N	V4-D28	BA1	5120	320	20
3011984	18-54 yrs	SCTV01C 20ug	6-8 months	2 DOSES	N	V2-D0	BA1	40	40	20
3011984	18-54 yrs	SCTV01C 20ug	6-8 months	2 DOSES	N	V4-D28	BA1	1280	40	20
3011985	18-54 yrs	BNT162b2	9-12 months	2 DOSES	N	V2-D0	BA1	80	80	20
3011985	18-54 yrs	BNT162b2	9-12 months	2 DOSES	N	V4-D28	BA1	320	80	20
3011986	18-54 yrs	SCTV01E 30ug	9-12 months	2 DOSES	N	V2-D0	BA1	640	640	20
3011986	18-54 yrs	SCTV01E 30ug	9-12 months	2 DOSES	N	V4-D28	BA1	5120	640	20
3011988	18-54 yrs	BNT162b2	6-8 months	2 DOSES	N	V2-D0	BA1	320	320	20
3011988	18-54 yrs	BNT162b2	6-8 months	2 DOSES	N	V4-D28	BA1	5120	320	20
3011989	18-54 yrs	BNT162b2	13-24 months	2 DOSES	N	V2-D0	BA1	80	80	20
3011989	18-54 yrs	BNT162b2	13-24 months	2 DOSES	N	V4-D28	BA1	640	80	20
3011990	18-54 yrs	SCTV01E 30ug	6-8 months	2 DOSES	N	V2-D0	BA1	320	320	20
3011990	18-54 yrs	SCTV01E 30ug	6-8 months	2 DOSES	N	V4-D28	BA1	5120	320	20
3011991	18-54 yrs	SCTV01E 30ug	13-24 months	2 DOSES	N	V2-D0	BA1	320	320	20
3011991	18-54 yrs	SCTV01E 30ug	13-24 months	2 DOSES	N	V4-D28	BA1	5120	320	20
3011992	18-54 yrs	SCTV01E 30ug	6-8 months	2 DOSES	N	V2-D0	BA1	640	640	20
3011992	18-54 yrs	SCTV01E 30ug	6-8 months	2 DOSES	N	V4-D28	BA1	2560	640	20
3011993	18-54 yrs	SCTV01C 20ug	13-24 months	2 DOSES	N	V2-D0	BA1	160	160	20
3011993	18-54 yrs	SCTV01C 20ug	13-24 months	2 DOSES	N	V4-D28	BA1	1280	160	20
3011995	18-54 yrs	BNT162b2	13-24 months	2 DOSES	N	V2-D0	BA1	160	160	20
3011995	18-54 yrs	BNT162b2	13-24 months	2 DOSES	N	V4-D28	BA1	1280	160	20
3011998	18-54 yrs	BNT162b2	13-24 months	2 DOSES	N	V2-D0	BA1	80	80	20
3011998	18-54 yrs	BNT162b2	13-24 months	2 DOSES	N	V4-D28	BA1	1280	80	20
3012000	18-54 yrs	SCTV01C 20ug	13-24 months	2 DOSES	N	V2-D0	BA1	160	160	20
3012000	18-54 yrs	SCTV01C 20ug	13-24 months	2 DOSES	N	V4-D28	BA1	320	160	20
3012002	18-54 yrs	SCTV01C 20ug	13-24 months	2 DOSES	N	V2-D0	BA1	640	640	20
3012002	18-54 yrs	SCTV01C 20ug	13-24 months	2 DOSES	N	V4-D28	BA1	2560	640	20
3012003	18-54 yrs	BNT162b2	13-24 months	2 DOSES	N	V2-D0	BA1	80	80	20
3012003	18-54 yrs	BNT162b2	13-24 months	2 DOSES	N	V4-D28	BA1	1280	80	20
3012004	18-54 yrs	BNT162b2	6-8 months	2 DOSES	N	V2-D0	BA1	160	160	20
3012004	18-54 yrs	BNT162b2	6-8 months	2 DOSES	N	V4-D28	BA1	320	160	20
3012005	18-54 yrs	BNT162b2	13-24 months	2 DOSES	N	V2-D0	BA1	640	640	20
3012005	18-54 yrs	BNT162b2	13-24 months	2 DOSES	N	V4-D28	BA1	640	640	20
3012006	18-54 yrs	SCTV01C 20ug	6-8 months	2 DOSES	N	V2-D0	BA1	160	160	20
3012006	18-54 yrs	SCTV01C 20ug	6-8 months	2 DOSES	N	V4-D28	BA1	1280	160	20
3012007	18-54 yrs	SCTV01E 30ug	13-24 months	2 DOSES	Y	V2-D0	BA1	320	320	20
3012007	18-54 yrs	SCTV01E 30ug	13-24 months	2 DOSES	Y	V4-D28	BA1	1280	320	20
3012008	18-54 yrs	SCTV01E 30ug	9-12 months	2 DOSES	N	V2-D0	BA1	320	320	20
3012008	18-54 yrs	SCTV01E 30ug	9-12 months	2 DOSES	N	V4-D28	BA1	640	320	20
3012009	18-54 yrs	SCTV01E 30ug	3-5 months	3 DOSES	N	V2-D0	BA1	160	160	20
3012009	18-54 yrs	SCTV01E 30ug	3-5 months	3 DOSES	N	V4-D28	BA1	5120	160	20
3012010	18-54 yrs	SCTV01C 20ug	6-8 months	2 DOSES	N	V2-D0	BA1	160	160	20
3012010	18-54 yrs	SCTV01C 20ug	6-8 months	2 DOSES	N	V4-D28	BA1	1280	160	20
3012011	18-54 yrs	BNT162b2	13-24 months	2 DOSES	N	V2-D0	BA1	160	160	20
3012011	18-54 yrs	BNT162b2	13-24 months	2 DOSES	N	V4-D28	BA1	1280	160	20
3012012	18-54 yrs	SCTV01E 30ug	3-5 months	2 DOSES	N	V2-D0	BA1	2560	2560	20
3012012	18-54 yrs	SCTV01E 30ug	3-5 months	2 DOSES	N	V4-D28	BA1	2560	2560	20
3012013	18-54 yrs	SCTV01C 20ug	13-24 months	2 DOSES	N	V2-D0	BA1	640	640	20
3012013	18-54 yrs	SCTV01C 20ug	13-24 months	2 DOSES	N	V4-D28	BA1	1280	640	20
3012014	18-54 yrs	SCTV01C 20ug	6-8 months	2 DOSES	N	V2-D0	BA1	1280	1280	20
3012014	18-54 yrs	SCTV01C 20ug	6-8 months	2 DOSES	N	V4-D28	BA1	1280	1280	20
3012015	18-54 yrs	SCTV01E 30ug	9-12 months	2 DOSES	N	V2-D0	BA1	320	320	20
3012015	18-54 yrs	SCTV01E 30ug	9-12 months	2 DOSES	N	V4-D28	BA1	1280	320	20
3012016	18-54 yrs	SCTV01E 30ug	6-8 months	2 DOSES	N	V2-D0	BA1	80	80	20
3012016	18-54 yrs	SCTV01E 30ug	6-8 months	2 DOSES	N	V4-D28	BA1	1280	80	20
3012017	18-54 yrs	SCTV01C 20ug	6-8 months	2 DOSES	N	V2-D0	BA1	320	320	20
3012017	18-54 yrs	SCTV01C 20ug	6-8 months	2 DOSES	N	V4-D28	BA1	640	320	20
3012018	18-54 yrs	SCTV01C 20ug	6-8 months	2 DOSES	N	V2-D0	BA1	320	320	20
3012018	18-54 yrs	SCTV01C 20ug	6-8 months	2 DOSES	N	V4-D28	BA1	640	320	20
3012019	18-54 yrs	BNT162b2	9-12 months	2 DOSES	N	V2-D0	BA1	320	320	20
3012019	18-54 yrs	BNT162b2	9-12 months	2 DOSES	N	V4-D28	BA1	1280	320	20
3012020	18-54 yrs	SCTV01E 30ug	9-12 months	2 DOSES	N	V2-D0	BA1	640	640	20
3012020	18-54 yrs	SCTV01E 30ug	9-12 months	2 DOSES	N	V4-D28	BA1	640	640	20
3012022	18-54 yrs	BNT162b2	6-8 months	2 DOSES	N	V2-D0	BA1	160	160	20
3012022	18-54 yrs	BNT162b2	6-8 months	2 DOSES	N	V4-D28	BA1	640	160	20
3012024	18-54 yrs	SCTV01C 20ug	13-24 months	2 DOSES	N	V2-D0	BA1	80	80	20
3012024	18-54 yrs	SCTV01C 20ug	13-24 months	2 DOSES	N	V4-D28	BA1	5120	80	20
3012025	18-54 yrs	SCTV01E 30ug	13-24 months	2 DOSES	N	V2-D0	BA1	640	640	20
3012025	18-54 yrs	SCTV01E 30ug	13-24 months	2 DOSES	N	V4-D28	BA1	2560	640	20
3012026	18-54 yrs	SCTV01E 30ug	13-24 months	2 DOSES	N	V2-D0	BA1	80	80	20
3012026	18-54 yrs	SCTV01E 30ug	13-24 months	2 DOSES	N	V4-D28	BA1	1280	80	20
3012029	18-54 yrs	SCTV01E 30ug	6-8 months	2 DOSES	N	V2-D0	BA1	640	640	20
3012029	18-54 yrs	SCTV01E 30ug	6-8 months	2 DOSES	N	V4-D28	BA1	5120	640	20
3012031	18-54 yrs	SCTV01E 30ug	9-12 months	2 DOSES	N	V2-D0	BA1	160	160	20
3012031	18-54 yrs	SCTV01E 30ug	9-12 months	2 DOSES	N	V4-D28	BA1	1280	160	20
3012033	18-54 yrs	SCTV01C 20ug	13-24 months	2 DOSES	N	V2-D0	BA1	320	320	20
3012033	18-54 yrs	SCTV01C 20ug	13-24 months	2 DOSES	N	V4-D28	BA1	640	320	20
3012034	18-54 yrs	SCTV01C 20ug	13-24 months	2 DOSES	N	V2-D0	BA1	20	20	20
3012034	18-54 yrs	SCTV01C 20ug	13-24 months	2 DOSES	N	V4-D28	BA1	1280	20	20
3012036	18-54 yrs	BNT162b2	6-8 months	2 DOSES	N	V2-D0	BA1	320	320	20
3012036	18-54 yrs	BNT162b2	6-8 months	2 DOSES	N	V4-D28	BA1	640	320	20
3012037	18-54 yrs	SCTV01C 20ug	6-8 months	3 DOSES	N	V2-D0	BA1	320	320	20
3012037	18-54 yrs	SCTV01C 20ug	6-8 months	3 DOSES	N	V4-D28	BA1	640	320	20
3012038	18-54 yrs	BNT162b2	3-5 months	2 DOSES	N	V2-D0	BA1	1280	1280	20
3012038	18-54 yrs	BNT162b2	3-5 months	2 DOSES	N	V4-D28	BA1	2560	1280	20
3012039	18-54 yrs	SCTV01E 30ug	6-8 months	2 DOSES	N	V2-D0	BA1	640	640	20
3012039	18-54 yrs	SCTV01E 30ug	6-8 months	2 DOSES	N	V4-D28	BA1	1280	640	20
3012041	18-54 yrs	SCTV01E 30ug	13-24 months	2 DOSES	N	V2-D0	BA1	160	160	20
3012041	18-54 yrs	SCTV01E 30ug	13-24 months	2 DOSES	N	V4-D28	BA1	640	160	20
3012042	18-54 yrs	BNT162b2	9-12 months	2 DOSES	N	V2-D0	BA1	320	320	20
3012042	18-54 yrs	BNT162b2	9-12 months	2 DOSES	N	V4-D28	BA1	1280	320	20
3012043	18-54 yrs	SCTV01E 30ug	3-5 months	2 DOSES	N	V2-D0	BA1	320	320	20
3012043	18-54 yrs	SCTV01E 30ug	3-5 months	2 DOSES	N	V4-D28	BA1	1280	320	20
3012044	18-54 yrs	BNT162b2	3-5 months	2 DOSES	N	V2-D0	BA1	320	320	20
3012044	18-54 yrs	BNT162b2	3-5 months	2 DOSES	N	V4-D28	BA1	1280	320	20
3012047	18-54 yrs	SCTV01C 20ug	9-12 months	2 DOSES	N	V2-D0	BA1	640	640	20
3012047	18-54 yrs	SCTV01C 20ug	9-12 months	2 DOSES	N	V4-D28	BA1	2560	640	20
3012048	18-54 yrs	SCTV01E 30ug	13-24 months	2 DOSES	N	V2-D0	BA1	80	80	20
3012048	18-54 yrs	SCTV01E 30ug	13-24 months	2 DOSES	N	V4-D28	BA1	2560	80	20
3012049	18-54 yrs	BNT162b2	6-8 months	2 DOSES	N	V2-D0	BA1	320	320	20
3012049	18-54 yrs	BNT162b2	6-8 months	2 DOSES	N	V4-D28	BA1	1280	320	20
3012050	18-54 yrs	BNT162b2	9-12 months	2 DOSES	N	V2-D0	BA1	80	80	20
3012050	18-54 yrs	BNT162b2	9-12 months	2 DOSES	N	V4-D28	BA1	1280	80	20
3012051	18-54 yrs	SCTV01C 20ug	9-12 months	2 DOSES	N	V2-D0	BA1	1280	1280	20
3012051	18-54 yrs	SCTV01C 20ug	9-12 months	2 DOSES	N	V4-D28	BA1	1280	1280	20
3012052	18-54 yrs	SCTV01C 20ug	13-24 months	2 DOSES	N	V2-D0	BA1	640	640	20
3012052	18-54 yrs	SCTV01C 20ug	13-24 months	2 DOSES	N	V4-D28	BA1	640	640	20
3012053	18-54 yrs	SCTV01C 20ug	9-12 months	2 DOSES	N	V2-D0	BA1	320	320	20
3012053	18-54 yrs	SCTV01C 20ug	9-12 months	2 DOSES	N	V4-D28	BA1	640	320	20
3012055	18-54 yrs	SCTV01C 20ug	9-12 months	2 DOSES	N	V2-D0	BA1	320	320	20
3012055	18-54 yrs	SCTV01C 20ug	9-12 months	2 DOSES	N	V4-D28	BA1	2560	320	20
3012056	18-54 yrs	SCTV01E 30ug	6-8 months	2 DOSES	N	V2-D0	BA1	320	320	20
3012056	18-54 yrs	SCTV01E 30ug	6-8 months	2 DOSES	N	V4-D28	BA1	640	320	20
3012057	18-54 yrs	SCTV01C 20ug	13-24 months	2 DOSES	N	V2-D0	BA1	80	80	20
3012057	18-54 yrs	SCTV01C 20ug	13-24 months	2 DOSES	N	V4-D28	BA1	640	80	20
3012059	18-54 yrs	BNT162b2	6-8 months	2 DOSES	N	V2-D0	BA1	160	160	20
3012059	18-54 yrs	BNT162b2	6-8 months	2 DOSES	N	V4-D28	BA1	640	160	20
3012061	18-54 yrs	SCTV01E 30ug	9-12 months	2 DOSES	N	V2-D0	BA1	320	320	20
3012061	18-54 yrs	SCTV01E 30ug	9-12 months	2 DOSES	N	V4-D28	BA1	640	320	20
3012071	18-54 yrs	BNT162b2	3-5 months	2 DOSES	N	V2-D0	BA1	160	160	20
3012071	18-54 yrs	BNT162b2	3-5 months	2 DOSES	N	V4-D28	BA1	640	160	20
3012072	18-54 yrs	SCTV01E 30ug	13-24 months	2 DOSES	N	V2-D0	BA1	80	80	20
3012072	18-54 yrs	SCTV01E 30ug	13-24 months	2 DOSES	N	V4-D28	BA1	1280	80	20
3012073	18-54 yrs	SCTV01C 20ug	13-24 months	2 DOSES	N	V2-D0	BA1	40	40	20
3012073	18-54 yrs	SCTV01C 20ug	13-24 months	2 DOSES	N	V4-D28	BA1	320	40	20
3012074	18-54 yrs	SCTV01E 30ug	9-12 months	2 DOSES	N	V2-D0	BA1	640	640	20
3012074	18-54 yrs	SCTV01E 30ug	9-12 months	2 DOSES	N	V4-D28	BA1	5120	640	20
3012075	18-54 yrs	SCTV01E 30ug	13-24 months	2 DOSES	N	V2-D0	BA1	80	80	20
3012075	18-54 yrs	SCTV01E 30ug	13-24 months	2 DOSES	N	V4-D28	BA1	1280	80	20
3012076	18-54 yrs	SCTV01C 20ug	9-12 months	2 DOSES	N	V2-D0	BA1	160	160	20
3012076	18-54 yrs	SCTV01C 20ug	9-12 months	2 DOSES	N	V4-D28	BA1	1280	160	20
3012077	18-54 yrs	SCTV01C 20ug	6-8 months	2 DOSES	N	V2-D0	BA1	5120	5120	20
3012077	18-54 yrs	SCTV01C 20ug	6-8 months	2 DOSES	N	V4-D28	BA1	5120	5120	20
3012078	18-54 yrs	BNT162b2	13-24 months	2 DOSES	Y	V2-D0	BA1	640	640	20
3012078	18-54 yrs	BNT162b2	13-24 months	2 DOSES	Y	V4-D28	BA1	2560	640	20
3012079	18-54 yrs	BNT162b2	6-8 months	2 DOSES	N	V2-D0	BA1	80	80	20
3012079	18-54 yrs	BNT162b2	6-8 months	2 DOSES	N	V4-D28	BA1	320	80	20
3012080	18-54 yrs	SCTV01C 20ug	13-24 months	2 DOSES	N	V2-D0	BA1	160	160	20
3012080	18-54 yrs	SCTV01C 20ug	13-24 months	2 DOSES	N	V4-D28	BA1	640	160	20
3012083	18-54 yrs	SCTV01C 20ug	6-8 months	2 DOSES	N	V2-D0	BA1	320	320	20
3012083	18-54 yrs	SCTV01C 20ug	6-8 months	2 DOSES	N	V4-D28	BA1	1280	320	20
3012084	18-54 yrs	BNT162b2	13-24 months	2 DOSES	N	V2-D0	BA1	80	80	20
3012084	18-54 yrs	BNT162b2	13-24 months	2 DOSES	N	V4-D28	BA1	640	80	20
3012085	18-54 yrs	SCTV01C 20ug	13-24 months	2 DOSES	Y	V2-D0	BA1	160	160	20
3012085	18-54 yrs	SCTV01C 20ug	13-24 months	2 DOSES	Y	V4-D28	BA1	320	160	20
3012086	18-54 yrs	SCTV01C 20ug	9-12 months	2 DOSES	N	V2-D0	BA1	1280	1280	20
3012086	18-54 yrs	SCTV01C 20ug	9-12 months	2 DOSES	N	V4-D28	BA1	5120	1280	20
3012087	18-54 yrs	BNT162b2	6-8 months	2 DOSES	N	V2-D0	BA1	80	80	20
3012087	18-54 yrs	BNT162b2	6-8 months	2 DOSES	N	V4-D28	BA1	640	80	20
3012088	18-54 yrs	SCTV01E 30ug	9-12 months	2 DOSES	N	V2-D0	BA1	1280	1280	20
3012088	18-54 yrs	SCTV01E 30ug	9-12 months	2 DOSES	N	V4-D28	BA1	10240	1280	20
3012089	18-54 yrs	BNT162b2	13-24 months	2 DOSES	N	V2-D0	BA1	160	160	20
3012089	18-54 yrs	BNT162b2	13-24 months	2 DOSES	N	V4-D28	BA1	640	160	20
3012090	18-54 yrs	SCTV01C 20ug	13-24 months	2 DOSES	N	V2-D0	BA1	320	320	20
3012090	18-54 yrs	SCTV01C 20ug	13-24 months	2 DOSES	N	V4-D28	BA1	1280	320	20
3012091	18-54 yrs	SCTV01E 30ug	6-8 months	2 DOSES	N	V2-D0	BA1	160	160	20
3012091	18-54 yrs	SCTV01E 30ug	6-8 months	2 DOSES	N	V4-D28	BA1	2560	160	20
3012093	18-54 yrs	SCTV01C 20ug	9-12 months	2 DOSES	N	V2-D0	BA1	320	320	20
3012093	18-54 yrs	SCTV01C 20ug	9-12 months	2 DOSES	N	V4-D28	BA1	1280	320	20
3012094	18-54 yrs	BNT162b2	13-24 months	2 DOSES	N	V2-D0	BA1	160	160	20
3012094	18-54 yrs	BNT162b2	13-24 months	2 DOSES	N	V4-D28	BA1	320	160	20
3012096	18-54 yrs	BNT162b2	13-24 months	2 DOSES	N	V2-D0	BA1	320	320	20
3012096	18-54 yrs	BNT162b2	13-24 months	2 DOSES	N	V4-D28	BA1	1280	320	20
3012097	18-54 yrs	SCTV01E 30ug	3-5 months	2 DOSES	N	V2-D0	BA1	40	40	20
3012097	18-54 yrs	SCTV01E 30ug	3-5 months	2 DOSES	N	V4-D28	BA1	640	40	20
3012098	18-54 yrs	BNT162b2	13-24 months	2 DOSES	N	V2-D0	BA1	160	160	20
3012098	18-54 yrs	BNT162b2	13-24 months	2 DOSES	N	V4-D28	BA1	2560	160	20
3012099	18-54 yrs	BNT162b2	6-8 months	2 DOSES	N	V2-D0	BA1	20	20	20
3012099	18-54 yrs	BNT162b2	6-8 months	2 DOSES	N	V4-D28	BA1	160	20	20
3012100	18-54 yrs	BNT162b2	13-24 months	2 DOSES	N	V2-D0	BA1	320	320	20
3012100	18-54 yrs	BNT162b2	13-24 months	2 DOSES	N	V4-D28	BA1	640	320	20
3012101	18-54 yrs	SCTV01E 30ug	9-12 months	2 DOSES	N	V2-D0	BA1	80	80	20
3012101	18-54 yrs	SCTV01E 30ug	9-12 months	2 DOSES	N	V4-D28	BA1	2560	80	20
3012102	18-54 yrs	BNT162b2	6-8 months	2 DOSES	N	V2-D0	BA1	640	640	20
3012102	18-54 yrs	BNT162b2	6-8 months	2 DOSES	N	V4-D28	BA1	2560	640	20
3012103	18-54 yrs	BNT162b2	6-8 months	2 DOSES	N	V2-D0	BA1	80	80	20
3012103	18-54 yrs	BNT162b2	6-8 months	2 DOSES	N	V4-D28	BA1	1280	80	20
3012104	18-54 yrs	SCTV01E 30ug	13-24 months	2 DOSES	N	V2-D0	BA1	320	320	20
3012104	18-54 yrs	SCTV01E 30ug	13-24 months	2 DOSES	N	V4-D28	BA1	2560	320	20
3012105	18-54 yrs	SCTV01C 20ug	6-8 months	2 DOSES	N	V2-D0	BA1	640	640	20
3012105	18-54 yrs	SCTV01C 20ug	6-8 months	2 DOSES	N	V4-D28	BA1	640	640	20
3012106	18-54 yrs	BNT162b2	9-12 months	2 DOSES	N	V2-D0	BA1	40	40	20
3012106	18-54 yrs	BNT162b2	9-12 months	2 DOSES	N	V4-D28	BA1	1280	40	20
3012107	18-54 yrs	SCTV01C 20ug	13-24 months	2 DOSES	N	V2-D0	BA1	2560	2560	20
3012107	18-54 yrs	SCTV01C 20ug	13-24 months	2 DOSES	N	V4-D28	BA1	1280	2560	20
3012108	18-54 yrs	SCTV01C 20ug	9-12 months	2 DOSES	N	V2-D0	BA1	320	320	20
3012108	18-54 yrs	SCTV01C 20ug	9-12 months	2 DOSES	N	V4-D28	BA1	5120	320	20
3012109	18-54 yrs	BNT162b2	9-12 months	2 DOSES	N	V2-D0	BA1	160	160	20
3012109	18-54 yrs	BNT162b2	9-12 months	2 DOSES	N	V4-D28	BA1	1280	160	20
3012111	18-54 yrs	SCTV01E 30ug	6-8 months	2 DOSES	N	V2-D0	BA1	320	320	20
3012111	18-54 yrs	SCTV01E 30ug	6-8 months	2 DOSES	N	V4-D28	BA1	2560	320	20
3012113	18-54 yrs	BNT162b2	13-24 months	2 DOSES	N	V2-D0	BA1	320	320	20
3012113	18-54 yrs	BNT162b2	13-24 months	2 DOSES	N	V4-D28	BA1	1280	320	20
3012114	18-54 yrs	SCTV01E 30ug	13-24 months	2 DOSES	N	V2-D0	BA1	160	160	20
3012114	18-54 yrs	SCTV01E 30ug	13-24 months	2 DOSES	N	V4-D28	BA1	1280	160	20
3012116	18-54 yrs	BNT162b2	13-24 months	2 DOSES	N	V2-D0	BA1	320	320	20
3012116	18-54 yrs	BNT162b2	13-24 months	2 DOSES	N	V4-D28	BA1	640	320	20
3012117	18-54 yrs	BNT162b2	3-5 months	2 DOSES	N	V2-D0	BA1	640	640	20
3012117	18-54 yrs	BNT162b2	3-5 months	2 DOSES	N	V4-D28	BA1	640	640	20
3012118	18-54 yrs	BNT162b2	9-12 months	2 DOSES	N	V2-D0	BA1	160	160	20
3012118	18-54 yrs	BNT162b2	9-12 months	2 DOSES	N	V4-D28	BA1	320	160	20
3012123	18-54 yrs	SCTV01E 30ug	6-8 months	3 DOSES	N	V2-D0	BA1	320	320	20
3012123	18-54 yrs	SCTV01E 30ug	6-8 months	3 DOSES	N	V4-D28	BA1	5120	320	20
3012124	18-54 yrs	BNT162b2	9-12 months	2 DOSES	N	V2-D0	BA1	320	320	20
3012124	18-54 yrs	BNT162b2	9-12 months	2 DOSES	N	V4-D28	BA1	640	320	20
3012125	18-54 yrs	SCTV01E 30ug	13-24 months	2 DOSES	N	V2-D0	BA1	160	160	20
3012125	18-54 yrs	SCTV01E 30ug	13-24 months	2 DOSES	N	V4-D28	BA1	2560	160	20
3012126	18-54 yrs	SCTV01C 20ug	6-8 months	2 DOSES	N	V2-D0	BA1	320	320	20
3012126	18-54 yrs	SCTV01C 20ug	6-8 months	2 DOSES	N	V4-D28	BA1	1280	320	20
3012127	18-54 yrs	SCTV01C 20ug	6-8 months	2 DOSES	N	V2-D0	BA1	640	640	20
3012127	18-54 yrs	SCTV01C 20ug	6-8 months	2 DOSES	N	V4-D28	BA1	1280	640	20
3012128	18-54 yrs	BNT162b2	13-24 months	2 DOSES	N	V2-D0	BA1	640	640	20
3012128	18-54 yrs	BNT162b2	13-24 months	2 DOSES	N	V4-D28	BA1	640	640	20
3012129	18-54 yrs	BNT162b2	13-24 months	2 DOSES	N	V2-D0	BA1	640	640	20
3012129	18-54 yrs	BNT162b2	13-24 months	2 DOSES	N	V4-D28	BA1	1280	640	20
3012130	18-54 yrs	BNT162b2	9-12 months	2 DOSES	N	V2-D0	BA1	320	320	20
3012130	18-54 yrs	BNT162b2	9-12 months	2 DOSES	N	V4-D28	BA1	640	320	20
3012131	18-54 yrs	SCTV01E 30ug	9-12 months	2 DOSES	N	V2-D0	BA1	1280	1280	20
3012131	18-54 yrs	SCTV01E 30ug	9-12 months	2 DOSES	N	V4-D28	BA1	5120	1280	20
3012132	18-54 yrs	SCTV01C 20ug	6-8 months	2 DOSES	N	V2-D0	BA1	640	640	20
3012132	18-54 yrs	SCTV01C 20ug	6-8 months	2 DOSES	N	V4-D28	BA1	640	640	20
3012133	18-54 yrs	BNT162b2	13-24 months	2 DOSES	N	V2-D0	BA1	640	640	20
3012133	18-54 yrs	BNT162b2	13-24 months	2 DOSES	N	V4-D28	BA1	1280	640	20
3012134	18-54 yrs	SCTV01E 30ug	9-12 months	2 DOSES	N	V2-D0	BA1	320	320	20
3012134	18-54 yrs	SCTV01E 30ug	9-12 months	2 DOSES	N	V4-D28	BA1	2560	320	20
3012135	18-54 yrs	SCTV01E 30ug	13-24 months	2 DOSES	N	V2-D0	BA1	160	160	20
3012135	18-54 yrs	SCTV01E 30ug	13-24 months	2 DOSES	N	V4-D28	BA1	2560	160	20
3012137	18-54 yrs	SCTV01C 20ug	6-8 months	2 DOSES	N	V2-D0	BA1	2560	2560	20
3012137	18-54 yrs	SCTV01C 20ug	6-8 months	2 DOSES	N	V4-D28	BA1	5120	2560	20
3012139	18-54 yrs	SCTV01E 30ug	6-8 months	2 DOSES	N	V2-D0	BA1	80	80	20
3012139	18-54 yrs	SCTV01E 30ug	6-8 months	2 DOSES	N	V4-D28	BA1	640	80	20
3012140	18-54 yrs	SCTV01C 20ug	9-12 months	2 DOSES	N	V2-D0	BA1	640	640	20
3012140	18-54 yrs	SCTV01C 20ug	9-12 months	2 DOSES	N	V4-D28	BA1	1280	640	20
3012141	18-54 yrs	BNT162b2	3-5 months	2 DOSES	N	V2-D0	BA1	320	320	20
3012141	18-54 yrs	BNT162b2	3-5 months	2 DOSES	N	V4-D28	BA1	320	320	20
3012142	18-54 yrs	BNT162b2	9-12 months	2 DOSES	N	V2-D0	BA1	320	320	20
3012142	18-54 yrs	BNT162b2	9-12 months	2 DOSES	N	V4-D28	BA1	640	320	20
3012143	18-54 yrs	SCTV01C 20ug	13-24 months	2 DOSES	N	V2-D0	BA1	320	320	20
3012143	18-54 yrs	SCTV01C 20ug	13-24 months	2 DOSES	N	V4-D28	BA1	10240	320	20
3012144	18-54 yrs	BNT162b2	13-24 months	2 DOSES	N	V2-D0	BA1	320	320	20
3012144	18-54 yrs	BNT162b2	13-24 months	2 DOSES	N	V4-D28	BA1	5120	320	20
3012145	18-54 yrs	BNT162b2	6-8 months	2 DOSES	N	V2-D0	BA1	160	160	20
3012145	18-54 yrs	BNT162b2	6-8 months	2 DOSES	N	V4-D28	BA1	1280	160	20
3012147	18-54 yrs	SCTV01E 30ug	9-12 months	2 DOSES	N	V2-D0	BA1	160	160	20
3012147	18-54 yrs	SCTV01E 30ug	9-12 months	2 DOSES	N	V4-D28	BA1	2560	160	20
3012148	18-54 yrs	SCTV01C 20ug	13-24 months	2 DOSES	N	V2-D0	BA1	640	640	20
3012148	18-54 yrs	SCTV01C 20ug	13-24 months	2 DOSES	N	V4-D28	BA1	640	640	20
3012149	18-54 yrs	SCTV01E 30ug	6-8 months	2 DOSES	N	V2-D0	BA1	80	80	20
3012149	18-54 yrs	SCTV01E 30ug	6-8 months	2 DOSES	N	V4-D28	BA1	1280	80	20
3012151	18-54 yrs	SCTV01E 30ug	13-24 months	2 DOSES	N	V2-D0	BA1	1280	1280	20
3012151	18-54 yrs	SCTV01E 30ug	13-24 months	2 DOSES	N	V4-D28	BA1	10240	1280	20
3012152	18-54 yrs	SCTV01E 30ug	13-24 months	2 DOSES	N	V2-D0	BA1	640	640	20
3012152	18-54 yrs	SCTV01E 30ug	13-24 months	2 DOSES	N	V4-D28	BA1	640	640	20
3012153	18-54 yrs	SCTV01E 30ug	13-24 months	2 DOSES	N	V2-D0	BA1	160	160	20
3012153	18-54 yrs	SCTV01E 30ug	13-24 months	2 DOSES	N	V4-D28	BA1	320	160	20
3012154	18-54 yrs	SCTV01C 20ug	9-12 months	2 DOSES	N	V2-D0	BA1	320	320	20
3012154	18-54 yrs	SCTV01C 20ug	9-12 months	2 DOSES	N	V4-D28	BA1	2560	320	20
3012155	18-54 yrs	SCTV01E 30ug	13-24 months	2 DOSES	N	V2-D0	BA1	160	160	20
3012155	18-54 yrs	SCTV01E 30ug	13-24 months	2 DOSES	N	V4-D28	BA1	2560	160	20
3012156	18-54 yrs	SCTV01C 20ug	13-24 months	2 DOSES	N	V2-D0	BA1	320	320	20
3012156	18-54 yrs	SCTV01C 20ug	13-24 months	2 DOSES	N	V4-D28	BA1	1280	320	20
3012157	18-54 yrs	BNT162b2	13-24 months	2 DOSES	N	V2-D0	BA1	160	160	20
3012157	18-54 yrs	BNT162b2	13-24 months	2 DOSES	N	V4-D28	BA1	2560	160	20
3012158	18-54 yrs	SCTV01C 20ug	9-12 months	2 DOSES	N	V2-D0	BA1	160	160	20
3012158	18-54 yrs	SCTV01C 20ug	9-12 months	2 DOSES	N	V4-D28	BA1	1280	160	20
3012159	18-54 yrs	SCTV01C 20ug	9-12 months	2 DOSES	N	V2-D0	BA1	640	640	20
3012159	18-54 yrs	SCTV01C 20ug	9-12 months	2 DOSES	N	V4-D28	BA1	640	640	20
3012160	18-54 yrs	BNT162b2	6-8 months	2 DOSES	N	V2-D0	BA1	320	320	20
3012160	18-54 yrs	BNT162b2	6-8 months	2 DOSES	N	V4-D28	BA1	320	320	20
3012161	18-54 yrs	SCTV01C 20ug	9-12 months	2 DOSES	N	V2-D0	BA1	320	320	20
3012161	18-54 yrs	SCTV01C 20ug	9-12 months	2 DOSES	N	V4-D28	BA1	5120	320	20
3012162	18-54 yrs	SCTV01C 20ug	6-8 months	2 DOSES	N	V2-D0	BA1	320	320	20
3012162	18-54 yrs	SCTV01C 20ug	6-8 months	2 DOSES	N	V4-D28	BA1	2560	320	20
3012163	18-54 yrs	SCTV01E 30ug	13-24 months	2 DOSES	N	V2-D0	BA1	160	160	20
3012163	18-54 yrs	SCTV01E 30ug	13-24 months	2 DOSES	N	V4-D28	BA1	640	160	20
3012165	18-54 yrs	BNT162b2	6-8 months	2 DOSES	N	V2-D0	BA1	40	40	20
3012165	18-54 yrs	BNT162b2	6-8 months	2 DOSES	N	V4-D28	BA1	2560	40	20
3012166	18-54 yrs	BNT162b2	13-24 months	2 DOSES	N	V2-D0	BA1	320	320	20
3012166	18-54 yrs	BNT162b2	13-24 months	2 DOSES	N	V4-D28	BA1	640	320	20
3012167	18-54 yrs	SCTV01C 20ug	6-8 months	2 DOSES	N	V2-D0	BA1	320	320	20
3012167	18-54 yrs	SCTV01C 20ug	6-8 months	2 DOSES	N	V4-D28	BA1	640	320	20
3012168	18-54 yrs	SCTV01E 30ug	13-24 months	2 DOSES	N	V2-D0	BA1	1280	1280	20
3012168	18-54 yrs	SCTV01E 30ug	13-24 months	2 DOSES	N	V4-D28	BA1	2560	1280	20
3012169	18-54 yrs	SCTV01E 30ug	6-8 months	2 DOSES	N	V2-D0	BA1	320	320	20
3012169	18-54 yrs	SCTV01E 30ug	6-8 months	2 DOSES	N	V4-D28	BA1	1280	320	20
3012170	18-54 yrs	SCTV01C 20ug	13-24 months	2 DOSES	N	V2-D0	BA1	80	80	20
3012170	18-54 yrs	SCTV01C 20ug	13-24 months	2 DOSES	N	V4-D28	BA1	640	80	20
3012172	18-54 yrs	SCTV01C 20ug	3-5 months	3 DOSES	N	V2-D0	BA1	80	80	20
3012172	18-54 yrs	SCTV01C 20ug	3-5 months	3 DOSES	N	V4-D28	BA1	160	80	20
3012173	18-54 yrs	BNT162b2	13-24 months	2 DOSES	N	V2-D0	BA1	640	640	20
3012173	18-54 yrs	BNT162b2	13-24 months	2 DOSES	N	V4-D28	BA1	5120	640	20
3012175	18-54 yrs	SCTV01C 20ug	3-5 months	2 DOSES	N	V2-D0	BA1	320	320	20
3012175	18-54 yrs	SCTV01C 20ug	3-5 months	2 DOSES	N	V4-D28	BA1	2560	320	20
3012176	18-54 yrs	SCTV01C 20ug	3-5 months	2 DOSES	N	V2-D0	BA1	1280	1280	20
3012176	18-54 yrs	SCTV01C 20ug	3-5 months	2 DOSES	N	V4-D28	BA1	1280	1280	20
3012177	18-54 yrs	SCTV01C 20ug	3-5 months	3 DOSES	N	V2-D0	BA1	1280	1280	20
3012177	18-54 yrs	SCTV01C 20ug	3-5 months	3 DOSES	N	V4-D28	BA1	2560	1280	20
3012178	18-54 yrs	SCTV01E 30ug	13-24 months	2 DOSES	N	V2-D0	BA1	1280	1280	20
3012178	18-54 yrs	SCTV01E 30ug	13-24 months	2 DOSES	N	V4-D28	BA1	2560	1280	20
3012179	18-54 yrs	BNT162b2	3-5 months	3 DOSES	N	V2-D0	BA1	640	640	20
3012179	18-54 yrs	BNT162b2	3-5 months	3 DOSES	N	V4-D28	BA1	2560	640	20
3012180	18-54 yrs	SCTV01E 30ug	6-8 months	2 DOSES	N	V2-D0	BA1	1280	1280	20
3012180	18-54 yrs	SCTV01E 30ug	6-8 months	2 DOSES	N	V4-D28	BA1	2560	1280	20
3012181	18-54 yrs	BNT162b2	6-8 months	2 DOSES	N	V2-D0	BA1	5120	5120	20
3012181	18-54 yrs	BNT162b2	6-8 months	2 DOSES	N	V4-D28	BA1	2560	5120	20
3012182	18-54 yrs	SCTV01E 30ug	13-24 months	2 DOSES	N	V2-D0	BA1	640	640	20
3012182	18-54 yrs	SCTV01E 30ug	13-24 months	2 DOSES	N	V4-D28	BA1	2560	640	20
3012183	18-54 yrs	SCTV01E 30ug	13-24 months	2 DOSES	N	V2-D0	BA1	640	640	20
3012183	18-54 yrs	SCTV01E 30ug	13-24 months	2 DOSES	N	V4-D28	BA1	2560	640	20
3012184	18-54 yrs	BNT162b2	13-24 months	2 DOSES	N	V2-D0	BA1	1280	1280	20
3012184	18-54 yrs	BNT162b2	13-24 months	2 DOSES	N	V4-D28	BA1	2560	1280	20
3012185	18-54 yrs	SCTV01C 20ug	13-24 months	2 DOSES	N	V2-D0	BA1	80	80	20
3012185	18-54 yrs	SCTV01C 20ug	13-24 months	2 DOSES	N	V4-D28	BA1	320	80	20
3012186	18-54 yrs	SCTV01E 30ug	6-8 months	2 DOSES	N	V2-D0	BA1	2560	2560	20
3012186	18-54 yrs	SCTV01E 30ug	6-8 months	2 DOSES	N	V4-D28	BA1	10240	2560	20
3012187	18-54 yrs	BNT162b2	13-24 months	2 DOSES	N	V2-D0	BA1	1280	1280	20
3012187	18-54 yrs	BNT162b2	13-24 months	2 DOSES	N	V4-D28	BA1	2560	1280	20
3012188	18-54 yrs	BNT162b2	9-12 months	2 DOSES	N	V2-D0	BA1	40	40	20
3012188	18-54 yrs	BNT162b2	9-12 months	2 DOSES	N	V4-D28	BA1	2560	40	20
3012190	18-54 yrs	SCTV01E 30ug	6-8 months	3 DOSES	N	V2-D0	BA1	640	640	20
3012190	18-54 yrs	SCTV01E 30ug	6-8 months	3 DOSES	N	V4-D28	BA1	2560	640	20
3012193	18-54 yrs	SCTV01C 20ug	13-24 months	2 DOSES	N	V2-D0	BA1	160	160	20
3012193	18-54 yrs	SCTV01C 20ug	13-24 months	2 DOSES	N	V4-D28	BA1	5120	160	20
3012194	18-54 yrs	SCTV01C 20ug	6-8 months	2 DOSES	Y	V2-D0	BA1	640	640	20
3012194	18-54 yrs	SCTV01C 20ug	6-8 months	2 DOSES	Y	V4-D28	BA1	2560	640	20
3012195	18-54 yrs	SCTV01C 20ug	6-8 months	2 DOSES	N	V2-D0	BA1	320	320	20
3012195	18-54 yrs	SCTV01C 20ug	6-8 months	2 DOSES	N	V4-D28	BA1	640	320	20
3012196	18-54 yrs	SCTV01E 30ug	13-24 months	2 DOSES	N	V2-D0	BA1	160	160	20
3012196	18-54 yrs	SCTV01E 30ug	13-24 months	2 DOSES	N	V4-D28	BA1	640	160	20
3012197	18-54 yrs	BNT162b2	6-8 months	3 DOSES	N	V2-D0	BA1	320	320	20
3012197	18-54 yrs	BNT162b2	6-8 months	3 DOSES	N	V4-D28	BA1	640	320	20
3012199	18-54 yrs	SCTV01C 20ug	13-24 months	2 DOSES	N	V2-D0	BA1	1280	1280	20
3012199	18-54 yrs	SCTV01C 20ug	13-24 months	2 DOSES	N	V4-D28	BA1	1280	1280	20
3012200	18-54 yrs	SCTV01E 30ug	9-12 months	2 DOSES	N	V2-D0	BA1	80	80	20
3012200	18-54 yrs	SCTV01E 30ug	9-12 months	2 DOSES	N	V4-D28	BA1	2560	80	20
3012201	18-54 yrs	BNT162b2	6-8 months	2 DOSES	N	V2-D0	BA1	320	320	20
3012201	18-54 yrs	BNT162b2	6-8 months	2 DOSES	N	V4-D28	BA1	1280	320	20
3012202	18-54 yrs	BNT162b2	3-5 months	2 DOSES	N	V2-D0	BA1	320	320	20
3012202	18-54 yrs	BNT162b2	3-5 months	2 DOSES	N	V4-D28	BA1	640	320	20
3012203	18-54 yrs	SCTV01C 20ug	6-8 months	2 DOSES	N	V2-D0	BA1	320	320	20
3012203	18-54 yrs	SCTV01C 20ug	6-8 months	2 DOSES	N	V4-D28	BA1	320	320	20
3012204	18-54 yrs	SCTV01E 30ug	13-24 months	2 DOSES	N	V2-D0	BA1	160	160	20
3012204	18-54 yrs	SCTV01E 30ug	13-24 months	2 DOSES	N	V4-D28	BA1	320	160	20
3012205	18-54 yrs	SCTV01C 20ug	13-24 months	2 DOSES	N	V2-D0	BA1	40	40	20
3012205	18-54 yrs	SCTV01C 20ug	13-24 months	2 DOSES	N	V4-D28	BA1	2560	40	20
3012210	18-54 yrs	SCTV01C 20ug	9-12 months	2 DOSES	N	V2-D0	BA1	160	160	20
3012210	18-54 yrs	SCTV01C 20ug	9-12 months	2 DOSES	N	V4-D28	BA1	320	160	20
3012211	18-54 yrs	BNT162b2	6-8 months	2 DOSES	N	V2-D0	BA1	80	80	20
3012211	18-54 yrs	BNT162b2	6-8 months	2 DOSES	N	V4-D28	BA1	1280	80	20
3012212	18-54 yrs	SCTV01C 20ug	6-8 months	3 DOSES	N	V2-D0	BA1	1280	1280	20
3012212	18-54 yrs	SCTV01C 20ug	6-8 months	3 DOSES	N	V4-D28	BA1	1280	1280	20
3012213	18-54 yrs	SCTV01C 20ug	9-12 months	2 DOSES	N	V2-D0	BA1	20	20	20
3012213	18-54 yrs	SCTV01C 20ug	9-12 months	2 DOSES	N	V4-D28	BA1	2560	20	20
3012214	18-54 yrs	BNT162b2	6-8 months	3 DOSES	N	V2-D0	BA1	320	320	20
3012214	18-54 yrs	BNT162b2	6-8 months	3 DOSES	N	V4-D28	BA1	320	320	20
3012215	18-54 yrs	SCTV01C 20ug	9-12 months	2 DOSES	N	V2-D0	BA1	1280	1280	20
3012215	18-54 yrs	SCTV01C 20ug	9-12 months	2 DOSES	N	V4-D28	BA1	5120	1280	20
3012216	18-54 yrs	BNT162b2	6-8 months	2 DOSES	N	V2-D0	BA1	160	160	20
3012216	18-54 yrs	BNT162b2	6-8 months	2 DOSES	N	V4-D28	BA1	640	160	20
3012217	18-54 yrs	BNT162b2	13-24 months	2 DOSES	Y	V2-D0	BA1	320	320	20
3012217	18-54 yrs	BNT162b2	13-24 months	2 DOSES	Y	V4-D28	BA1	640	320	20
3012218	18-54 yrs	SCTV01C 20ug	13-24 months	2 DOSES	Y	V2-D0	BA1	320	320	20
3012218	18-54 yrs	SCTV01C 20ug	13-24 months	2 DOSES	Y	V4-D28	BA1	5120	320	20
3012219	18-54 yrs	SCTV01C 20ug	6-8 months	2 DOSES	N	V2-D0	BA1	80	80	20
3012219	18-54 yrs	SCTV01C 20ug	6-8 months	2 DOSES	N	V4-D28	BA1	80	80	20
3012220	18-54 yrs	SCTV01C 20ug	13-24 months	2 DOSES	N	V2-D0	BA1	320	320	20
3012220	18-54 yrs	SCTV01C 20ug	13-24 months	2 DOSES	N	V4-D28	BA1	320	320	20
3012221	18-54 yrs	BNT162b2	13-24 months	2 DOSES	N	V2-D0	BA1	20	20	20
3012221	18-54 yrs	BNT162b2	13-24 months	2 DOSES	N	V4-D28	BA1	640	20	20
3012222	18-54 yrs	SCTV01C 20ug	9-12 months	2 DOSES	N	V2-D0	BA1	640	640	20
3012222	18-54 yrs	SCTV01C 20ug	9-12 months	2 DOSES	N	V4-D28	BA1	2560	640	20
3012223	18-54 yrs	BNT162b2	9-12 months	2 DOSES	N	V2-D0	BA1	160	160	20
3012223	18-54 yrs	BNT162b2	9-12 months	2 DOSES	N	V4-D28	BA1	1280	160	20
3012224	18-54 yrs	SCTV01E 30ug	13-24 months	2 DOSES	N	V2-D0	BA1	320	320	20
3012224	18-54 yrs	SCTV01E 30ug	13-24 months	2 DOSES	N	V4-D28	BA1	1280	320	20
3012225	18-54 yrs	BNT162b2	9-12 months	2 DOSES	N	V2-D0	BA1	320	320	20
3012225	18-54 yrs	BNT162b2	9-12 months	2 DOSES	N	V4-D28	BA1	2560	320	20
3012226	18-54 yrs	SCTV01C 20ug	6-8 months	2 DOSES	N	V2-D0	BA1	1280	1280	20
3012226	18-54 yrs	SCTV01C 20ug	6-8 months	2 DOSES	N	V4-D28	BA1	1280	1280	20
3012227	18-54 yrs	SCTV01C 20ug	13-24 months	2 DOSES	N	V2-D0	BA1	320	320	20
3012227	18-54 yrs	SCTV01C 20ug	13-24 months	2 DOSES	N	V4-D28	BA1	640	320	20
3012228	18-54 yrs	BNT162b2	6-8 months	2 DOSES	N	V2-D0	BA1	40	40	20
3012228	18-54 yrs	BNT162b2	6-8 months	2 DOSES	N	V4-D28	BA1	640	40	20
3012229	18-54 yrs	BNT162b2	13-24 months	2 DOSES	N	V2-D0	BA1	320	320	20
3012229	18-54 yrs	BNT162b2	13-24 months	2 DOSES	N	V4-D28	BA1	320	320	20
3012230	18-54 yrs	SCTV01C 20ug	9-12 months	2 DOSES	N	V2-D0	BA1	320	320	20
3012230	18-54 yrs	SCTV01C 20ug	9-12 months	2 DOSES	N	V4-D28	BA1	1280	320	20
3012232	18-54 yrs	SCTV01E 30ug	3-5 months	2 DOSES	N	V2-D0	BA1	640	640	20
3012232	18-54 yrs	SCTV01E 30ug	3-5 months	2 DOSES	N	V4-D28	BA1	5120	640	20
3012233	18-54 yrs	SCTV01C 20ug	6-8 months	3 DOSES	N	V2-D0	BA1	160	160	20
3012233	18-54 yrs	SCTV01C 20ug	6-8 months	3 DOSES	N	V4-D28	BA1	320	160	20
3012234	18-54 yrs	SCTV01E 30ug	6-8 months	2 DOSES	N	V2-D0	BA1	320	320	20
3012234	18-54 yrs	SCTV01E 30ug	6-8 months	2 DOSES	N	V4-D28	BA1	2560	320	20
3012235	18-54 yrs	SCTV01C 20ug	9-12 months	2 DOSES	Y	V2-D0	BA1	640	640	20
3012235	18-54 yrs	SCTV01C 20ug	9-12 months	2 DOSES	Y	V4-D28	BA1	1280	640	20
3012236	18-54 yrs	SCTV01E 30ug	6-8 months	1 DOSES	Y	V2-D0	BA1	2560	2560	20
3012236	18-54 yrs	SCTV01E 30ug	6-8 months	1 DOSES	Y	V4-D28	BA1	2560	2560	20
3012237	18-54 yrs	SCTV01C 20ug	13-24 months	2 DOSES	N	V2-D0	BA1	2560	2560	20
3012237	18-54 yrs	SCTV01C 20ug	13-24 months	2 DOSES	N	V4-D28	BA1	2560	2560	20
3012238	18-54 yrs	BNT162b2	13-24 months	2 DOSES	N	V2-D0	BA1	640	640	20
3012238	18-54 yrs	BNT162b2	13-24 months	2 DOSES	N	V4-D28	BA1	2560	640	20
3012240	18-54 yrs	BNT162b2	6-8 months	2 DOSES	N	V2-D0	BA1	2560	2560	20
3012240	18-54 yrs	BNT162b2	6-8 months	2 DOSES	N	V4-D28	BA1	2560	2560	20
3012242	18-54 yrs	SCTV01E 30ug	6-8 months	2 DOSES	N	V2-D0	BA1	320	320	20
3012242	18-54 yrs	SCTV01E 30ug	6-8 months	2 DOSES	N	V4-D28	BA1	5120	320	20
3012243	18-54 yrs	SCTV01E 30ug	9-12 months	2 DOSES	N	V2-D0	BA1	320	320	20
3012243	18-54 yrs	SCTV01E 30ug	9-12 months	2 DOSES	N	V4-D28	BA1	1280	320	20
3012244	18-54 yrs	BNT162b2	6-8 months	2 DOSES	N	V2-D0	BA1	320	320	20
3012244	18-54 yrs	BNT162b2	6-8 months	2 DOSES	N	V4-D28	BA1	1280	320	20
3012245	18-54 yrs	SCTV01E 30ug	6-8 months	2 DOSES	N	V2-D0	BA1	640	640	20
3012245	18-54 yrs	SCTV01E 30ug	6-8 months	2 DOSES	N	V4-D28	BA1	2560	640	20
3012246	18-54 yrs	SCTV01E 30ug	13-24 months	2 DOSES	N	V2-D0	BA1	80	80	20
3012246	18-54 yrs	SCTV01E 30ug	13-24 months	2 DOSES	N	V4-D28	BA1	1280	80	20
3012247	18-54 yrs	SCTV01E 30ug	9-12 months	2 DOSES	N	V2-D0	BA1	1280	1280	20
3012247	18-54 yrs	SCTV01E 30ug	9-12 months	2 DOSES	N	V4-D28	BA1	2560	1280	20
3012248	18-54 yrs	SCTV01E 30ug	6-8 months	3 DOSES	N	V2-D0	BA1	640	640	20
3012248	18-54 yrs	SCTV01E 30ug	6-8 months	3 DOSES	N	V4-D28	BA1	1280	640	20
3012249	18-54 yrs	SCTV01E 30ug	9-12 months	2 DOSES	N	V2-D0	BA1	1280	1280	20
3012249	18-54 yrs	SCTV01E 30ug	9-12 months	2 DOSES	N	V4-D28	BA1	1280	1280	20
3012250	18-54 yrs	SCTV01C 20ug	13-24 months	2 DOSES	N	V2-D0	BA1	320	320	20
3012250	18-54 yrs	SCTV01C 20ug	13-24 months	2 DOSES	N	V4-D28	BA1	1280	320	20
3012251	18-54 yrs	SCTV01E 30ug	9-12 months	2 DOSES	N	V2-D0	BA1	640	640	20
3012251	18-54 yrs	SCTV01E 30ug	9-12 months	2 DOSES	N	V4-D28	BA1	2560	640	20
3012253	18-54 yrs	SCTV01E 30ug	13-24 months	2 DOSES	N	V2-D0	BA1	80	80	20
3012253	18-54 yrs	SCTV01E 30ug	13-24 months	2 DOSES	N	V4-D28	BA1	2560	80	20
3012254	18-54 yrs	SCTV01C 20ug	13-24 months	2 DOSES	N	V2-D0	BA1	640	640	20
3012254	18-54 yrs	SCTV01C 20ug	13-24 months	2 DOSES	N	V4-D28	BA1	2560	640	20
3012256	18-54 yrs	SCTV01E 30ug	9-12 months	2 DOSES	N	V2-D0	BA1	40	40	20
3012256	18-54 yrs	SCTV01E 30ug	9-12 months	2 DOSES	N	V4-D28	BA1	640	40	20
3012257	18-54 yrs	SCTV01C 20ug	13-24 months	2 DOSES	N	V2-D0	BA1	320	320	20
3012257	18-54 yrs	SCTV01C 20ug	13-24 months	2 DOSES	N	V4-D28	BA1	5120	320	20
3012258	18-54 yrs	SCTV01C 20ug	9-12 months	2 DOSES	N	V2-D0	BA1	320	320	20
3012258	18-54 yrs	SCTV01C 20ug	9-12 months	2 DOSES	N	V4-D28	BA1	640	320	20
3012259	18-54 yrs	BNT162b2	9-12 months	2 DOSES	N	V2-D0	BA1	160	160	20
3012259	18-54 yrs	BNT162b2	9-12 months	2 DOSES	N	V4-D28	BA1	640	160	20
3012260	18-54 yrs	SCTV01E 30ug	13-24 months	2 DOSES	N	V2-D0	BA1	160	160	20
3012260	18-54 yrs	SCTV01E 30ug	13-24 months	2 DOSES	N	V4-D28	BA1	640	160	20
3012262	18-54 yrs	SCTV01E 30ug	9-12 months	2 DOSES	N	V2-D0	BA1	160	160	20
3012262	18-54 yrs	SCTV01E 30ug	9-12 months	2 DOSES	N	V4-D28	BA1	640	160	20
3012263	18-54 yrs	SCTV01E 30ug	9-12 months	2 DOSES	N	V2-D0	BA1	320	320	20
3012263	18-54 yrs	SCTV01E 30ug	9-12 months	2 DOSES	N	V4-D28	BA1	1280	320	20
3012264	18-54 yrs	BNT162b2	3-5 months	2 DOSES	N	V2-D0	BA1	640	640	20
3012264	18-54 yrs	BNT162b2	3-5 months	2 DOSES	N	V4-D28	BA1	640	640	20
3012265	18-54 yrs	SCTV01C 20ug	3-5 months	2 DOSES	N	V2-D0	BA1	160	160	20
3012265	18-54 yrs	SCTV01C 20ug	3-5 months	2 DOSES	N	V4-D28	BA1	1280	160	20
3012266	18-54 yrs	SCTV01E 30ug	13-24 months	2 DOSES	N	V2-D0	BA1	80	80	20
3012266	18-54 yrs	SCTV01E 30ug	13-24 months	2 DOSES	N	V4-D28	BA1	320	80	20
3012267	18-54 yrs	SCTV01C 20ug	6-8 months	2 DOSES	N	V2-D0	BA1	160	160	20
3012267	18-54 yrs	SCTV01C 20ug	6-8 months	2 DOSES	N	V4-D28	BA1	640	160	20
3012268	18-54 yrs	BNT162b2	6-8 months	2 DOSES	N	V2-D0	BA1	640	640	20
3012268	18-54 yrs	BNT162b2	6-8 months	2 DOSES	N	V4-D28	BA1	2560	640	20
3012269	18-54 yrs	SCTV01C 20ug	6-8 months	2 DOSES	N	V2-D0	BA1	640	640	20
3012269	18-54 yrs	SCTV01C 20ug	6-8 months	2 DOSES	N	V4-D28	BA1	2560	640	20
3012271	18-54 yrs	SCTV01C 20ug	6-8 months	2 DOSES	N	V2-D0	BA1	80	80	20
3012271	18-54 yrs	SCTV01C 20ug	6-8 months	2 DOSES	N	V4-D28	BA1	1280	80	20
3012272	18-54 yrs	BNT162b2	6-8 months	2 DOSES	N	V2-D0	BA1	80	80	20
3012272	18-54 yrs	BNT162b2	6-8 months	2 DOSES	N	V4-D28	BA1	640	80	20
3012273	18-54 yrs	BNT162b2	6-8 months	2 DOSES	N	V2-D0	BA1	640	640	20
3012273	18-54 yrs	BNT162b2	6-8 months	2 DOSES	N	V4-D28	BA1	2560	640	20
3012282	18-54 yrs	SCTV01C 20ug	9-12 months	2 DOSES	N	V2-D0	BA1	160	160	20
3012282	18-54 yrs	SCTV01C 20ug	9-12 months	2 DOSES	N	V4-D28	BA1	1280	160	20
3012297	18-54 yrs	BNT162b2	13-24 months	2 DOSES	N	V2-D0	BA1	320	320	20
3012297	18-54 yrs	BNT162b2	13-24 months	2 DOSES	N	V4-D28	BA1	640	320	20
3012301	18-54 yrs	BNT162b2	9-12 months	2 DOSES	N	V2-D0	BA1	160	160	20
3012301	18-54 yrs	BNT162b2	9-12 months	2 DOSES	N	V4-D28	BA1	1280	160	20
3012303	18-54 yrs	SCTV01C 20ug	13-24 months	2 DOSES	N	V2-D0	BA1	2560	2560	20
3012303	18-54 yrs	SCTV01C 20ug	13-24 months	2 DOSES	N	V4-D28	BA1	2560	2560	20
3012304	18-54 yrs	SCTV01C 20ug	6-8 months	2 DOSES	N	V2-D0	BA1	320	320	20
3012304	18-54 yrs	SCTV01C 20ug	6-8 months	2 DOSES	N	V4-D28	BA1	320	320	20
3012306	18-54 yrs	SCTV01E 30ug	6-8 months	2 DOSES	N	V2-D0	BA1	320	320	20
3012306	18-54 yrs	SCTV01E 30ug	6-8 months	2 DOSES	N	V4-D28	BA1	640	320	20
3012309	18-54 yrs	SCTV01E 30ug	6-8 months	2 DOSES	N	V2-D0	BA1	1280	1280	20
3012309	18-54 yrs	SCTV01E 30ug	6-8 months	2 DOSES	N	V4-D28	BA1	5120	1280	20
3012312	18-54 yrs	BNT162b2	9-12 months	2 DOSES	N	V2-D0	BA1	320	320	20
3012312	18-54 yrs	BNT162b2	9-12 months	2 DOSES	N	V4-D28	BA1	640	320	20
3012319	18-54 yrs	SCTV01C 20ug	3-5 months	3 DOSES	N	V2-D0	BA1	1280	1280	20
3012319	18-54 yrs	SCTV01C 20ug	3-5 months	3 DOSES	N	V4-D28	BA1	5120	1280	20
3012322	18-54 yrs	SCTV01E 30ug	13-24 months	2 DOSES	N	V2-D0	BA1	640	640	20
3012322	18-54 yrs	SCTV01E 30ug	13-24 months	2 DOSES	N	V4-D28	BA1	1280	640	20
3012325	18-54 yrs	SCTV01E 30ug	6-8 months	2 DOSES	N	V2-D0	BA1	640	640	20
3012325	18-54 yrs	SCTV01E 30ug	6-8 months	2 DOSES	N	V4-D28	BA1	640	640	20
3012326	18-54 yrs	SCTV01E 30ug	6-8 months	2 DOSES	N	V2-D0	BA1	320	320	20
3012326	18-54 yrs	SCTV01E 30ug	6-8 months	2 DOSES	N	V4-D28	BA1	1280	320	20
3012328	18-54 yrs	BNT162b2	9-12 months	2 DOSES	N	V2-D0	BA1	20	20	20
3012328	18-54 yrs	BNT162b2	9-12 months	2 DOSES	N	V4-D28	BA1	640	20	20
3012329	18-54 yrs	SCTV01C 20ug	6-8 months	2 DOSES	N	V2-D0	BA1	1280	1280	20
3012329	18-54 yrs	SCTV01C 20ug	6-8 months	2 DOSES	N	V4-D28	BA1	1280	1280	20
3030001	18-54 yrs	BNT162b2	9-12 months	2 DOSES	Y	V2-D0	BA1	5120	5120	20
3030001	18-54 yrs	BNT162b2	9-12 months	2 DOSES	Y	V4-D28	BA1	5120	5120	20
3030002	18-54 yrs	BNT162b2	9-12 months	2 DOSES	N	V2-D0	BA1	160	160	20
3030002	18-54 yrs	BNT162b2	9-12 months	2 DOSES	N	V4-D28	BA1	640	160	20
3030003	18-54 yrs	BNT162b2	6-8 months	2 DOSES	Y	V2-D0	BA1	1280	1280	20
3030003	18-54 yrs	BNT162b2	6-8 months	2 DOSES	Y	V4-D28	BA1	5120	1280	20
3030006	18-54 yrs	SCTV01C 20ug	9-12 months	2 DOSES	N	V2-D0	BA1	5	5	20
3030006	18-54 yrs	SCTV01C 20ug	9-12 months	2 DOSES	N	V4-D28	BA1	640	5	20
3030007	18-54 yrs	SCTV01E 30ug	9-12 months	2 DOSES	N	V2-D0	BA1	320	320	20
3030007	18-54 yrs	SCTV01E 30ug	9-12 months	2 DOSES	N	V4-D28	BA1	1280	320	20
3030008	18-54 yrs	BNT162b2	13-24 months	2 DOSES	N	V2-D0	BA1	160	160	20
3030008	18-54 yrs	BNT162b2	13-24 months	2 DOSES	N	V4-D28	BA1	640	160	20
3030009	18-54 yrs	SCTV01C 20ug	6-8 months	2 DOSES	N	V2-D0	BA1	80	80	20
3030009	18-54 yrs	SCTV01C 20ug	6-8 months	2 DOSES	N	V4-D28	BA1	320	80	20
3030011	18-54 yrs	SCTV01E 30ug	13-24 months	2 DOSES	N	V2-D0	BA1	160	160	20
3030011	18-54 yrs	SCTV01E 30ug	13-24 months	2 DOSES	N	V4-D28	BA1	2560	160	20
3030013	18-54 yrs	SCTV01C 20ug	9-12 months	2 DOSES	N	V2-D0	BA1	320	320	20
3030013	18-54 yrs	SCTV01C 20ug	9-12 months	2 DOSES	N	V4-D28	BA1	640	320	20
3030014	18-54 yrs	SCTV01E 30ug	13-24 months	2 DOSES	N	V2-D0	BA1	80	80	20
3030014	18-54 yrs	SCTV01E 30ug	13-24 months	2 DOSES	N	V4-D28	BA1	320	80	20
3030016	18-54 yrs	SCTV01C 20ug	6-8 months	2 DOSES	N	V2-D0	BA1	160	160	20
3030016	18-54 yrs	SCTV01C 20ug	6-8 months	2 DOSES	N	V4-D28	BA1	640	160	20
3030017	18-54 yrs	SCTV01E 30ug	9-12 months	2 DOSES	N	V2-D0	BA1	160	160	20
3030017	18-54 yrs	SCTV01E 30ug	9-12 months	2 DOSES	N	V4-D28	BA1	640	160	20
3030019	18-54 yrs	BNT162b2	6-8 months	2 DOSES	N	V2-D0	BA1	160	160	20
3030019	18-54 yrs	BNT162b2	6-8 months	2 DOSES	N	V4-D28	BA1	640	160	20
3030020	18-54 yrs	SCTV01C 20ug	3-5 months	3 DOSES	N	V2-D0	BA1	160	160	20
3030020	18-54 yrs	SCTV01C 20ug	3-5 months	3 DOSES	N	V4-D28	BA1	1280	160	20
3030021	18-54 yrs	SCTV01E 30ug	9-12 months	2 DOSES	N	V2-D0	BA1	80	80	20
3030021	18-54 yrs	SCTV01E 30ug	9-12 months	2 DOSES	N	V4-D28	BA1	1280	80	20
3030024	18-54 yrs	BNT162b2	9-12 months	2 DOSES	N	V2-D0	BA1	320	320	20
3030024	18-54 yrs	BNT162b2	9-12 months	2 DOSES	N	V4-D28	BA1	640	320	20
3030025	18-54 yrs	SCTV01E 30ug	9-12 months	2 DOSES	N	V2-D0	BA1	40	40	20
3030025	18-54 yrs	SCTV01E 30ug	9-12 months	2 DOSES	N	V4-D28	BA1	640	40	20
3030026	18-54 yrs	BNT162b2	6-8 months	2 DOSES	N	V2-D0	BA1	160	160	20
3030026	18-54 yrs	BNT162b2	6-8 months	2 DOSES	N	V4-D28	BA1	320	160	20
3030028	18-54 yrs	SCTV01E 30ug	6-8 months	2 DOSES	N	V2-D0	BA1	320	320	20
3030028	18-54 yrs	SCTV01E 30ug	6-8 months	2 DOSES	N	V4-D28	BA1	1280	320	20
3030029	18-54 yrs	BNT162b2	13-24 months	2 DOSES	N	V2-D0	BA1	320	320	20
3030029	18-54 yrs	BNT162b2	13-24 months	2 DOSES	N	V4-D28	BA1	1280	320	20
3030030	18-54 yrs	SCTV01E 30ug	3-5 months	2 DOSES	N	V2-D0	BA1	640	640	20
3030030	18-54 yrs	SCTV01E 30ug	3-5 months	2 DOSES	N	V4-D28	BA1	2560	640	20
3030031	18-54 yrs	SCTV01E 30ug	13-24 months	2 DOSES	N	V2-D0	BA1	160	160	20
3030031	18-54 yrs	SCTV01E 30ug	13-24 months	2 DOSES	N	V4-D28	BA1	640	160	20
3030032	18-54 yrs	BNT162b2	13-24 months	2 DOSES	N	V2-D0	BA1	1280	1280	20
3030032	18-54 yrs	BNT162b2	13-24 months	2 DOSES	N	V4-D28	BA1	2560	1280	20
3030033	18-54 yrs	BNT162b2	13-24 months	2 DOSES	N	V2-D0	BA1	640	640	20
3030033	18-54 yrs	BNT162b2	13-24 months	2 DOSES	N	V4-D28	BA1	640	640	20
3030034	18-54 yrs	SCTV01C 20ug	6-8 months	2 DOSES	N	V2-D0	BA1	160	160	20
3030034	18-54 yrs	SCTV01C 20ug	6-8 months	2 DOSES	N	V4-D28	BA1	640	160	20
3030036	18-54 yrs	BNT162b2	9-12 months	2 DOSES	N	V2-D0	BA1	1280	1280	20
3030036	18-54 yrs	BNT162b2	9-12 months	2 DOSES	N	V4-D28	BA1	5120	1280	20
3030037	18-54 yrs	SCTV01E 30ug	9-12 months	2 DOSES	Y	V2-D0	BA1	640	640	20
3030037	18-54 yrs	SCTV01E 30ug	9-12 months	2 DOSES	Y	V4-D28	BA1	1280	640	20
3030039	18-54 yrs	SCTV01C 20ug	13-24 months	2 DOSES	N	V2-D0	BA1	160	160	20
3030039	18-54 yrs	SCTV01C 20ug	13-24 months	2 DOSES	N	V4-D28	BA1	5120	160	20
3030041	18-54 yrs	SCTV01C 20ug	3-5 months	2 DOSES	N	V2-D0	BA1	320	320	20
3030041	18-54 yrs	SCTV01C 20ug	3-5 months	2 DOSES	N	V4-D28	BA1	640	320	20
3030043	18-54 yrs	SCTV01C 20ug	9-12 months	2 DOSES	N	V2-D0	BA1	640	640	20
3030043	18-54 yrs	SCTV01C 20ug	9-12 months	2 DOSES	N	V4-D28	BA1	640	640	20
3030045	18-54 yrs	SCTV01C 20ug	6-8 months	2 DOSES	N	V2-D0	BA1	320	320	20
3030045	18-54 yrs	SCTV01C 20ug	6-8 months	2 DOSES	N	V4-D28	BA1	640	320	20
3030046	18-54 yrs	SCTV01C 20ug	13-24 months	2 DOSES	N	V2-D0	BA1	320	320	20
3030046	18-54 yrs	SCTV01C 20ug	13-24 months	2 DOSES	N	V4-D28	BA1	2560	320	20
3030047	18-54 yrs	BNT162b2	6-8 months	3 DOSES	N	V2-D0	BA1	160	160	20
3030047	18-54 yrs	BNT162b2	6-8 months	3 DOSES	N	V4-D28	BA1	320	160	20
3030048	18-54 yrs	SCTV01E 30ug	6-8 months	2 DOSES	N	V2-D0	BA1	640	640	20
3030048	18-54 yrs	SCTV01E 30ug	6-8 months	2 DOSES	N	V4-D28	BA1	640	640	20
3030050	18-54 yrs	SCTV01E 30ug	9-12 months	2 DOSES	N	V2-D0	BA1	320	320	20
3030050	18-54 yrs	SCTV01E 30ug	9-12 months	2 DOSES	N	V4-D28	BA1	1280	320	20
3030051	18-54 yrs	BNT162b2	9-12 months	2 DOSES	N	V2-D0	BA1	160	160	20
3030051	18-54 yrs	BNT162b2	9-12 months	2 DOSES	N	V4-D28	BA1	640	160	20
3030053	18-54 yrs	SCTV01E 30ug	13-24 months	2 DOSES	N	V2-D0	BA1	80	80	20
3030053	18-54 yrs	SCTV01E 30ug	13-24 months	2 DOSES	N	V4-D28	BA1	640	80	20
3030054	18-54 yrs	BNT162b2	3-5 months	2 DOSES	N	V2-D0	BA1	320	320	20
3030054	18-54 yrs	BNT162b2	3-5 months	2 DOSES	N	V4-D28	BA1	640	320	20
3030055	18-54 yrs	BNT162b2	9-12 months	2 DOSES	N	V2-D0	BA1	640	640	20
3030055	18-54 yrs	BNT162b2	9-12 months	2 DOSES	N	V4-D28	BA1	2560	640	20
3030057	18-54 yrs	SCTV01C 20ug	13-24 months	2 DOSES	N	V2-D0	BA1	320	320	20
3030057	18-54 yrs	SCTV01C 20ug	13-24 months	2 DOSES	N	V4-D28	BA1	640	320	20
3030059	18-54 yrs	BNT162b2	6-8 months	2 DOSES	N	V2-D0	BA1	320	320	20
3030059	18-54 yrs	BNT162b2	6-8 months	2 DOSES	N	V4-D28	BA1	640	320	20
3030060	18-54 yrs	SCTV01E 30ug	6-8 months	2 DOSES	N	V2-D0	BA1	320	320	20
3030060	18-54 yrs	SCTV01E 30ug	6-8 months	2 DOSES	N	V4-D28	BA1	1280	320	20
3030061	18-54 yrs	SCTV01C 20ug	13-24 months	2 DOSES	N	V2-D0	BA1	320	320	20
3030061	18-54 yrs	SCTV01C 20ug	13-24 months	2 DOSES	N	V4-D28	BA1	1280	320	20
3030062	18-54 yrs	SCTV01C 20ug	9-12 months	2 DOSES	N	V2-D0	BA1	320	320	20
3030062	18-54 yrs	SCTV01C 20ug	9-12 months	2 DOSES	N	V4-D28	BA1	640	320	20
3030067	18-54 yrs	SCTV01E 30ug	13-24 months	2 DOSES	N	V2-D0	BA1	320	320	20
3030067	18-54 yrs	SCTV01E 30ug	13-24 months	2 DOSES	N	V4-D28	BA1	2560	320	20
3030068	18-54 yrs	SCTV01C 20ug	6-8 months	2 DOSES	N	V2-D0	BA1	1280	1280	20
3030068	18-54 yrs	SCTV01C 20ug	6-8 months	2 DOSES	N	V4-D28	BA1	640	1280	20
3030069	18-54 yrs	SCTV01E 30ug	13-24 months	2 DOSES	N	V2-D0	BA1	320	320	20
3030069	18-54 yrs	SCTV01E 30ug	13-24 months	2 DOSES	N	V4-D28	BA1	1280	320	20

## Sheet: Fig3B
Subject Identifier for the Study	Pooled Age Group 1	Actual Treatment for Period 01	Calculated Vaccination interval	The Number of Vaccine Doses Received	Ever diagnosed with COVID-19	Analysis Visit	Parameter Code	Analysis Value	Baseline Value	Lower Limit of Quantitation
3011803	18-54 yrs	SCTV01C 20ug	13-24 months	2 DOSES	N	V2-D0	BA5	640	640	20
3011803	18-54 yrs	SCTV01C 20ug	13-24 months	2 DOSES	N	V4-D28	BA5	1280	640	20
3011804	18-54 yrs	SCTV01E 30ug	13-24 months	2 DOSES	N	V2-D0	BA5	320	320	20
3011804	18-54 yrs	SCTV01E 30ug	13-24 months	2 DOSES	N	V4-D28	BA5	2560	320	20
3011805	18-54 yrs	BNT162b2	3-5 months	2 DOSES	N	V2-D0	BA5	1280	1280	20
3011805	18-54 yrs	BNT162b2	3-5 months	2 DOSES	N	V4-D28	BA5	2560	1280	20
3011806	18-54 yrs	SCTV01C 20ug	9-12 months	2 DOSES	N	V2-D0	BA5	320	320	20
3011806	18-54 yrs	SCTV01C 20ug	9-12 months	2 DOSES	N	V4-D28	BA5	2560	320	20
3011808	>=55 yrs	SCTV01C 20ug	13-24 months	2 DOSES	N	V2-D0	BA5	1280	1280	20
3011808	>=55 yrs	SCTV01C 20ug	13-24 months	2 DOSES	N	V4-D28	BA5	1280	1280	20
3011809	18-54 yrs	SCTV01E 30ug	9-12 months	2 DOSES	N	V2-D0	BA5	640	640	20
3011809	18-54 yrs	SCTV01E 30ug	9-12 months	2 DOSES	N	V4-D28	BA5	2560	640	20
3011811	18-54 yrs	SCTV01C 20ug	6-8 months	2 DOSES	N	V2-D0	BA5	160	160	20
3011811	18-54 yrs	SCTV01C 20ug	6-8 months	2 DOSES	N	V4-D28	BA5	640	160	20
3011812	18-54 yrs	BNT162b2	6-8 months	2 DOSES	N	V2-D0	BA5	160	160	20
3011812	18-54 yrs	BNT162b2	6-8 months	2 DOSES	N	V4-D28	BA5	160	160	20
3011813	18-54 yrs	SCTV01E 30ug	3-5 months	2 DOSES	N	V2-D0	BA5	640	640	20
3011813	18-54 yrs	SCTV01E 30ug	3-5 months	2 DOSES	N	V4-D28	BA5	640	640	20
3011814	18-54 yrs	SCTV01C 20ug	6-8 months	2 DOSES	N	V2-D0	BA5	640	640	20
3011814	18-54 yrs	SCTV01C 20ug	6-8 months	2 DOSES	N	V4-D28	BA5	2560	640	20
3011815	18-54 yrs	SCTV01E 30ug	6-8 months	2 DOSES	N	V2-D0	BA5	2560	2560	20
3011815	18-54 yrs	SCTV01E 30ug	6-8 months	2 DOSES	N	V4-D28	BA5	2560	2560	20
3011816	18-54 yrs	SCTV01C 20ug	9-12 months	2 DOSES	N	V2-D0	BA5	1280	1280	20
3011816	18-54 yrs	SCTV01C 20ug	9-12 months	2 DOSES	N	V4-D28	BA5	1280	1280	20
3011818	18-54 yrs	SCTV01E 30ug	13-24 months	2 DOSES	N	V2-D0	BA5	5120	5120	20
3011818	18-54 yrs	SCTV01E 30ug	13-24 months	2 DOSES	N	V4-D28	BA5	10240	5120	20
3011819	18-54 yrs	SCTV01C 20ug	13-24 months	2 DOSES	N	V2-D0	BA5	160	160	20
3011819	18-54 yrs	SCTV01C 20ug	13-24 months	2 DOSES	N	V4-D28	BA5	1280	160	20
3011820	18-54 yrs	BNT162b2	13-24 months	2 DOSES	N	V2-D0	BA5	1280	1280	20
3011820	18-54 yrs	BNT162b2	13-24 months	2 DOSES	N	V4-D28	BA5	5120	1280	20
3011821	18-54 yrs	BNT162b2	9-12 months	2 DOSES	N	V2-D0	BA5	160	160	20
3011821	18-54 yrs	BNT162b2	9-12 months	2 DOSES	N	V4-D28	BA5	640	160	20
3011822	18-54 yrs	BNT162b2	6-8 months	2 DOSES	N	V2-D0	BA5	1280	1280	20
3011822	18-54 yrs	BNT162b2	6-8 months	2 DOSES	N	V4-D28	BA5	1280	1280	20
3011823	18-54 yrs	SCTV01C 20ug	3-5 months	2 DOSES	N	V2-D0	BA5	320	320	20
3011823	18-54 yrs	SCTV01C 20ug	3-5 months	2 DOSES	N	V4-D28	BA5	1280	320	20
3011824	18-54 yrs	SCTV01E 30ug	3-5 months	2 DOSES	N	V2-D0	BA5	160	160	20
3011824	18-54 yrs	SCTV01E 30ug	3-5 months	2 DOSES	N	V4-D28	BA5	10240	160	20
3011825	18-54 yrs	SCTV01C 20ug	13-24 months	2 DOSES	N	V2-D0	BA5	320	320	20
3011825	18-54 yrs	SCTV01C 20ug	13-24 months	2 DOSES	N	V4-D28	BA5	1280	320	20
3011826	18-54 yrs	BNT162b2	6-8 months	2 DOSES	N	V2-D0	BA5	20	20	20
3011826	18-54 yrs	BNT162b2	6-8 months	2 DOSES	N	V4-D28	BA5	640	20	20
3011827	18-54 yrs	SCTV01C 20ug	6-8 months	2 DOSES	N	V2-D0	BA5	640	640	20
3011827	18-54 yrs	SCTV01C 20ug	6-8 months	2 DOSES	N	V4-D28	BA5	2560	640	20
3011828	18-54 yrs	SCTV01E 30ug	9-12 months	2 DOSES	N	V2-D0	BA5	640	640	20
3011828	18-54 yrs	SCTV01E 30ug	9-12 months	2 DOSES	N	V4-D28	BA5	640	640	20
3011829	18-54 yrs	BNT162b2	6-8 months	2 DOSES	N	V2-D0	BA5	640	640	20
3011829	18-54 yrs	BNT162b2	6-8 months	2 DOSES	N	V4-D28	BA5	2560	640	20
3011830	18-54 yrs	SCTV01C 20ug	13-24 months	2 DOSES	N	V2-D0	BA5	1280	1280	20
3011830	18-54 yrs	SCTV01C 20ug	13-24 months	2 DOSES	N	V4-D28	BA5	2560	1280	20
3011831	18-54 yrs	SCTV01E 30ug	6-8 months	2 DOSES	N	V2-D0	BA5	1280	1280	20
3011831	18-54 yrs	SCTV01E 30ug	6-8 months	2 DOSES	N	V4-D28	BA5	2560	1280	20
3011832	18-54 yrs	SCTV01E 30ug	13-24 months	2 DOSES	N	V2-D0	BA5	1280	1280	20
3011832	18-54 yrs	SCTV01E 30ug	13-24 months	2 DOSES	N	V4-D28	BA5	2560	1280	20
3011833	18-54 yrs	SCTV01E 30ug	13-24 months	2 DOSES	N	V2-D0	BA5	320	320	20
3011833	18-54 yrs	SCTV01E 30ug	13-24 months	2 DOSES	N	V4-D28	BA5	2560	320	20
3011834	18-54 yrs	SCTV01E 30ug	9-12 months	2 DOSES	N	V2-D0	BA5	640	640	20
3011834	18-54 yrs	SCTV01E 30ug	9-12 months	2 DOSES	N	V4-D28	BA5	1280	640	20
3011835	18-54 yrs	BNT162b2	6-8 months	2 DOSES	N	V2-D0	BA5	1280	1280	20
3011835	18-54 yrs	BNT162b2	6-8 months	2 DOSES	N	V4-D28	BA5	2560	1280	20
3011836	18-54 yrs	SCTV01C 20ug	6-8 months	2 DOSES	N	V2-D0	BA5	1280	1280	20
3011836	18-54 yrs	SCTV01C 20ug	6-8 months	2 DOSES	N	V4-D28	BA5	2560	1280	20
3011837	18-54 yrs	BNT162b2	3-5 months	2 DOSES	N	V2-D0	BA5	320	320	20
3011837	18-54 yrs	BNT162b2	3-5 months	2 DOSES	N	V4-D28	BA5	640	320	20
3011838	18-54 yrs	SCTV01C 20ug	6-8 months	2 DOSES	N	V2-D0	BA5	320	320	20
3011838	18-54 yrs	SCTV01C 20ug	6-8 months	2 DOSES	N	V4-D28	BA5	640	320	20
3011839	18-54 yrs	BNT162b2	13-24 months	2 DOSES	N	V2-D0	BA5	1280	1280	20
3011839	18-54 yrs	BNT162b2	13-24 months	2 DOSES	N	V4-D28	BA5	1280	1280	20
3011841	18-54 yrs	SCTV01E 30ug	3-5 months	2 DOSES	N	V2-D0	BA5	640	640	20
3011841	18-54 yrs	SCTV01E 30ug	3-5 months	2 DOSES	N	V4-D28	BA5	2560	640	20
3011842	18-54 yrs	SCTV01C 20ug	9-12 months	2 DOSES	N	V2-D0	BA5	640	640	20
3011842	18-54 yrs	SCTV01C 20ug	9-12 months	2 DOSES	N	V4-D28	BA5	5120	640	20
3011843	18-54 yrs	SCTV01E 30ug	9-12 months	2 DOSES	N	V2-D0	BA5	2560	2560	20
3011843	18-54 yrs	SCTV01E 30ug	9-12 months	2 DOSES	N	V4-D28	BA5	2560	2560	20
3011845	18-54 yrs	SCTV01E 30ug	9-12 months	2 DOSES	N	V2-D0	BA5	80	80	20
3011845	18-54 yrs	SCTV01E 30ug	9-12 months	2 DOSES	N	V4-D28	BA5	5120	80	20
3011847	18-54 yrs	BNT162b2	6-8 months	3 DOSES	N	V2-D0	BA5	5120	5120	20
3011847	18-54 yrs	BNT162b2	6-8 months	3 DOSES	N	V4-D28	BA5	10240	5120	20
3011849	18-54 yrs	SCTV01E 30ug	13-24 months	2 DOSES	N	V2-D0	BA5	640	640	20
3011849	18-54 yrs	SCTV01E 30ug	13-24 months	2 DOSES	N	V4-D28	BA5	2560	640	20
3011850	18-54 yrs	SCTV01E 30ug	13-24 months	2 DOSES	Y	V2-D0	BA5	5120	5120	20
3011850	18-54 yrs	SCTV01E 30ug	13-24 months	2 DOSES	Y	V4-D28	BA5	2560	5120	20
3011851	18-54 yrs	BNT162b2	3-5 months	2 DOSES	N	V2-D0	BA5	320	320	20
3011851	18-54 yrs	BNT162b2	3-5 months	2 DOSES	N	V4-D28	BA5	1280	320	20
3011853	18-54 yrs	SCTV01E 30ug	6-8 months	2 DOSES	N	V2-D0	BA5	160	160	20
3011853	18-54 yrs	SCTV01E 30ug	6-8 months	2 DOSES	N	V4-D28	BA5	10240	160	20
3011859	18-54 yrs	BNT162b2	9-12 months	2 DOSES	N	V2-D0	BA5	640	640	20
3011859	18-54 yrs	BNT162b2	9-12 months	2 DOSES	N	V4-D28	BA5	1280	640	20
3011860	18-54 yrs	BNT162b2	9-12 months	2 DOSES	N	V2-D0	BA5	80	80	20
3011860	18-54 yrs	BNT162b2	9-12 months	2 DOSES	N	V4-D28	BA5	1280	80	20
3011861	18-54 yrs	SCTV01C 20ug	6-8 months	2 DOSES	N	V2-D0	BA5	320	320	20
3011861	18-54 yrs	SCTV01C 20ug	6-8 months	2 DOSES	N	V4-D28	BA5	640	320	20
3011862	18-54 yrs	SCTV01C 20ug	3-5 months	2 DOSES	N	V2-D0	BA5	160	160	20
3011862	18-54 yrs	SCTV01C 20ug	3-5 months	2 DOSES	N	V4-D28	BA5	640	160	20
3011864	18-54 yrs	BNT162b2	6-8 months	2 DOSES	N	V2-D0	BA5	640	640	20
3011864	18-54 yrs	BNT162b2	6-8 months	2 DOSES	N	V4-D28	BA5	5120	640	20
3011866	18-54 yrs	SCTV01E 30ug	9-12 months	2 DOSES	N	V2-D0	BA5	160	160	20
3011866	18-54 yrs	SCTV01E 30ug	9-12 months	2 DOSES	N	V4-D28	BA5	2560	160	20
3011867	18-54 yrs	BNT162b2	6-8 months	2 DOSES	N	V2-D0	BA5	2560	2560	20
3011867	18-54 yrs	BNT162b2	6-8 months	2 DOSES	N	V4-D28	BA5	2560	2560	20
3011868	18-54 yrs	SCTV01C 20ug	13-24 months	2 DOSES	N	V2-D0	BA5	160	160	20
3011868	18-54 yrs	SCTV01C 20ug	13-24 months	2 DOSES	N	V4-D28	BA5	640	160	20
3011869	18-54 yrs	BNT162b2	9-12 months	2 DOSES	N	V2-D0	BA5	640	640	20
3011869	18-54 yrs	BNT162b2	9-12 months	2 DOSES	N	V4-D28	BA5	2560	640	20
3011870	18-54 yrs	BNT162b2	6-8 months	2 DOSES	N	V2-D0	BA5	80	80	20
3011870	18-54 yrs	BNT162b2	6-8 months	2 DOSES	N	V4-D28	BA5	2560	80	20
3011871	18-54 yrs	SCTV01E 30ug	3-5 months	2 DOSES	N	V2-D0	BA5	320	320	20
3011871	18-54 yrs	SCTV01E 30ug	3-5 months	2 DOSES	N	V4-D28	BA5	1280	320	20
3011872	18-54 yrs	SCTV01E 30ug	9-12 months	2 DOSES	N	V2-D0	BA5	80	80	20
3011872	18-54 yrs	SCTV01E 30ug	9-12 months	2 DOSES	N	V4-D28	BA5	1280	80	20
3011873	18-54 yrs	BNT162b2	13-24 months	2 DOSES	N	V2-D0	BA5	2560	2560	20
3011873	18-54 yrs	BNT162b2	13-24 months	2 DOSES	N	V4-D28	BA5	5120	2560	20
3011874	18-54 yrs	BNT162b2	13-24 months	2 DOSES	N	V2-D0	BA5	320	320	20
3011874	18-54 yrs	BNT162b2	13-24 months	2 DOSES	N	V4-D28	BA5	640	320	20
3011877	18-54 yrs	BNT162b2	13-24 months	2 DOSES	N	V2-D0	BA5	640	640	20
3011877	18-54 yrs	BNT162b2	13-24 months	2 DOSES	N	V4-D28	BA5	640	640	20
3011878	18-54 yrs	SCTV01C 20ug	13-24 months	2 DOSES	N	V2-D0	BA5	640	640	20
3011878	18-54 yrs	SCTV01C 20ug	13-24 months	2 DOSES	N	V4-D28	BA5	1280	640	20
3011879	18-54 yrs	SCTV01C 20ug	6-8 months	2 DOSES	N	V2-D0	BA5	1280	1280	20
3011879	18-54 yrs	SCTV01C 20ug	6-8 months	2 DOSES	N	V4-D28	BA5	1280	1280	20
3011880	18-54 yrs	BNT162b2	9-12 months	2 DOSES	N	V2-D0	BA5	640	640	20
3011880	18-54 yrs	BNT162b2	9-12 months	2 DOSES	N	V4-D28	BA5	1280	640	20
3011883	18-54 yrs	BNT162b2	6-8 months	2 DOSES	N	V2-D0	BA5	160	160	20
3011883	18-54 yrs	BNT162b2	6-8 months	2 DOSES	N	V4-D28	BA5	640	160	20
3011884	18-54 yrs	SCTV01E 30ug	9-12 months	2 DOSES	N	V2-D0	BA5	2560	2560	20
3011884	18-54 yrs	SCTV01E 30ug	9-12 months	2 DOSES	N	V4-D28	BA5	5120	2560	20
3011885	18-54 yrs	SCTV01C 20ug	3-5 months	2 DOSES	N	V2-D0	BA5	640	640	20
3011885	18-54 yrs	SCTV01C 20ug	3-5 months	2 DOSES	N	V4-D28	BA5	5120	640	20
3011886	18-54 yrs	BNT162b2	6-8 months	2 DOSES	N	V2-D0	BA5	640	640	20
3011886	18-54 yrs	BNT162b2	6-8 months	2 DOSES	N	V4-D28	BA5	5120	640	20
3011887	18-54 yrs	SCTV01C 20ug	3-5 months	2 DOSES	N	V2-D0	BA5	5120	5120	20
3011887	18-54 yrs	SCTV01C 20ug	3-5 months	2 DOSES	N	V4-D28	BA5	5120	5120	20
3011888	18-54 yrs	SCTV01E 30ug	6-8 months	2 DOSES	N	V2-D0	BA5	640	640	20
3011888	18-54 yrs	SCTV01E 30ug	6-8 months	2 DOSES	N	V4-D28	BA5	1280	640	20
3011889	18-54 yrs	SCTV01C 20ug	3-5 months	2 DOSES	N	V2-D0	BA5	320	320	20
3011889	18-54 yrs	SCTV01C 20ug	3-5 months	2 DOSES	N	V4-D28	BA5	1280	320	20
3011890	18-54 yrs	SCTV01E 30ug	3-5 months	2 DOSES	N	V2-D0	BA5	2560	2560	20
3011890	18-54 yrs	SCTV01E 30ug	3-5 months	2 DOSES	N	V4-D28	BA5	2560	2560	20
3011891	18-54 yrs	SCTV01E 30ug	13-24 months	2 DOSES	N	V2-D0	BA5	160	160	20
3011891	18-54 yrs	SCTV01E 30ug	13-24 months	2 DOSES	N	V4-D28	BA5	2560	160	20
3011895	18-54 yrs	SCTV01E 30ug	13-24 months	2 DOSES	N	V2-D0	BA5	320	320	20
3011895	18-54 yrs	SCTV01E 30ug	13-24 months	2 DOSES	N	V4-D28	BA5	640	320	20
3011896	18-54 yrs	SCTV01E 30ug	9-12 months	2 DOSES	N	V2-D0	BA5	640	640	20
3011896	18-54 yrs	SCTV01E 30ug	9-12 months	2 DOSES	N	V4-D28	BA5	5120	640	20
3011897	18-54 yrs	SCTV01C 20ug	3-5 months	2 DOSES	N	V2-D0	BA5	5120	5120	20
3011897	18-54 yrs	SCTV01C 20ug	3-5 months	2 DOSES	N	V4-D28	BA5	2560	5120	20
3011898	18-54 yrs	BNT162b2	13-24 months	2 DOSES	N	V2-D0	BA5	80	80	20
3011898	18-54 yrs	BNT162b2	13-24 months	2 DOSES	N	V4-D28	BA5	640	80	20
3011899	18-54 yrs	SCTV01C 20ug	3-5 months	2 DOSES	N	V2-D0	BA5	1280	1280	20
3011899	18-54 yrs	SCTV01C 20ug	3-5 months	2 DOSES	N	V4-D28	BA5	5120	1280	20
3011900	18-54 yrs	BNT162b2	6-8 months	2 DOSES	N	V2-D0	BA5	640	640	20
3011900	18-54 yrs	BNT162b2	6-8 months	2 DOSES	N	V4-D28	BA5	2560	640	20
3011901	18-54 yrs	SCTV01C 20ug	3-5 months	2 DOSES	N	V2-D0	BA5	640	640	20
3011901	18-54 yrs	SCTV01C 20ug	3-5 months	2 DOSES	N	V4-D28	BA5	1280	640	20
3011902	18-54 yrs	SCTV01E 30ug	9-12 months	2 DOSES	N	V2-D0	BA5	160	160	20
3011902	18-54 yrs	SCTV01E 30ug	9-12 months	2 DOSES	N	V4-D28	BA5	5120	160	20
3011904	18-54 yrs	SCTV01C 20ug	13-24 months	2 DOSES	Y	V2-D0	BA5	160	160	20
3011904	18-54 yrs	SCTV01C 20ug	13-24 months	2 DOSES	Y	V4-D28	BA5	320	160	20
3011906	18-54 yrs	SCTV01E 30ug	9-12 months	2 DOSES	N	V2-D0	BA5	2560	2560	20
3011906	18-54 yrs	SCTV01E 30ug	9-12 months	2 DOSES	N	V4-D28	BA5	2560	2560	20
3011907	18-54 yrs	SCTV01C 20ug	9-12 months	2 DOSES	N	V2-D0	BA5	640	640	20
3011907	18-54 yrs	SCTV01C 20ug	9-12 months	2 DOSES	N	V4-D28	BA5	2560	640	20
3011908	18-54 yrs	SCTV01E 30ug	6-8 months	2 DOSES	N	V2-D0	BA5	1280	1280	20
3011908	18-54 yrs	SCTV01E 30ug	6-8 months	2 DOSES	N	V4-D28	BA5	2560	1280	20
3011909	18-54 yrs	SCTV01C 20ug	9-12 months	2 DOSES	N	V2-D0	BA5	1280	1280	20
3011909	18-54 yrs	SCTV01C 20ug	9-12 months	2 DOSES	N	V4-D28	BA5	1280	1280	20
3011910	18-54 yrs	SCTV01C 20ug	6-8 months	2 DOSES	N	V2-D0	BA5	640	640	20
3011910	18-54 yrs	SCTV01C 20ug	6-8 months	2 DOSES	N	V4-D28	BA5	640	640	20
3011911	18-54 yrs	BNT162b2	6-8 months	2 DOSES	N	V2-D0	BA5	320	320	20
3011911	18-54 yrs	BNT162b2	6-8 months	2 DOSES	N	V4-D28	BA5	640	320	20
3011912	18-54 yrs	SCTV01C 20ug	9-12 months	2 DOSES	N	V2-D0	BA5	640	640	20
3011912	18-54 yrs	SCTV01C 20ug	9-12 months	2 DOSES	N	V4-D28	BA5	2560	640	20
3011914	18-54 yrs	BNT162b2	6-8 months	2 DOSES	N	V2-D0	BA5	640	640	20
3011914	18-54 yrs	BNT162b2	6-8 months	2 DOSES	N	V4-D28	BA5	5120	640	20
3011915	18-54 yrs	BNT162b2	6-8 months	2 DOSES	N	V2-D0	BA5	1280	1280	20
3011915	18-54 yrs	BNT162b2	6-8 months	2 DOSES	N	V4-D28	BA5	1280	1280	20
3011916	18-54 yrs	BNT162b2	13-24 months	2 DOSES	N	V2-D0	BA5	320	320	20
3011916	18-54 yrs	BNT162b2	13-24 months	2 DOSES	N	V4-D28	BA5	1280	320	20
3011917	18-54 yrs	SCTV01E 30ug	9-12 months	2 DOSES	N	V2-D0	BA5	40	40	20
3011917	18-54 yrs	SCTV01E 30ug	9-12 months	2 DOSES	N	V4-D28	BA5	2560	40	20
3011918	18-54 yrs	SCTV01C 20ug	13-24 months	2 DOSES	N	V2-D0	BA5	320	320	20
3011918	18-54 yrs	SCTV01C 20ug	13-24 months	2 DOSES	N	V4-D28	BA5	640	320	20
3011919	18-54 yrs	SCTV01C 20ug	6-8 months	3 DOSES	Y	V2-D0	BA5	640	640	20
3011919	18-54 yrs	SCTV01C 20ug	6-8 months	3 DOSES	Y	V4-D28	BA5	640	640	20
3011920	18-54 yrs	SCTV01C 20ug	9-12 months	2 DOSES	N	V2-D0	BA5	160	160	20
3011920	18-54 yrs	SCTV01C 20ug	9-12 months	2 DOSES	N	V4-D28	BA5	640	160	20
3011921	18-54 yrs	BNT162b2	6-8 months	2 DOSES	N	V2-D0	BA5	640	640	20
3011921	18-54 yrs	BNT162b2	6-8 months	2 DOSES	N	V4-D28	BA5	2560	640	20
3011922	18-54 yrs	SCTV01E 30ug	3-5 months	2 DOSES	N	V2-D0	BA5	640	640	20
3011922	18-54 yrs	SCTV01E 30ug	3-5 months	2 DOSES	N	V4-D28	BA5	1280	640	20
3011923	18-54 yrs	SCTV01C 20ug	3-5 months	2 DOSES	N	V2-D0	BA5	1280	1280	20
3011923	18-54 yrs	SCTV01C 20ug	3-5 months	2 DOSES	N	V4-D28	BA5	5120	1280	20
3011925	18-54 yrs	SCTV01C 20ug	9-12 months	2 DOSES	N	V2-D0	BA5	640	640	20
3011925	18-54 yrs	SCTV01C 20ug	9-12 months	2 DOSES	N	V4-D28	BA5	640	640	20
3011926	18-54 yrs	SCTV01E 30ug	13-24 months	2 DOSES	N	V2-D0	BA5	640	640	20
3011926	18-54 yrs	SCTV01E 30ug	13-24 months	2 DOSES	N	V4-D28	BA5	1280	640	20
3011928	18-54 yrs	BNT162b2	3-5 months	2 DOSES	N	V2-D0	BA5	640	640	20
3011928	18-54 yrs	BNT162b2	3-5 months	2 DOSES	N	V4-D28	BA5	2560	640	20
3011929	18-54 yrs	SCTV01E 30ug	9-12 months	2 DOSES	N	V2-D0	BA5	640	640	20
3011929	18-54 yrs	SCTV01E 30ug	9-12 months	2 DOSES	N	V4-D28	BA5	2560	640	20
3011931	18-54 yrs	BNT162b2	9-12 months	2 DOSES	N	V2-D0	BA5	2560	2560	20
3011931	18-54 yrs	BNT162b2	9-12 months	2 DOSES	N	V4-D28	BA5	2560	2560	20
3011932	18-54 yrs	SCTV01C 20ug	6-8 months	2 DOSES	N	V2-D0	BA5	320	320	20
3011932	18-54 yrs	SCTV01C 20ug	6-8 months	2 DOSES	N	V4-D28	BA5	640	320	20
3011933	18-54 yrs	SCTV01E 30ug	9-12 months	2 DOSES	N	V2-D0	BA5	640	640	20
3011933	18-54 yrs	SCTV01E 30ug	9-12 months	2 DOSES	N	V4-D28	BA5	1280	640	20
3011934	18-54 yrs	BNT162b2	6-8 months	2 DOSES	N	V2-D0	BA5	160	160	20
3011934	18-54 yrs	BNT162b2	6-8 months	2 DOSES	N	V4-D28	BA5	1280	160	20
3011936	18-54 yrs	BNT162b2	13-24 months	2 DOSES	N	V2-D0	BA5	80	80	20
3011936	18-54 yrs	BNT162b2	13-24 months	2 DOSES	N	V4-D28	BA5	640	80	20
3011937	18-54 yrs	SCTV01E 30ug	6-8 months	2 DOSES	N	V2-D0	BA5	1280	1280	20
3011937	18-54 yrs	SCTV01E 30ug	6-8 months	2 DOSES	N	V4-D28	BA5	2560	1280	20
3011938	18-54 yrs	BNT162b2	6-8 months	2 DOSES	N	V2-D0	BA5	2560	2560	20
3011938	18-54 yrs	BNT162b2	6-8 months	2 DOSES	N	V4-D28	BA5	2560	2560	20
3011939	18-54 yrs	BNT162b2	9-12 months	2 DOSES	N	V2-D0	BA5	160	160	20
3011939	18-54 yrs	BNT162b2	9-12 months	2 DOSES	N	V4-D28	BA5	640	160	20
3011940	18-54 yrs	SCTV01E 30ug	6-8 months	2 DOSES	N	V2-D0	BA5	1280	1280	20
3011940	18-54 yrs	SCTV01E 30ug	6-8 months	2 DOSES	N	V4-D28	BA5	1280	1280	20
3011941	18-54 yrs	SCTV01C 20ug	6-8 months	2 DOSES	N	V2-D0	BA5	160	160	20
3011941	18-54 yrs	SCTV01C 20ug	6-8 months	2 DOSES	N	V4-D28	BA5	1280	160	20
3011943	18-54 yrs	SCTV01E 30ug	9-12 months	2 DOSES	N	V2-D0	BA5	320	320	20
3011943	18-54 yrs	SCTV01E 30ug	9-12 months	2 DOSES	N	V4-D28	BA5	1280	320	20
3011945	18-54 yrs	BNT162b2	9-12 months	2 DOSES	N	V2-D0	BA5	640	640	20
3011945	18-54 yrs	BNT162b2	9-12 months	2 DOSES	N	V4-D28	BA5	2560	640	20
3011946	18-54 yrs	BNT162b2	13-24 months	2 DOSES	N	V2-D0	BA5	160	160	20
3011946	18-54 yrs	BNT162b2	13-24 months	2 DOSES	N	V4-D28	BA5	1280	160	20
3011947	18-54 yrs	SCTV01E 30ug	6-8 months	2 DOSES	N	V2-D0	BA5	320	320	20
3011947	18-54 yrs	SCTV01E 30ug	6-8 months	2 DOSES	N	V4-D28	BA5	1280	320	20
3011949	18-54 yrs	SCTV01C 20ug	13-24 months	2 DOSES	N	V2-D0	BA5	1280	1280	20
3011949	18-54 yrs	SCTV01C 20ug	13-24 months	2 DOSES	N	V4-D28	BA5	640	1280	20
3011950	18-54 yrs	BNT162b2	13-24 months	2 DOSES	Y	V2-D0	BA5	40	40	20
3011950	18-54 yrs	BNT162b2	13-24 months	2 DOSES	Y	V4-D28	BA5	2560	40	20
3011953	18-54 yrs	SCTV01C 20ug	3-5 months	2 DOSES	N	V2-D0	BA5	2560	2560	20
3011953	18-54 yrs	SCTV01C 20ug	3-5 months	2 DOSES	N	V4-D28	BA5	2560	2560	20
3011954	18-54 yrs	BNT162b2	9-12 months	2 DOSES	N	V2-D0	BA5	80	80	20
3011954	18-54 yrs	BNT162b2	9-12 months	2 DOSES	N	V4-D28	BA5	320	80	20
3011955	18-54 yrs	BNT162b2	9-12 months	2 DOSES	N	V2-D0	BA5	160	160	20
3011955	18-54 yrs	BNT162b2	9-12 months	2 DOSES	N	V4-D28	BA5	1280	160	20
3011956	18-54 yrs	SCTV01C 20ug	13-24 months	2 DOSES	N	V2-D0	BA5	640	640	20
3011956	18-54 yrs	SCTV01C 20ug	13-24 months	2 DOSES	N	V4-D28	BA5	640	640	20
3011957	18-54 yrs	SCTV01C 20ug	6-8 months	2 DOSES	N	V2-D0	BA5	640	640	20
3011957	18-54 yrs	SCTV01C 20ug	6-8 months	2 DOSES	N	V4-D28	BA5	1280	640	20
3011958	18-54 yrs	BNT162b2	13-24 months	2 DOSES	N	V2-D0	BA5	2560	2560	20
3011958	18-54 yrs	BNT162b2	13-24 months	2 DOSES	N	V4-D28	BA5	2560	2560	20
3011959	18-54 yrs	SCTV01E 30ug	13-24 months	2 DOSES	N	V2-D0	BA5	320	320	20
3011959	18-54 yrs	SCTV01E 30ug	13-24 months	2 DOSES	N	V4-D28	BA5	10240	320	20
3011960	18-54 yrs	SCTV01C 20ug	3-5 months	2 DOSES	N	V2-D0	BA5	1280	1280	20
3011960	18-54 yrs	SCTV01C 20ug	3-5 months	2 DOSES	N	V4-D28	BA5	320	1280	20
3011961	18-54 yrs	SCTV01C 20ug	13-24 months	2 DOSES	N	V2-D0	BA5	160	160	20
3011961	18-54 yrs	SCTV01C 20ug	13-24 months	2 DOSES	N	V4-D28	BA5	2560	160	20
3011962	18-54 yrs	BNT162b2	3-5 months	2 DOSES	N	V2-D0	BA5	320	320	20
3011962	18-54 yrs	BNT162b2	3-5 months	2 DOSES	N	V4-D28	BA5	5120	320	20
3011964	18-54 yrs	SCTV01C 20ug	13-24 months	2 DOSES	N	V2-D0	BA5	320	320	20
3011964	18-54 yrs	SCTV01C 20ug	13-24 months	2 DOSES	N	V4-D28	BA5	320	320	20
3011965	18-54 yrs	SCTV01E 30ug	9-12 months	2 DOSES	N	V2-D0	BA5	640	640	20
3011965	18-54 yrs	SCTV01E 30ug	9-12 months	2 DOSES	N	V4-D28	BA5	10240	640	20
3011966	18-54 yrs	SCTV01C 20ug	9-12 months	2 DOSES	N	V2-D0	BA5	160	160	20
3011966	18-54 yrs	SCTV01C 20ug	9-12 months	2 DOSES	N	V4-D28	BA5	2560	160	20
3011970	18-54 yrs	BNT162b2	3-5 months	2 DOSES	N	V2-D0	BA5	1280	1280	20
3011970	18-54 yrs	BNT162b2	3-5 months	2 DOSES	N	V4-D28	BA5	2560	1280	20
3011972	18-54 yrs	SCTV01C 20ug	13-24 months	2 DOSES	N	V2-D0	BA5	640	640	20
3011972	18-54 yrs	SCTV01C 20ug	13-24 months	2 DOSES	N	V4-D28	BA5	1280	640	20
3011974	18-54 yrs	SCTV01C 20ug	3-5 months	2 DOSES	N	V2-D0	BA5	320	320	20
3011974	18-54 yrs	SCTV01C 20ug	3-5 months	2 DOSES	N	V4-D28	BA5	320	320	20
3011975	18-54 yrs	SCTV01E 30ug	3-5 months	2 DOSES	N	V2-D0	BA5	320	320	20
3011975	18-54 yrs	SCTV01E 30ug	3-5 months	2 DOSES	N	V4-D28	BA5	640	320	20
3011976	18-54 yrs	SCTV01C 20ug	3-5 months	2 DOSES	N	V2-D0	BA5	5120	5120	20
3011976	18-54 yrs	SCTV01C 20ug	3-5 months	2 DOSES	N	V4-D28	BA5	5120	5120	20
3011977	18-54 yrs	SCTV01E 30ug	6-8 months	2 DOSES	N	V2-D0	BA5	640	640	20
3011977	18-54 yrs	SCTV01E 30ug	6-8 months	2 DOSES	N	V4-D28	BA5	1280	640	20
3011978	18-54 yrs	BNT162b2	6-8 months	2 DOSES	N	V2-D0	BA5	640	640	20
3011978	18-54 yrs	BNT162b2	6-8 months	2 DOSES	N	V4-D28	BA5	5120	640	20
3011979	18-54 yrs	SCTV01E 30ug	6-8 months	2 DOSES	N	V2-D0	BA5	160	160	20
3011979	18-54 yrs	SCTV01E 30ug	6-8 months	2 DOSES	N	V4-D28	BA5	1280	160	20
3011980	18-54 yrs	BNT162b2	6-8 months	2 DOSES	N	V2-D0	BA5	160	160	20
3011980	18-54 yrs	BNT162b2	6-8 months	2 DOSES	N	V4-D28	BA5	640	160	20
3011981	18-54 yrs	SCTV01E 30ug	13-24 months	2 DOSES	N	V2-D0	BA5	80	80	20
3011981	18-54 yrs	SCTV01E 30ug	13-24 months	2 DOSES	N	V4-D28	BA5	5120	80	20
3011982	18-54 yrs	SCTV01C 20ug	9-12 months	2 DOSES	N	V2-D0	BA5	2560	2560	20
3011982	18-54 yrs	SCTV01C 20ug	9-12 months	2 DOSES	N	V4-D28	BA5	5120	2560	20
3011983	18-54 yrs	SCTV01E 30ug	13-24 months	2 DOSES	N	V2-D0	BA5	640	640	20
3011983	18-54 yrs	SCTV01E 30ug	13-24 months	2 DOSES	N	V4-D28	BA5	5120	640	20
3011984	18-54 yrs	SCTV01C 20ug	6-8 months	2 DOSES	N	V2-D0	BA5	320	320	20
3011984	18-54 yrs	SCTV01C 20ug	6-8 months	2 DOSES	N	V4-D28	BA5	640	320	20
3011985	18-54 yrs	BNT162b2	9-12 months	2 DOSES	N	V2-D0	BA5	320	320	20
3011985	18-54 yrs	BNT162b2	9-12 months	2 DOSES	N	V4-D28	BA5	1280	320	20
3011986	18-54 yrs	SCTV01E 30ug	9-12 months	2 DOSES	N	V2-D0	BA5	320	320	20
3011986	18-54 yrs	SCTV01E 30ug	9-12 months	2 DOSES	N	V4-D28	BA5	1280	320	20
3011988	18-54 yrs	BNT162b2	6-8 months	2 DOSES	N	V2-D0	BA5	1280	1280	20
3011988	18-54 yrs	BNT162b2	6-8 months	2 DOSES	N	V4-D28	BA5	10240	1280	20
3011989	18-54 yrs	BNT162b2	13-24 months	2 DOSES	N	V2-D0	BA5	160	160	20
3011989	18-54 yrs	BNT162b2	13-24 months	2 DOSES	N	V4-D28	BA5	1280	160	20
3011990	18-54 yrs	SCTV01E 30ug	6-8 months	2 DOSES	N	V2-D0	BA5	640	640	20
3011990	18-54 yrs	SCTV01E 30ug	6-8 months	2 DOSES	N	V4-D28	BA5	5120	640	20
3011991	18-54 yrs	SCTV01E 30ug	13-24 months	2 DOSES	N	V2-D0	BA5	640	640	20
3011991	18-54 yrs	SCTV01E 30ug	13-24 months	2 DOSES	N	V4-D28	BA5	10240	640	20
3011992	18-54 yrs	SCTV01E 30ug	6-8 months	2 DOSES	N	V2-D0	BA5	1280	1280	20
3011992	18-54 yrs	SCTV01E 30ug	6-8 months	2 DOSES	N	V4-D28	BA5	2560	1280	20
3011993	18-54 yrs	SCTV01C 20ug	13-24 months	2 DOSES	N	V2-D0	BA5	160	160	20
3011993	18-54 yrs	SCTV01C 20ug	13-24 months	2 DOSES	N	V4-D28	BA5	2560	160	20
3011995	18-54 yrs	BNT162b2	13-24 months	2 DOSES	N	V2-D0	BA5	160	160	20
3011995	18-54 yrs	BNT162b2	13-24 months	2 DOSES	N	V4-D28	BA5	1280	160	20
3011998	18-54 yrs	BNT162b2	13-24 months	2 DOSES	N	V2-D0	BA5	160	160	20
3011998	18-54 yrs	BNT162b2	13-24 months	2 DOSES	N	V4-D28	BA5	1280	160	20
3012000	18-54 yrs	SCTV01C 20ug	13-24 months	2 DOSES	N	V2-D0	BA5	320	320	20
3012000	18-54 yrs	SCTV01C 20ug	13-24 months	2 DOSES	N	V4-D28	BA5	640	320	20
3012002	18-54 yrs	SCTV01C 20ug	13-24 months	2 DOSES	N	V2-D0	BA5	1280	1280	20
3012002	18-54 yrs	SCTV01C 20ug	13-24 months	2 DOSES	N	V4-D28	BA5	2560	1280	20
3012003	18-54 yrs	BNT162b2	13-24 months	2 DOSES	N	V2-D0	BA5	80	80	20
3012003	18-54 yrs	BNT162b2	13-24 months	2 DOSES	N	V4-D28	BA5	640	80	20
3012004	18-54 yrs	BNT162b2	6-8 months	2 DOSES	N	V2-D0	BA5	160	160	20
3012004	18-54 yrs	BNT162b2	6-8 months	2 DOSES	N	V4-D28	BA5	640	160	20
3012005	18-54 yrs	BNT162b2	13-24 months	2 DOSES	N	V2-D0	BA5	1280	1280	20
3012005	18-54 yrs	BNT162b2	13-24 months	2 DOSES	N	V4-D28	BA5	1280	1280	20
3012006	18-54 yrs	SCTV01C 20ug	6-8 months	2 DOSES	N	V2-D0	BA5	640	640	20
3012006	18-54 yrs	SCTV01C 20ug	6-8 months	2 DOSES	N	V4-D28	BA5	1280	640	20
3012007	18-54 yrs	SCTV01E 30ug	13-24 months	2 DOSES	Y	V2-D0	BA5	640	640	20
3012007	18-54 yrs	SCTV01E 30ug	13-24 months	2 DOSES	Y	V4-D28	BA5	2560	640	20
3012008	18-54 yrs	SCTV01E 30ug	9-12 months	2 DOSES	N	V2-D0	BA5	640	640	20
3012008	18-54 yrs	SCTV01E 30ug	9-12 months	2 DOSES	N	V4-D28	BA5	1280	640	20
3012009	18-54 yrs	SCTV01E 30ug	3-5 months	3 DOSES	N	V2-D0	BA5	160	160	20
3012009	18-54 yrs	SCTV01E 30ug	3-5 months	3 DOSES	N	V4-D28	BA5	10240	160	20
3012010	18-54 yrs	SCTV01C 20ug	6-8 months	2 DOSES	N	V2-D0	BA5	640	640	20
3012010	18-54 yrs	SCTV01C 20ug	6-8 months	2 DOSES	N	V4-D28	BA5	5120	640	20
3012011	18-54 yrs	BNT162b2	13-24 months	2 DOSES	N	V2-D0	BA5	80	80	20
3012011	18-54 yrs	BNT162b2	13-24 months	2 DOSES	N	V4-D28	BA5	320	80	20
3012012	18-54 yrs	SCTV01E 30ug	3-5 months	2 DOSES	N	V2-D0	BA5	2560	2560	20
3012012	18-54 yrs	SCTV01E 30ug	3-5 months	2 DOSES	N	V4-D28	BA5	2560	2560	20
3012013	18-54 yrs	SCTV01C 20ug	13-24 months	2 DOSES	N	V2-D0	BA5	2560	2560	20
3012013	18-54 yrs	SCTV01C 20ug	13-24 months	2 DOSES	N	V4-D28	BA5	2560	2560	20
3012014	18-54 yrs	SCTV01C 20ug	6-8 months	2 DOSES	N	V2-D0	BA5	2560	2560	20
3012014	18-54 yrs	SCTV01C 20ug	6-8 months	2 DOSES	N	V4-D28	BA5	2560	2560	20
3012015	18-54 yrs	SCTV01E 30ug	9-12 months	2 DOSES	N	V2-D0	BA5	320	320	20
3012015	18-54 yrs	SCTV01E 30ug	9-12 months	2 DOSES	N	V4-D28	BA5	2560	320	20
3012016	18-54 yrs	SCTV01E 30ug	6-8 months	2 DOSES	N	V2-D0	BA5	160	160	20
3012016	18-54 yrs	SCTV01E 30ug	6-8 months	2 DOSES	N	V4-D28	BA5	2560	160	20
3012017	18-54 yrs	SCTV01C 20ug	6-8 months	2 DOSES	N	V2-D0	BA5	320	320	20
3012017	18-54 yrs	SCTV01C 20ug	6-8 months	2 DOSES	N	V4-D28	BA5	1280	320	20
3012018	18-54 yrs	SCTV01C 20ug	6-8 months	2 DOSES	N	V2-D0	BA5	640	640	20
3012018	18-54 yrs	SCTV01C 20ug	6-8 months	2 DOSES	N	V4-D28	BA5	1280	640	20
3012019	18-54 yrs	BNT162b2	9-12 months	2 DOSES	N	V2-D0	BA5	1280	1280	20
3012019	18-54 yrs	BNT162b2	9-12 months	2 DOSES	N	V4-D28	BA5	2560	1280	20
3012020	18-54 yrs	SCTV01E 30ug	9-12 months	2 DOSES	N	V2-D0	BA5	640	640	20
3012020	18-54 yrs	SCTV01E 30ug	9-12 months	2 DOSES	N	V4-D28	BA5	2560	640	20
3012022	18-54 yrs	BNT162b2	6-8 months	2 DOSES	N	V2-D0	BA5	320	320	20
3012022	18-54 yrs	BNT162b2	6-8 months	2 DOSES	N	V4-D28	BA5	640	320	20
3012024	18-54 yrs	SCTV01C 20ug	13-24 months	2 DOSES	N	V2-D0	BA5	320	320	20
3012024	18-54 yrs	SCTV01C 20ug	13-24 months	2 DOSES	N	V4-D28	BA5	20480	320	20
3012025	18-54 yrs	SCTV01E 30ug	13-24 months	2 DOSES	N	V2-D0	BA5	640	640	20
3012025	18-54 yrs	SCTV01E 30ug	13-24 months	2 DOSES	N	V4-D28	BA5	5120	640	20
3012026	18-54 yrs	SCTV01E 30ug	13-24 months	2 DOSES	N	V2-D0	BA5	160	160	20
3012026	18-54 yrs	SCTV01E 30ug	13-24 months	2 DOSES	N	V4-D28	BA5	1280	160	20
3012029	18-54 yrs	SCTV01E 30ug	6-8 months	2 DOSES	N	V2-D0	BA5	1280	1280	20
3012029	18-54 yrs	SCTV01E 30ug	6-8 months	2 DOSES	N	V4-D28	BA5	10240	1280	20
3012031	18-54 yrs	SCTV01E 30ug	9-12 months	2 DOSES	N	V2-D0	BA5	160	160	20
3012031	18-54 yrs	SCTV01E 30ug	9-12 months	2 DOSES	N	V4-D28	BA5	1280	160	20
3012033	18-54 yrs	SCTV01C 20ug	13-24 months	2 DOSES	N	V2-D0	BA5	640	640	20
3012033	18-54 yrs	SCTV01C 20ug	13-24 months	2 DOSES	N	V4-D28	BA5	640	640	20
3012034	18-54 yrs	SCTV01C 20ug	13-24 months	2 DOSES	N	V2-D0	BA5	80	80	20
3012034	18-54 yrs	SCTV01C 20ug	13-24 months	2 DOSES	N	V4-D28	BA5	1280	80	20
3012036	18-54 yrs	BNT162b2	6-8 months	2 DOSES	N	V2-D0	BA5	640	640	20
3012036	18-54 yrs	BNT162b2	6-8 months	2 DOSES	N	V4-D28	BA5	2560	640	20
3012037	18-54 yrs	SCTV01C 20ug	6-8 months	3 DOSES	N	V2-D0	BA5	1280	1280	20
3012037	18-54 yrs	SCTV01C 20ug	6-8 months	3 DOSES	N	V4-D28	BA5	2560	1280	20
3012038	18-54 yrs	BNT162b2	3-5 months	2 DOSES	N	V2-D0	BA5	1280	1280	20
3012038	18-54 yrs	BNT162b2	3-5 months	2 DOSES	N	V4-D28	BA5	5120	1280	20
3012039	18-54 yrs	SCTV01E 30ug	6-8 months	2 DOSES	N	V2-D0	BA5	640	640	20
3012039	18-54 yrs	SCTV01E 30ug	6-8 months	2 DOSES	N	V4-D28	BA5	1280	640	20
3012041	18-54 yrs	SCTV01E 30ug	13-24 months	2 DOSES	N	V2-D0	BA5	160	160	20
3012041	18-54 yrs	SCTV01E 30ug	13-24 months	2 DOSES	N	V4-D28	BA5	640	160	20
3012042	18-54 yrs	BNT162b2	9-12 months	2 DOSES	N	V2-D0	BA5	640	640	20
3012042	18-54 yrs	BNT162b2	9-12 months	2 DOSES	N	V4-D28	BA5	2560	640	20
3012043	18-54 yrs	SCTV01E 30ug	3-5 months	2 DOSES	N	V2-D0	BA5	640	640	20
3012043	18-54 yrs	SCTV01E 30ug	3-5 months	2 DOSES	N	V4-D28	BA5	1280	640	20
3012044	18-54 yrs	BNT162b2	3-5 months	2 DOSES	N	V2-D0	BA5	640	640	20
3012044	18-54 yrs	BNT162b2	3-5 months	2 DOSES	N	V4-D28	BA5	5120	640	20
3012047	18-54 yrs	SCTV01C 20ug	9-12 months	2 DOSES	N	V2-D0	BA5	640	640	20
3012047	18-54 yrs	SCTV01C 20ug	9-12 months	2 DOSES	N	V4-D28	BA5	5120	640	20
3012048	18-54 yrs	SCTV01E 30ug	13-24 months	2 DOSES	N	V2-D0	BA5	160	160	20
3012048	18-54 yrs	SCTV01E 30ug	13-24 months	2 DOSES	N	V4-D28	BA5	2560	160	20
3012049	18-54 yrs	BNT162b2	6-8 months	2 DOSES	N	V2-D0	BA5	1280	1280	20
3012049	18-54 yrs	BNT162b2	6-8 months	2 DOSES	N	V4-D28	BA5	5120	1280	20
3012050	18-54 yrs	BNT162b2	9-12 months	2 DOSES	N	V2-D0	BA5	160	160	20
3012050	18-54 yrs	BNT162b2	9-12 months	2 DOSES	N	V4-D28	BA5	2560	160	20
3012051	18-54 yrs	SCTV01C 20ug	9-12 months	2 DOSES	N	V2-D0	BA5	2560	2560	20
3012051	18-54 yrs	SCTV01C 20ug	9-12 months	2 DOSES	N	V4-D28	BA5	2560	2560	20
3012052	18-54 yrs	SCTV01C 20ug	13-24 months	2 DOSES	N	V2-D0	BA5	640	640	20
3012052	18-54 yrs	SCTV01C 20ug	13-24 months	2 DOSES	N	V4-D28	BA5	1280	640	20
3012053	18-54 yrs	SCTV01C 20ug	9-12 months	2 DOSES	N	V2-D0	BA5	1280	1280	20
3012053	18-54 yrs	SCTV01C 20ug	9-12 months	2 DOSES	N	V4-D28	BA5	2560	1280	20
3012055	18-54 yrs	SCTV01C 20ug	9-12 months	2 DOSES	N	V2-D0	BA5	320	320	20
3012055	18-54 yrs	SCTV01C 20ug	9-12 months	2 DOSES	N	V4-D28	BA5	5120	320	20
3012056	18-54 yrs	SCTV01E 30ug	6-8 months	2 DOSES	N	V2-D0	BA5	1280	1280	20
3012056	18-54 yrs	SCTV01E 30ug	6-8 months	2 DOSES	N	V4-D28	BA5	2560	1280	20
3012057	18-54 yrs	SCTV01C 20ug	13-24 months	2 DOSES	N	V2-D0	BA5	160	160	20
3012057	18-54 yrs	SCTV01C 20ug	13-24 months	2 DOSES	N	V4-D28	BA5	320	160	20
3012059	18-54 yrs	BNT162b2	6-8 months	2 DOSES	N	V2-D0	BA5	320	320	20
3012059	18-54 yrs	BNT162b2	6-8 months	2 DOSES	N	V4-D28	BA5	2560	320	20
3012061	18-54 yrs	SCTV01E 30ug	9-12 months	2 DOSES	N	V2-D0	BA5	320	320	20
3012061	18-54 yrs	SCTV01E 30ug	9-12 months	2 DOSES	N	V4-D28	BA5	640	320	20
3012071	18-54 yrs	BNT162b2	3-5 months	2 DOSES	N	V2-D0	BA5	320	320	20
3012071	18-54 yrs	BNT162b2	3-5 months	2 DOSES	N	V4-D28	BA5	640	320	20
3012072	18-54 yrs	SCTV01E 30ug	13-24 months	2 DOSES	N	V2-D0	BA5	160	160	20
3012072	18-54 yrs	SCTV01E 30ug	13-24 months	2 DOSES	N	V4-D28	BA5	2560	160	20
3012073	18-54 yrs	SCTV01C 20ug	13-24 months	2 DOSES	N	V2-D0	BA5	320	320	20
3012073	18-54 yrs	SCTV01C 20ug	13-24 months	2 DOSES	N	V4-D28	BA5	1280	320	20
3012074	18-54 yrs	SCTV01E 30ug	9-12 months	2 DOSES	N	V2-D0	BA5	640	640	20
3012074	18-54 yrs	SCTV01E 30ug	9-12 months	2 DOSES	N	V4-D28	BA5	5120	640	20
3012075	18-54 yrs	SCTV01E 30ug	13-24 months	2 DOSES	N	V2-D0	BA5	80	80	20
3012075	18-54 yrs	SCTV01E 30ug	13-24 months	2 DOSES	N	V4-D28	BA5	1280	80	20
3012076	18-54 yrs	SCTV01C 20ug	9-12 months	2 DOSES	N	V2-D0	BA5	320	320	20
3012076	18-54 yrs	SCTV01C 20ug	9-12 months	2 DOSES	N	V4-D28	BA5	5120	320	20
3012077	18-54 yrs	SCTV01C 20ug	6-8 months	2 DOSES	N	V2-D0	BA5	2560	2560	20
3012077	18-54 yrs	SCTV01C 20ug	6-8 months	2 DOSES	N	V4-D28	BA5	5120	2560	20
3012078	18-54 yrs	BNT162b2	13-24 months	2 DOSES	Y	V2-D0	BA5	320	320	20
3012078	18-54 yrs	BNT162b2	13-24 months	2 DOSES	Y	V4-D28	BA5	2560	320	20
3012079	18-54 yrs	BNT162b2	6-8 months	2 DOSES	N	V2-D0	BA5	320	320	20
3012079	18-54 yrs	BNT162b2	6-8 months	2 DOSES	N	V4-D28	BA5	640	320	20
3012080	18-54 yrs	SCTV01C 20ug	13-24 months	2 DOSES	N	V2-D0	BA5	320	320	20
3012080	18-54 yrs	SCTV01C 20ug	13-24 months	2 DOSES	N	V4-D28	BA5	640	320	20
3012083	18-54 yrs	SCTV01C 20ug	6-8 months	2 DOSES	N	V2-D0	BA5	320	320	20
3012083	18-54 yrs	SCTV01C 20ug	6-8 months	2 DOSES	N	V4-D28	BA5	1280	320	20
3012084	18-54 yrs	BNT162b2	13-24 months	2 DOSES	N	V2-D0	BA5	320	320	20
3012084	18-54 yrs	BNT162b2	13-24 months	2 DOSES	N	V4-D28	BA5	2560	320	20
3012085	18-54 yrs	SCTV01C 20ug	13-24 months	2 DOSES	Y	V2-D0	BA5	320	320	20
3012085	18-54 yrs	SCTV01C 20ug	13-24 months	2 DOSES	Y	V4-D28	BA5	640	320	20
3012086	18-54 yrs	SCTV01C 20ug	9-12 months	2 DOSES	N	V2-D0	BA5	640	640	20
3012086	18-54 yrs	SCTV01C 20ug	9-12 months	2 DOSES	N	V4-D28	BA5	2560	640	20
3012087	18-54 yrs	BNT162b2	6-8 months	2 DOSES	N	V2-D0	BA5	80	80	20
3012087	18-54 yrs	BNT162b2	6-8 months	2 DOSES	N	V4-D28	BA5	640	80	20
3012088	18-54 yrs	SCTV01E 30ug	9-12 months	2 DOSES	N	V2-D0	BA5	1280	1280	20
3012088	18-54 yrs	SCTV01E 30ug	9-12 months	2 DOSES	N	V4-D28	BA5	5120	1280	20
3012089	18-54 yrs	BNT162b2	13-24 months	2 DOSES	N	V2-D0	BA5	160	160	20
3012089	18-54 yrs	BNT162b2	13-24 months	2 DOSES	N	V4-D28	BA5	1280	160	20
3012090	18-54 yrs	SCTV01C 20ug	13-24 months	2 DOSES	N	V2-D0	BA5	640	640	20
3012090	18-54 yrs	SCTV01C 20ug	13-24 months	2 DOSES	N	V4-D28	BA5	1280	640	20
3012091	18-54 yrs	SCTV01E 30ug	6-8 months	2 DOSES	N	V2-D0	BA5	320	320	20
3012091	18-54 yrs	SCTV01E 30ug	6-8 months	2 DOSES	N	V4-D28	BA5	2560	320	20
3012093	18-54 yrs	SCTV01C 20ug	9-12 months	2 DOSES	N	V2-D0	BA5	640	640	20
3012093	18-54 yrs	SCTV01C 20ug	9-12 months	2 DOSES	N	V4-D28	BA5	1280	640	20
3012094	18-54 yrs	BNT162b2	13-24 months	2 DOSES	N	V2-D0	BA5	320	320	20
3012094	18-54 yrs	BNT162b2	13-24 months	2 DOSES	N	V4-D28	BA5	1280	320	20
3012096	18-54 yrs	BNT162b2	13-24 months	2 DOSES	N	V2-D0	BA5	160	160	20
3012096	18-54 yrs	BNT162b2	13-24 months	2 DOSES	N	V4-D28	BA5	1280	160	20
3012097	18-54 yrs	SCTV01E 30ug	3-5 months	2 DOSES	N	V2-D0	BA5	640	640	20
3012097	18-54 yrs	SCTV01E 30ug	3-5 months	2 DOSES	N	V4-D28	BA5	2560	640	20
3012098	18-54 yrs	BNT162b2	13-24 months	2 DOSES	N	V2-D0	BA5	80	80	20
3012098	18-54 yrs	BNT162b2	13-24 months	2 DOSES	N	V4-D28	BA5	1280	80	20
3012099	18-54 yrs	BNT162b2	6-8 months	2 DOSES	N	V2-D0	BA5	160	160	20
3012099	18-54 yrs	BNT162b2	6-8 months	2 DOSES	N	V4-D28	BA5	320	160	20
3012100	18-54 yrs	BNT162b2	13-24 months	2 DOSES	N	V2-D0	BA5	640	640	20
3012100	18-54 yrs	BNT162b2	13-24 months	2 DOSES	N	V4-D28	BA5	2560	640	20
3012101	18-54 yrs	SCTV01E 30ug	9-12 months	2 DOSES	N	V2-D0	BA5	320	320	20
3012101	18-54 yrs	SCTV01E 30ug	9-12 months	2 DOSES	N	V4-D28	BA5	2560	320	20
3012102	18-54 yrs	BNT162b2	6-8 months	2 DOSES	N	V2-D0	BA5	320	320	20
3012102	18-54 yrs	BNT162b2	6-8 months	2 DOSES	N	V4-D28	BA5	2560	320	20
3012103	18-54 yrs	BNT162b2	6-8 months	2 DOSES	N	V2-D0	BA5	160	160	20
3012103	18-54 yrs	BNT162b2	6-8 months	2 DOSES	N	V4-D28	BA5	1280	160	20
3012104	18-54 yrs	SCTV01E 30ug	13-24 months	2 DOSES	N	V2-D0	BA5	640	640	20
3012104	18-54 yrs	SCTV01E 30ug	13-24 months	2 DOSES	N	V4-D28	BA5	5120	640	20
3012105	18-54 yrs	SCTV01C 20ug	6-8 months	2 DOSES	N	V2-D0	BA5	1280	1280	20
3012105	18-54 yrs	SCTV01C 20ug	6-8 months	2 DOSES	N	V4-D28	BA5	2560	1280	20
3012106	18-54 yrs	BNT162b2	9-12 months	2 DOSES	N	V2-D0	BA5	80	80	20
3012106	18-54 yrs	BNT162b2	9-12 months	2 DOSES	N	V4-D28	BA5	640	80	20
3012107	18-54 yrs	SCTV01C 20ug	13-24 months	2 DOSES	N	V2-D0	BA5	2560	2560	20
3012107	18-54 yrs	SCTV01C 20ug	13-24 months	2 DOSES	N	V4-D28	BA5	5120	2560	20
3012108	18-54 yrs	SCTV01C 20ug	9-12 months	2 DOSES	N	V2-D0	BA5	160	160	20
3012108	18-54 yrs	SCTV01C 20ug	9-12 months	2 DOSES	N	V4-D28	BA5	5120	160	20
3012109	18-54 yrs	BNT162b2	9-12 months	2 DOSES	N	V2-D0	BA5	80	80	20
3012109	18-54 yrs	BNT162b2	9-12 months	2 DOSES	N	V4-D28	BA5	640	80	20
3012111	18-54 yrs	SCTV01E 30ug	6-8 months	2 DOSES	N	V2-D0	BA5	320	320	20
3012111	18-54 yrs	SCTV01E 30ug	6-8 months	2 DOSES	N	V4-D28	BA5	2560	320	20
3012113	18-54 yrs	BNT162b2	13-24 months	2 DOSES	N	V2-D0	BA5	320	320	20
3012113	18-54 yrs	BNT162b2	13-24 months	2 DOSES	N	V4-D28	BA5	1280	320	20
3012114	18-54 yrs	SCTV01E 30ug	13-24 months	2 DOSES	N	V2-D0	BA5	80	80	20
3012114	18-54 yrs	SCTV01E 30ug	13-24 months	2 DOSES	N	V4-D28	BA5	2560	80	20
3012116	18-54 yrs	BNT162b2	13-24 months	2 DOSES	N	V2-D0	BA5	320	320	20
3012116	18-54 yrs	BNT162b2	13-24 months	2 DOSES	N	V4-D28	BA5	2560	320	20
3012117	18-54 yrs	BNT162b2	3-5 months	2 DOSES	N	V2-D0	BA5	640	640	20
3012117	18-54 yrs	BNT162b2	3-5 months	2 DOSES	N	V4-D28	BA5	1280	640	20
3012118	18-54 yrs	BNT162b2	9-12 months	2 DOSES	N	V2-D0	BA5	640	640	20
3012118	18-54 yrs	BNT162b2	9-12 months	2 DOSES	N	V4-D28	BA5	1280	640	20
3012123	18-54 yrs	SCTV01E 30ug	6-8 months	3 DOSES	N	V2-D0	BA5	160	160	20
3012123	18-54 yrs	SCTV01E 30ug	6-8 months	3 DOSES	N	V4-D28	BA5	2560	160	20
3012124	18-54 yrs	BNT162b2	9-12 months	2 DOSES	N	V2-D0	BA5	640	640	20
3012124	18-54 yrs	BNT162b2	9-12 months	2 DOSES	N	V4-D28	BA5	640	640	20
3012125	18-54 yrs	SCTV01E 30ug	13-24 months	2 DOSES	N	V2-D0	BA5	160	160	20
3012125	18-54 yrs	SCTV01E 30ug	13-24 months	2 DOSES	N	V4-D28	BA5	2560	160	20
3012126	18-54 yrs	SCTV01C 20ug	6-8 months	2 DOSES	N	V2-D0	BA5	640	640	20
3012126	18-54 yrs	SCTV01C 20ug	6-8 months	2 DOSES	N	V4-D28	BA5	2560	640	20
3012127	18-54 yrs	SCTV01C 20ug	6-8 months	2 DOSES	N	V2-D0	BA5	640	640	20
3012127	18-54 yrs	SCTV01C 20ug	6-8 months	2 DOSES	N	V4-D28	BA5	2560	640	20
3012128	18-54 yrs	BNT162b2	13-24 months	2 DOSES	N	V2-D0	BA5	320	320	20
3012128	18-54 yrs	BNT162b2	13-24 months	2 DOSES	N	V4-D28	BA5	2560	320	20
3012129	18-54 yrs	BNT162b2	13-24 months	2 DOSES	N	V2-D0	BA5	320	320	20
3012129	18-54 yrs	BNT162b2	13-24 months	2 DOSES	N	V4-D28	BA5	2560	320	20
3012130	18-54 yrs	BNT162b2	9-12 months	2 DOSES	N	V2-D0	BA5	640	640	20
3012130	18-54 yrs	BNT162b2	9-12 months	2 DOSES	N	V4-D28	BA5	5120	640	20
3012131	18-54 yrs	SCTV01E 30ug	9-12 months	2 DOSES	N	V2-D0	BA5	640	640	20
3012131	18-54 yrs	SCTV01E 30ug	9-12 months	2 DOSES	N	V4-D28	BA5	2560	640	20
3012132	18-54 yrs	SCTV01C 20ug	6-8 months	2 DOSES	N	V2-D0	BA5	640	640	20
3012132	18-54 yrs	SCTV01C 20ug	6-8 months	2 DOSES	N	V4-D28	BA5	1280	640	20
3012133	18-54 yrs	BNT162b2	13-24 months	2 DOSES	N	V2-D0	BA5	160	160	20
3012133	18-54 yrs	BNT162b2	13-24 months	2 DOSES	N	V4-D28	BA5	1280	160	20
3012134	18-54 yrs	SCTV01E 30ug	9-12 months	2 DOSES	N	V2-D0	BA5	1280	1280	20
3012134	18-54 yrs	SCTV01E 30ug	9-12 months	2 DOSES	N	V4-D28	BA5	5120	1280	20
3012135	18-54 yrs	SCTV01E 30ug	13-24 months	2 DOSES	N	V2-D0	BA5	160	160	20
3012135	18-54 yrs	SCTV01E 30ug	13-24 months	2 DOSES	N	V4-D28	BA5	1280	160	20
3012137	18-54 yrs	SCTV01C 20ug	6-8 months	2 DOSES	N	V2-D0	BA5	1280	1280	20
3012137	18-54 yrs	SCTV01C 20ug	6-8 months	2 DOSES	N	V4-D28	BA5	2560	1280	20
3012139	18-54 yrs	SCTV01E 30ug	6-8 months	2 DOSES	N	V2-D0	BA5	160	160	20
3012139	18-54 yrs	SCTV01E 30ug	6-8 months	2 DOSES	N	V4-D28	BA5	1280	160	20
3012140	18-54 yrs	SCTV01C 20ug	9-12 months	2 DOSES	N	V2-D0	BA5	1280	1280	20
3012140	18-54 yrs	SCTV01C 20ug	9-12 months	2 DOSES	N	V4-D28	BA5	5120	1280	20
3012141	18-54 yrs	BNT162b2	3-5 months	2 DOSES	N	V2-D0	BA5	640	640	20
3012141	18-54 yrs	BNT162b2	3-5 months	2 DOSES	N	V4-D28	BA5	1280	640	20
3012142	18-54 yrs	BNT162b2	9-12 months	2 DOSES	N	V2-D0	BA5	320	320	20
3012142	18-54 yrs	BNT162b2	9-12 months	2 DOSES	N	V4-D28	BA5	1280	320	20
3012143	18-54 yrs	SCTV01C 20ug	13-24 months	2 DOSES	N	V2-D0	BA5	80	80	20
3012143	18-54 yrs	SCTV01C 20ug	13-24 months	2 DOSES	N	V4-D28	BA5	10240	80	20
3012144	18-54 yrs	BNT162b2	13-24 months	2 DOSES	N	V2-D0	BA5	320	320	20
3012144	18-54 yrs	BNT162b2	13-24 months	2 DOSES	N	V4-D28	BA5	5120	320	20
3012145	18-54 yrs	BNT162b2	6-8 months	2 DOSES	N	V2-D0	BA5	160	160	20
3012145	18-54 yrs	BNT162b2	6-8 months	2 DOSES	N	V4-D28	BA5	5120	160	20
3012147	18-54 yrs	SCTV01E 30ug	9-12 months	2 DOSES	N	V2-D0	BA5	80	80	20
3012147	18-54 yrs	SCTV01E 30ug	9-12 months	2 DOSES	N	V4-D28	BA5	5120	80	20
3012148	18-54 yrs	SCTV01C 20ug	13-24 months	2 DOSES	N	V2-D0	BA5	2560	2560	20
3012148	18-54 yrs	SCTV01C 20ug	13-24 months	2 DOSES	N	V4-D28	BA5	2560	2560	20
3012149	18-54 yrs	SCTV01E 30ug	6-8 months	2 DOSES	N	V2-D0	BA5	160	160	20
3012149	18-54 yrs	SCTV01E 30ug	6-8 months	2 DOSES	N	V4-D28	BA5	2560	160	20
3012151	18-54 yrs	SCTV01E 30ug	13-24 months	2 DOSES	N	V2-D0	BA5	640	640	20
3012151	18-54 yrs	SCTV01E 30ug	13-24 months	2 DOSES	N	V4-D28	BA5	10240	640	20
3012152	18-54 yrs	SCTV01E 30ug	13-24 months	2 DOSES	N	V2-D0	BA5	320	320	20
3012152	18-54 yrs	SCTV01E 30ug	13-24 months	2 DOSES	N	V4-D28	BA5	2560	320	20
3012153	18-54 yrs	SCTV01E 30ug	13-24 months	2 DOSES	N	V2-D0	BA5	160	160	20
3012153	18-54 yrs	SCTV01E 30ug	13-24 months	2 DOSES	N	V4-D28	BA5	640	160	20
3012154	18-54 yrs	SCTV01C 20ug	9-12 months	2 DOSES	N	V2-D0	BA5	640	640	20
3012154	18-54 yrs	SCTV01C 20ug	9-12 months	2 DOSES	N	V4-D28	BA5	2560	640	20
3012155	18-54 yrs	SCTV01E 30ug	13-24 months	2 DOSES	N	V2-D0	BA5	1280	1280	20
3012155	18-54 yrs	SCTV01E 30ug	13-24 months	2 DOSES	N	V4-D28	BA5	2560	1280	20
3012156	18-54 yrs	SCTV01C 20ug	13-24 months	2 DOSES	N	V2-D0	BA5	640	640	20
3012156	18-54 yrs	SCTV01C 20ug	13-24 months	2 DOSES	N	V4-D28	BA5	2560	640	20
3012157	18-54 yrs	BNT162b2	13-24 months	2 DOSES	N	V2-D0	BA5	160	160	20
3012157	18-54 yrs	BNT162b2	13-24 months	2 DOSES	N	V4-D28	BA5	5120	160	20
3012158	18-54 yrs	SCTV01C 20ug	9-12 months	2 DOSES	N	V2-D0	BA5	160	160	20
3012158	18-54 yrs	SCTV01C 20ug	9-12 months	2 DOSES	N	V4-D28	BA5	2560	160	20
3012159	18-54 yrs	SCTV01C 20ug	9-12 months	2 DOSES	N	V2-D0	BA5	640	640	20
3012159	18-54 yrs	SCTV01C 20ug	9-12 months	2 DOSES	N	V4-D28	BA5	2560	640	20
3012160	18-54 yrs	BNT162b2	6-8 months	2 DOSES	N	V2-D0	BA5	640	640	20
3012160	18-54 yrs	BNT162b2	6-8 months	2 DOSES	N	V4-D28	BA5	640	640	20
3012161	18-54 yrs	SCTV01C 20ug	9-12 months	2 DOSES	N	V2-D0	BA5	160	160	20
3012161	18-54 yrs	SCTV01C 20ug	9-12 months	2 DOSES	N	V4-D28	BA5	5120	160	20
3012162	18-54 yrs	SCTV01C 20ug	6-8 months	2 DOSES	N	V2-D0	BA5	320	320	20
3012162	18-54 yrs	SCTV01C 20ug	6-8 months	2 DOSES	N	V4-D28	BA5	2560	320	20
3012163	18-54 yrs	SCTV01E 30ug	13-24 months	2 DOSES	N	V2-D0	BA5	320	320	20
3012163	18-54 yrs	SCTV01E 30ug	13-24 months	2 DOSES	N	V4-D28	BA5	1280	320	20
3012165	18-54 yrs	BNT162b2	6-8 months	2 DOSES	N	V2-D0	BA5	80	80	20
3012165	18-54 yrs	BNT162b2	6-8 months	2 DOSES	N	V4-D28	BA5	5120	80	20
3012166	18-54 yrs	BNT162b2	13-24 months	2 DOSES	N	V2-D0	BA5	640	640	20
3012166	18-54 yrs	BNT162b2	13-24 months	2 DOSES	N	V4-D28	BA5	1280	640	20
3012167	18-54 yrs	SCTV01C 20ug	6-8 months	2 DOSES	N	V2-D0	BA5	1280	1280	20
3012167	18-54 yrs	SCTV01C 20ug	6-8 months	2 DOSES	N	V4-D28	BA5	2560	1280	20
3012168	18-54 yrs	SCTV01E 30ug	13-24 months	2 DOSES	N	V2-D0	BA5	1280	1280	20
3012168	18-54 yrs	SCTV01E 30ug	13-24 months	2 DOSES	N	V4-D28	BA5	10240	1280	20
3012169	18-54 yrs	SCTV01E 30ug	6-8 months	2 DOSES	N	V2-D0	BA5	320	320	20
3012169	18-54 yrs	SCTV01E 30ug	6-8 months	2 DOSES	N	V4-D28	BA5	2560	320	20
3012170	18-54 yrs	SCTV01C 20ug	13-24 months	2 DOSES	N	V2-D0	BA5	80	80	20
3012170	18-54 yrs	SCTV01C 20ug	13-24 months	2 DOSES	N	V4-D28	BA5	1280	80	20
3012172	18-54 yrs	SCTV01C 20ug	3-5 months	3 DOSES	N	V2-D0	BA5	160	160	20
3012172	18-54 yrs	SCTV01C 20ug	3-5 months	3 DOSES	N	V4-D28	BA5	320	160	20
3012173	18-54 yrs	BNT162b2	13-24 months	2 DOSES	N	V2-D0	BA5	640	640	20
3012173	18-54 yrs	BNT162b2	13-24 months	2 DOSES	N	V4-D28	BA5	10240	640	20
3012175	18-54 yrs	SCTV01C 20ug	3-5 months	2 DOSES	N	V2-D0	BA5	640	640	20
3012175	18-54 yrs	SCTV01C 20ug	3-5 months	2 DOSES	N	V4-D28	BA5	1280	640	20
3012176	18-54 yrs	SCTV01C 20ug	3-5 months	2 DOSES	N	V2-D0	BA5	1280	1280	20
3012176	18-54 yrs	SCTV01C 20ug	3-5 months	2 DOSES	N	V4-D28	BA5	1280	1280	20
3012177	18-54 yrs	SCTV01C 20ug	3-5 months	3 DOSES	N	V2-D0	BA5	5120	5120	20
3012177	18-54 yrs	SCTV01C 20ug	3-5 months	3 DOSES	N	V4-D28	BA5	5120	5120	20
3012178	18-54 yrs	SCTV01E 30ug	13-24 months	2 DOSES	N	V2-D0	BA5	1280	1280	20
3012178	18-54 yrs	SCTV01E 30ug	13-24 months	2 DOSES	N	V4-D28	BA5	2560	1280	20
3012179	18-54 yrs	BNT162b2	3-5 months	3 DOSES	N	V2-D0	BA5	2560	2560	20
3012179	18-54 yrs	BNT162b2	3-5 months	3 DOSES	N	V4-D28	BA5	5120	2560	20
3012180	18-54 yrs	SCTV01E 30ug	6-8 months	2 DOSES	N	V2-D0	BA5	2560	2560	20
3012180	18-54 yrs	SCTV01E 30ug	6-8 months	2 DOSES	N	V4-D28	BA5	5120	2560	20
3012181	18-54 yrs	BNT162b2	6-8 months	2 DOSES	N	V2-D0	BA5	5120	5120	20
3012181	18-54 yrs	BNT162b2	6-8 months	2 DOSES	N	V4-D28	BA5	5120	5120	20
3012182	18-54 yrs	SCTV01E 30ug	13-24 months	2 DOSES	N	V2-D0	BA5	640	640	20
3012182	18-54 yrs	SCTV01E 30ug	13-24 months	2 DOSES	N	V4-D28	BA5	2560	640	20
3012183	18-54 yrs	SCTV01E 30ug	13-24 months	2 DOSES	N	V2-D0	BA5	1280	1280	20
3012183	18-54 yrs	SCTV01E 30ug	13-24 months	2 DOSES	N	V4-D28	BA5	1280	1280	20
3012184	18-54 yrs	BNT162b2	13-24 months	2 DOSES	N	V2-D0	BA5	2560	2560	20
3012184	18-54 yrs	BNT162b2	13-24 months	2 DOSES	N	V4-D28	BA5	2560	2560	20
3012185	18-54 yrs	SCTV01C 20ug	13-24 months	2 DOSES	N	V2-D0	BA5	160	160	20
3012185	18-54 yrs	SCTV01C 20ug	13-24 months	2 DOSES	N	V4-D28	BA5	640	160	20
3012186	18-54 yrs	SCTV01E 30ug	6-8 months	2 DOSES	N	V2-D0	BA5	2560	2560	20
3012186	18-54 yrs	SCTV01E 30ug	6-8 months	2 DOSES	N	V4-D28	BA5	20480	2560	20
3012187	18-54 yrs	BNT162b2	13-24 months	2 DOSES	N	V2-D0	BA5	640	640	20
3012187	18-54 yrs	BNT162b2	13-24 months	2 DOSES	N	V4-D28	BA5	5120	640	20
3012188	18-54 yrs	BNT162b2	9-12 months	2 DOSES	N	V2-D0	BA5	160	160	20
3012188	18-54 yrs	BNT162b2	9-12 months	2 DOSES	N	V4-D28	BA5	2560	160	20
3012190	18-54 yrs	SCTV01E 30ug	6-8 months	3 DOSES	N	V2-D0	BA5	640	640	20
3012190	18-54 yrs	SCTV01E 30ug	6-8 months	3 DOSES	N	V4-D28	BA5	2560	640	20
3012193	18-54 yrs	SCTV01C 20ug	13-24 months	2 DOSES	N	V2-D0	BA5	160	160	20
3012193	18-54 yrs	SCTV01C 20ug	13-24 months	2 DOSES	N	V4-D28	BA5	5120	160	20
3012194	18-54 yrs	SCTV01C 20ug	6-8 months	2 DOSES	Y	V2-D0	BA5	640	640	20
3012194	18-54 yrs	SCTV01C 20ug	6-8 months	2 DOSES	Y	V4-D28	BA5	5120	640	20
3012195	18-54 yrs	SCTV01C 20ug	6-8 months	2 DOSES	N	V2-D0	BA5	160	160	20
3012195	18-54 yrs	SCTV01C 20ug	6-8 months	2 DOSES	N	V4-D28	BA5	320	160	20
3012196	18-54 yrs	SCTV01E 30ug	13-24 months	2 DOSES	N	V2-D0	BA5	320	320	20
3012196	18-54 yrs	SCTV01E 30ug	13-24 months	2 DOSES	N	V4-D28	BA5	2560	320	20
3012197	18-54 yrs	BNT162b2	6-8 months	3 DOSES	N	V2-D0	BA5	320	320	20
3012197	18-54 yrs	BNT162b2	6-8 months	3 DOSES	N	V4-D28	BA5	2560	320	20
3012199	18-54 yrs	SCTV01C 20ug	13-24 months	2 DOSES	N	V2-D0	BA5	1280	1280	20
3012199	18-54 yrs	SCTV01C 20ug	13-24 months	2 DOSES	N	V4-D28	BA5	2560	1280	20
3012200	18-54 yrs	SCTV01E 30ug	9-12 months	2 DOSES	N	V2-D0	BA5	160	160	20
3012200	18-54 yrs	SCTV01E 30ug	9-12 months	2 DOSES	N	V4-D28	BA5	5120	160	20
3012201	18-54 yrs	BNT162b2	6-8 months	2 DOSES	N	V2-D0	BA5	640	640	20
3012201	18-54 yrs	BNT162b2	6-8 months	2 DOSES	N	V4-D28	BA5	2560	640	20
3012202	18-54 yrs	BNT162b2	3-5 months	2 DOSES	N	V2-D0	BA5	640	640	20
3012202	18-54 yrs	BNT162b2	3-5 months	2 DOSES	N	V4-D28	BA5	2560	640	20
3012203	18-54 yrs	SCTV01C 20ug	6-8 months	2 DOSES	N	V2-D0	BA5	640	640	20
3012203	18-54 yrs	SCTV01C 20ug	6-8 months	2 DOSES	N	V4-D28	BA5	1280	640	20
3012204	18-54 yrs	SCTV01E 30ug	13-24 months	2 DOSES	N	V2-D0	BA5	320	320	20
3012204	18-54 yrs	SCTV01E 30ug	13-24 months	2 DOSES	N	V4-D28	BA5	1280	320	20
3012205	18-54 yrs	SCTV01C 20ug	13-24 months	2 DOSES	N	V2-D0	BA5	80	80	20
3012205	18-54 yrs	SCTV01C 20ug	13-24 months	2 DOSES	N	V4-D28	BA5	2560	80	20
3012210	18-54 yrs	SCTV01C 20ug	9-12 months	2 DOSES	N	V2-D0	BA5	640	640	20
3012210	18-54 yrs	SCTV01C 20ug	9-12 months	2 DOSES	N	V4-D28	BA5	1280	640	20
3012211	18-54 yrs	BNT162b2	6-8 months	2 DOSES	N	V2-D0	BA5	160	160	20
3012211	18-54 yrs	BNT162b2	6-8 months	2 DOSES	N	V4-D28	BA5	640	160	20
3012212	18-54 yrs	SCTV01C 20ug	6-8 months	3 DOSES	N	V2-D0	BA5	640	640	20
3012212	18-54 yrs	SCTV01C 20ug	6-8 months	3 DOSES	N	V4-D28	BA5	1280	640	20
3012213	18-54 yrs	SCTV01C 20ug	9-12 months	2 DOSES	N	V2-D0	BA5	160	160	20
3012213	18-54 yrs	SCTV01C 20ug	9-12 months	2 DOSES	N	V4-D28	BA5	5120	160	20
3012214	18-54 yrs	BNT162b2	6-8 months	3 DOSES	N	V2-D0	BA5	640	640	20
3012214	18-54 yrs	BNT162b2	6-8 months	3 DOSES	N	V4-D28	BA5	2560	640	20
3012215	18-54 yrs	SCTV01C 20ug	9-12 months	2 DOSES	N	V2-D0	BA5	1280	1280	20
3012215	18-54 yrs	SCTV01C 20ug	9-12 months	2 DOSES	N	V4-D28	BA5	5120	1280	20
3012216	18-54 yrs	BNT162b2	6-8 months	2 DOSES	N	V2-D0	BA5	320	320	20
3012216	18-54 yrs	BNT162b2	6-8 months	2 DOSES	N	V4-D28	BA5	640	320	20
3012217	18-54 yrs	BNT162b2	13-24 months	2 DOSES	Y	V2-D0	BA5	640	640	20
3012217	18-54 yrs	BNT162b2	13-24 months	2 DOSES	Y	V4-D28	BA5	320	640	20
3012218	18-54 yrs	SCTV01C 20ug	13-24 months	2 DOSES	Y	V2-D0	BA5	320	320	20
3012218	18-54 yrs	SCTV01C 20ug	13-24 months	2 DOSES	Y	V4-D28	BA5	10240	320	20
3012219	18-54 yrs	SCTV01C 20ug	6-8 months	2 DOSES	N	V2-D0	BA5	160	160	20
3012219	18-54 yrs	SCTV01C 20ug	6-8 months	2 DOSES	N	V4-D28	BA5	640	160	20
3012220	18-54 yrs	SCTV01C 20ug	13-24 months	2 DOSES	N	V2-D0	BA5	1280	1280	20
3012220	18-54 yrs	SCTV01C 20ug	13-24 months	2 DOSES	N	V4-D28	BA5	640	1280	20
3012221	18-54 yrs	BNT162b2	13-24 months	2 DOSES	N	V2-D0	BA5	80	80	20
3012221	18-54 yrs	BNT162b2	13-24 months	2 DOSES	N	V4-D28	BA5	1280	80	20
3012222	18-54 yrs	SCTV01C 20ug	9-12 months	2 DOSES	N	V2-D0	BA5	320	320	20
3012222	18-54 yrs	SCTV01C 20ug	9-12 months	2 DOSES	N	V4-D28	BA5	2560	320	20
3012223	18-54 yrs	BNT162b2	9-12 months	2 DOSES	N	V2-D0	BA5	640	640	20
3012223	18-54 yrs	BNT162b2	9-12 months	2 DOSES	N	V4-D28	BA5	2560	640	20
3012224	18-54 yrs	SCTV01E 30ug	13-24 months	2 DOSES	N	V2-D0	BA5	320	320	20
3012224	18-54 yrs	SCTV01E 30ug	13-24 months	2 DOSES	N	V4-D28	BA5	1280	320	20
3012225	18-54 yrs	BNT162b2	9-12 months	2 DOSES	N	V2-D0	BA5	320	320	20
3012225	18-54 yrs	BNT162b2	9-12 months	2 DOSES	N	V4-D28	BA5	2560	320	20
3012226	18-54 yrs	SCTV01C 20ug	6-8 months	2 DOSES	N	V2-D0	BA5	1280	1280	20
3012226	18-54 yrs	SCTV01C 20ug	6-8 months	2 DOSES	N	V4-D28	BA5	2560	1280	20
3012227	18-54 yrs	SCTV01C 20ug	13-24 months	2 DOSES	N	V2-D0	BA5	640	640	20
3012227	18-54 yrs	SCTV01C 20ug	13-24 months	2 DOSES	N	V4-D28	BA5	640	640	20
3012228	18-54 yrs	BNT162b2	6-8 months	2 DOSES	N	V2-D0	BA5	80	80	20
3012228	18-54 yrs	BNT162b2	6-8 months	2 DOSES	N	V4-D28	BA5	1280	80	20
3012229	18-54 yrs	BNT162b2	13-24 months	2 DOSES	N	V2-D0	BA5	320	320	20
3012229	18-54 yrs	BNT162b2	13-24 months	2 DOSES	N	V4-D28	BA5	640	320	20
3012230	18-54 yrs	SCTV01C 20ug	9-12 months	2 DOSES	N	V2-D0	BA5	1280	1280	20
3012230	18-54 yrs	SCTV01C 20ug	9-12 months	2 DOSES	N	V4-D28	BA5	2560	1280	20
3012232	18-54 yrs	SCTV01E 30ug	3-5 months	2 DOSES	N	V2-D0	BA5	80	80	20
3012232	18-54 yrs	SCTV01E 30ug	3-5 months	2 DOSES	N	V4-D28	BA5	5120	80	20
3012233	18-54 yrs	SCTV01C 20ug	6-8 months	3 DOSES	N	V2-D0	BA5	160	160	20
3012233	18-54 yrs	SCTV01C 20ug	6-8 months	3 DOSES	N	V4-D28	BA5	640	160	20
3012234	18-54 yrs	SCTV01E 30ug	6-8 months	2 DOSES	N	V2-D0	BA5	320	320	20
3012234	18-54 yrs	SCTV01E 30ug	6-8 months	2 DOSES	N	V4-D28	BA5	2560	320	20
3012235	18-54 yrs	SCTV01C 20ug	9-12 months	2 DOSES	Y	V2-D0	BA5	1280	1280	20
3012235	18-54 yrs	SCTV01C 20ug	9-12 months	2 DOSES	Y	V4-D28	BA5	1280	1280	20
3012236	18-54 yrs	SCTV01E 30ug	6-8 months	1 DOSES	Y	V2-D0	BA5	1280	1280	20
3012236	18-54 yrs	SCTV01E 30ug	6-8 months	1 DOSES	Y	V4-D28	BA5	2560	1280	20
3012237	18-54 yrs	SCTV01C 20ug	13-24 months	2 DOSES	N	V2-D0	BA5	2560	2560	20
3012237	18-54 yrs	SCTV01C 20ug	13-24 months	2 DOSES	N	V4-D28	BA5	1280	2560	20
3012238	18-54 yrs	BNT162b2	13-24 months	2 DOSES	N	V2-D0	BA5	640	640	20
3012238	18-54 yrs	BNT162b2	13-24 months	2 DOSES	N	V4-D28	BA5	2560	640	20
3012240	18-54 yrs	BNT162b2	6-8 months	2 DOSES	N	V2-D0	BA5	2560	2560	20
3012240	18-54 yrs	BNT162b2	6-8 months	2 DOSES	N	V4-D28	BA5	2560	2560	20
3012242	18-54 yrs	SCTV01E 30ug	6-8 months	2 DOSES	N	V2-D0	BA5	640	640	20
3012242	18-54 yrs	SCTV01E 30ug	6-8 months	2 DOSES	N	V4-D28	BA5	5120	640	20
3012243	18-54 yrs	SCTV01E 30ug	9-12 months	2 DOSES	N	V2-D0	BA5	320	320	20
3012243	18-54 yrs	SCTV01E 30ug	9-12 months	2 DOSES	N	V4-D28	BA5	2560	320	20
3012244	18-54 yrs	BNT162b2	6-8 months	2 DOSES	N	V2-D0	BA5	1280	1280	20
3012244	18-54 yrs	BNT162b2	6-8 months	2 DOSES	N	V4-D28	BA5	2560	1280	20
3012245	18-54 yrs	SCTV01E 30ug	6-8 months	2 DOSES	N	V2-D0	BA5	1280	1280	20
3012245	18-54 yrs	SCTV01E 30ug	6-8 months	2 DOSES	N	V4-D28	BA5	2560	1280	20
3012246	18-54 yrs	SCTV01E 30ug	13-24 months	2 DOSES	N	V2-D0	BA5	80	80	20
3012246	18-54 yrs	SCTV01E 30ug	13-24 months	2 DOSES	N	V4-D28	BA5	2560	80	20
3012247	18-54 yrs	SCTV01E 30ug	9-12 months	2 DOSES	N	V2-D0	BA5	640	640	20
3012247	18-54 yrs	SCTV01E 30ug	9-12 months	2 DOSES	N	V4-D28	BA5	1280	640	20
3012248	18-54 yrs	SCTV01E 30ug	6-8 months	3 DOSES	N	V2-D0	BA5	640	640	20
3012248	18-54 yrs	SCTV01E 30ug	6-8 months	3 DOSES	N	V4-D28	BA5	1280	640	20
3012249	18-54 yrs	SCTV01E 30ug	9-12 months	2 DOSES	N	V2-D0	BA5	2560	2560	20
3012249	18-54 yrs	SCTV01E 30ug	9-12 months	2 DOSES	N	V4-D28	BA5	5120	2560	20
3012250	18-54 yrs	SCTV01C 20ug	13-24 months	2 DOSES	N	V2-D0	BA5	160	160	20
3012250	18-54 yrs	SCTV01C 20ug	13-24 months	2 DOSES	N	V4-D28	BA5	640	160	20
3012251	18-54 yrs	SCTV01E 30ug	9-12 months	2 DOSES	N	V2-D0	BA5	1280	1280	20
3012251	18-54 yrs	SCTV01E 30ug	9-12 months	2 DOSES	N	V4-D28	BA5	2560	1280	20
3012253	18-54 yrs	SCTV01E 30ug	13-24 months	2 DOSES	N	V2-D0	BA5	160	160	20
3012253	18-54 yrs	SCTV01E 30ug	13-24 months	2 DOSES	N	V4-D28	BA5	2560	160	20
3012254	18-54 yrs	SCTV01C 20ug	13-24 months	2 DOSES	N	V2-D0	BA5	640	640	20
3012254	18-54 yrs	SCTV01C 20ug	13-24 months	2 DOSES	N	V4-D28	BA5	2560	640	20
3012256	18-54 yrs	SCTV01E 30ug	9-12 months	2 DOSES	N	V2-D0	BA5	80	80	20
3012256	18-54 yrs	SCTV01E 30ug	9-12 months	2 DOSES	N	V4-D28	BA5	640	80	20
3012257	18-54 yrs	SCTV01C 20ug	13-24 months	2 DOSES	N	V2-D0	BA5	640	640	20
3012257	18-54 yrs	SCTV01C 20ug	13-24 months	2 DOSES	N	V4-D28	BA5	10240	640	20
3012258	18-54 yrs	SCTV01C 20ug	9-12 months	2 DOSES	N	V2-D0	BA5	320	320	20
3012258	18-54 yrs	SCTV01C 20ug	9-12 months	2 DOSES	N	V4-D28	BA5	2560	320	20
3012259	18-54 yrs	BNT162b2	9-12 months	2 DOSES	N	V2-D0	BA5	640	640	20
3012259	18-54 yrs	BNT162b2	9-12 months	2 DOSES	N	V4-D28	BA5	1280	640	20
3012260	18-54 yrs	SCTV01E 30ug	13-24 months	2 DOSES	N	V2-D0	BA5	80	80	20
3012260	18-54 yrs	SCTV01E 30ug	13-24 months	2 DOSES	N	V4-D28	BA5	1280	80	20
3012262	18-54 yrs	SCTV01E 30ug	9-12 months	2 DOSES	N	V2-D0	BA5	640	640	20
3012262	18-54 yrs	SCTV01E 30ug	9-12 months	2 DOSES	N	V4-D28	BA5	1280	640	20
3012263	18-54 yrs	SCTV01E 30ug	9-12 months	2 DOSES	N	V2-D0	BA5	1280	1280	20
3012263	18-54 yrs	SCTV01E 30ug	9-12 months	2 DOSES	N	V4-D28	BA5	1280	1280	20
3012264	18-54 yrs	BNT162b2	3-5 months	2 DOSES	N	V2-D0	BA5	640	640	20
3012264	18-54 yrs	BNT162b2	3-5 months	2 DOSES	N	V4-D28	BA5	1280	640	20
3012265	18-54 yrs	SCTV01C 20ug	3-5 months	2 DOSES	N	V2-D0	BA5	320	320	20
3012265	18-54 yrs	SCTV01C 20ug	3-5 months	2 DOSES	N	V4-D28	BA5	2560	320	20
3012266	18-54 yrs	SCTV01E 30ug	13-24 months	2 DOSES	N	V2-D0	BA5	80	80	20
3012266	18-54 yrs	SCTV01E 30ug	13-24 months	2 DOSES	N	V4-D28	BA5	640	80	20
3012267	18-54 yrs	SCTV01C 20ug	6-8 months	2 DOSES	N	V2-D0	BA5	320	320	20
3012267	18-54 yrs	SCTV01C 20ug	6-8 months	2 DOSES	N	V4-D28	BA5	640	320	20
3012268	18-54 yrs	BNT162b2	6-8 months	2 DOSES	N	V2-D0	BA5	1280	1280	20
3012268	18-54 yrs	BNT162b2	6-8 months	2 DOSES	N	V4-D28	BA5	5120	1280	20
3012269	18-54 yrs	SCTV01C 20ug	6-8 months	2 DOSES	N	V2-D0	BA5	1280	1280	20
3012269	18-54 yrs	SCTV01C 20ug	6-8 months	2 DOSES	N	V4-D28	BA5	10240	1280	20
3012271	18-54 yrs	SCTV01C 20ug	6-8 months	2 DOSES	N	V2-D0	BA5	160	160	20
3012271	18-54 yrs	SCTV01C 20ug	6-8 months	2 DOSES	N	V4-D28	BA5	2560	160	20
3012272	18-54 yrs	BNT162b2	6-8 months	2 DOSES	N	V2-D0	BA5	320	320	20
3012272	18-54 yrs	BNT162b2	6-8 months	2 DOSES	N	V4-D28	BA5	1280	320	20
3012273	18-54 yrs	BNT162b2	6-8 months	2 DOSES	N	V2-D0	BA5	640	640	20
3012273	18-54 yrs	BNT162b2	6-8 months	2 DOSES	N	V4-D28	BA5	1280	640	20
3012282	18-54 yrs	SCTV01C 20ug	9-12 months	2 DOSES	N	V2-D0	BA5	160	160	20
3012282	18-54 yrs	SCTV01C 20ug	9-12 months	2 DOSES	N	V4-D28	BA5	1280	160	20
3012297	18-54 yrs	BNT162b2	13-24 months	2 DOSES	N	V2-D0	BA5	320	320	20
3012297	18-54 yrs	BNT162b2	13-24 months	2 DOSES	N	V4-D28	BA5	640	320	20
3012301	18-54 yrs	BNT162b2	9-12 months	2 DOSES	N	V2-D0	BA5	160	160	20
3012301	18-54 yrs	BNT162b2	9-12 months	2 DOSES	N	V4-D28	BA5	640	160	20
3012303	18-54 yrs	SCTV01C 20ug	13-24 months	2 DOSES	N	V2-D0	BA5	2560	2560	20
3012303	18-54 yrs	SCTV01C 20ug	13-24 months	2 DOSES	N	V4-D28	BA5	1280	2560	20
3012304	18-54 yrs	SCTV01C 20ug	6-8 months	2 DOSES	N	V2-D0	BA5	320	320	20
3012304	18-54 yrs	SCTV01C 20ug	6-8 months	2 DOSES	N	V4-D28	BA5	640	320	20
3012306	18-54 yrs	SCTV01E 30ug	6-8 months	2 DOSES	N	V2-D0	BA5	320	320	20
3012306	18-54 yrs	SCTV01E 30ug	6-8 months	2 DOSES	N	V4-D28	BA5	640	320	20
3012309	18-54 yrs	SCTV01E 30ug	6-8 months	2 DOSES	N	V2-D0	BA5	640	640	20
3012309	18-54 yrs	SCTV01E 30ug	6-8 months	2 DOSES	N	V4-D28	BA5	10240	640	20
3012312	18-54 yrs	BNT162b2	9-12 months	2 DOSES	N	V2-D0	BA5	320	320	20
3012312	18-54 yrs	BNT162b2	9-12 months	2 DOSES	N	V4-D28	BA5	1280	320	20
3012319	18-54 yrs	SCTV01C 20ug	3-5 months	3 DOSES	N	V2-D0	BA5	2560	2560	20
3012319	18-54 yrs	SCTV01C 20ug	3-5 months	3 DOSES	N	V4-D28	BA5	5120	2560	20
3012322	18-54 yrs	SCTV01E 30ug	13-24 months	2 DOSES	N	V2-D0	BA5	1280	1280	20
3012322	18-54 yrs	SCTV01E 30ug	13-24 months	2 DOSES	N	V4-D28	BA5	640	1280	20
3012325	18-54 yrs	SCTV01E 30ug	6-8 months	2 DOSES	N	V2-D0	BA5	2560	2560	20
3012325	18-54 yrs	SCTV01E 30ug	6-8 months	2 DOSES	N	V4-D28	BA5	1280	2560	20
3012326	18-54 yrs	SCTV01E 30ug	6-8 months	2 DOSES	N	V2-D0	BA5	640	640	20
3012326	18-54 yrs	SCTV01E 30ug	6-8 months	2 DOSES	N	V4-D28	BA5	2560	640	20
3012328	18-54 yrs	BNT162b2	9-12 months	2 DOSES	N	V2-D0	BA5	80	80	20
3012328	18-54 yrs	BNT162b2	9-12 months	2 DOSES	N	V4-D28	BA5	640	80	20
3012329	18-54 yrs	SCTV01C 20ug	6-8 months	2 DOSES	N	V2-D0	BA5	2560	2560	20
3012329	18-54 yrs	SCTV01C 20ug	6-8 months	2 DOSES	N	V4-D28	BA5	2560	2560	20
3030001	18-54 yrs	BNT162b2	9-12 months	2 DOSES	Y	V2-D0	BA5	2560	2560	20
3030001	18-54 yrs	BNT162b2	9-12 months	2 DOSES	Y	V4-D28	BA5	5120	2560	20
3030002	18-54 yrs	BNT162b2	9-12 months	2 DOSES	N	V2-D0	BA5	160	160	20
3030002	18-54 yrs	BNT162b2	9-12 months	2 DOSES	N	V4-D28	BA5	1280	160	20
3030003	18-54 yrs	BNT162b2	6-8 months	2 DOSES	Y	V2-D0	BA5	640	640	20
3030003	18-54 yrs	BNT162b2	6-8 months	2 DOSES	Y	V4-D28	BA5	10240	640	20
3030006	18-54 yrs	SCTV01C 20ug	9-12 months	2 DOSES	N	V2-D0	BA5	40	40	20
3030006	18-54 yrs	SCTV01C 20ug	9-12 months	2 DOSES	N	V4-D28	BA5	1280	40	20
3030007	18-54 yrs	SCTV01E 30ug	9-12 months	2 DOSES	N	V2-D0	BA5	640	640	20
3030007	18-54 yrs	SCTV01E 30ug	9-12 months	2 DOSES	N	V4-D28	BA5	2560	640	20
3030008	18-54 yrs	BNT162b2	13-24 months	2 DOSES	N	V2-D0	BA5	160	160	20
3030008	18-54 yrs	BNT162b2	13-24 months	2 DOSES	N	V4-D28	BA5	1280	160	20
3030009	18-54 yrs	SCTV01C 20ug	6-8 months	2 DOSES	N	V2-D0	BA5	320	320	20
3030009	18-54 yrs	SCTV01C 20ug	6-8 months	2 DOSES	N	V4-D28	BA5	1280	320	20
3030011	18-54 yrs	SCTV01E 30ug	13-24 months	2 DOSES	N	V2-D0	BA5	640	640	20
3030011	18-54 yrs	SCTV01E 30ug	13-24 months	2 DOSES	N	V4-D28	BA5	5120	640	20
3030013	18-54 yrs	SCTV01C 20ug	9-12 months	2 DOSES	N	V2-D0	BA5	320	320	20
3030013	18-54 yrs	SCTV01C 20ug	9-12 months	2 DOSES	N	V4-D28	BA5	1280	320	20
3030014	18-54 yrs	SCTV01E 30ug	13-24 months	2 DOSES	N	V2-D0	BA5	40	40	20
3030014	18-54 yrs	SCTV01E 30ug	13-24 months	2 DOSES	N	V4-D28	BA5	160	40	20
3030016	18-54 yrs	SCTV01C 20ug	6-8 months	2 DOSES	N	V2-D0	BA5	640	640	20
3030016	18-54 yrs	SCTV01C 20ug	6-8 months	2 DOSES	N	V4-D28	BA5	640	640	20
3030017	18-54 yrs	SCTV01E 30ug	9-12 months	2 DOSES	N	V2-D0	BA5	320	320	20
3030017	18-54 yrs	SCTV01E 30ug	9-12 months	2 DOSES	N	V4-D28	BA5	1280	320	20
3030019	18-54 yrs	BNT162b2	6-8 months	2 DOSES	N	V2-D0	BA5	160	160	20
3030019	18-54 yrs	BNT162b2	6-8 months	2 DOSES	N	V4-D28	BA5	640	160	20
3030020	18-54 yrs	SCTV01C 20ug	3-5 months	3 DOSES	N	V2-D0	BA5	320	320	20
3030020	18-54 yrs	SCTV01C 20ug	3-5 months	3 DOSES	N	V4-D28	BA5	2560	320	20
3030021	18-54 yrs	SCTV01E 30ug	9-12 months	2 DOSES	N	V2-D0	BA5	320	320	20
3030021	18-54 yrs	SCTV01E 30ug	9-12 months	2 DOSES	N	V4-D28	BA5	2560	320	20
3030024	18-54 yrs	BNT162b2	9-12 months	2 DOSES	N	V2-D0	BA5	320	320	20
3030024	18-54 yrs	BNT162b2	9-12 months	2 DOSES	N	V4-D28	BA5	2560	320	20
3030025	18-54 yrs	SCTV01E 30ug	9-12 months	2 DOSES	N	V2-D0	BA5	160	160	20
3030025	18-54 yrs	SCTV01E 30ug	9-12 months	2 DOSES	N	V4-D28	BA5	320	160	20
3030026	18-54 yrs	BNT162b2	6-8 months	2 DOSES	N	V2-D0	BA5	320	320	20
3030026	18-54 yrs	BNT162b2	6-8 months	2 DOSES	N	V4-D28	BA5	640	320	20
3030028	18-54 yrs	SCTV01E 30ug	6-8 months	2 DOSES	N	V2-D0	BA5	640	640	20
3030028	18-54 yrs	SCTV01E 30ug	6-8 months	2 DOSES	N	V4-D28	BA5	1280	640	20
3030029	18-54 yrs	BNT162b2	13-24 months	2 DOSES	N	V2-D0	BA5	640	640	20
3030029	18-54 yrs	BNT162b2	13-24 months	2 DOSES	N	V4-D28	BA5	2560	640	20
3030030	18-54 yrs	SCTV01E 30ug	3-5 months	2 DOSES	N	V2-D0	BA5	1280	1280	20
3030030	18-54 yrs	SCTV01E 30ug	3-5 months	2 DOSES	N	V4-D28	BA5	1280	1280	20
3030031	18-54 yrs	SCTV01E 30ug	13-24 months	2 DOSES	N	V2-D0	BA5	320	320	20
3030031	18-54 yrs	SCTV01E 30ug	13-24 months	2 DOSES	N	V4-D28	BA5		320	20
3030032	18-54 yrs	BNT162b2	13-24 months	2 DOSES	N	V2-D0	BA5	640	640	20
3030032	18-54 yrs	BNT162b2	13-24 months	2 DOSES	N	V4-D28	BA5	5120	640	20
3030033	18-54 yrs	BNT162b2	13-24 months	2 DOSES	N	V2-D0	BA5	320	320	20
3030033	18-54 yrs	BNT162b2	13-24 months	2 DOSES	N	V4-D28	BA5	640	320	20
3030034	18-54 yrs	SCTV01C 20ug	6-8 months	2 DOSES	N	V2-D0	BA5	320	320	20
3030034	18-54 yrs	SCTV01C 20ug	6-8 months	2 DOSES	N	V4-D28	BA5	2560	320	20
3030036	18-54 yrs	BNT162b2	9-12 months	2 DOSES	N	V2-D0	BA5	1280	1280	20
3030036	18-54 yrs	BNT162b2	9-12 months	2 DOSES	N	V4-D28	BA5	10240	1280	20
3030037	18-54 yrs	SCTV01E 30ug	9-12 months	2 DOSES	Y	V2-D0	BA5	1280	1280	20
3030037	18-54 yrs	SCTV01E 30ug	9-12 months	2 DOSES	Y	V4-D28	BA5	1280	1280	20
3030039	18-54 yrs	SCTV01C 20ug	13-24 months	2 DOSES	N	V2-D0	BA5	320	320	20
3030039	18-54 yrs	SCTV01C 20ug	13-24 months	2 DOSES	N	V4-D28	BA5	5120	320	20
3030041	18-54 yrs	SCTV01C 20ug	3-5 months	2 DOSES	N	V2-D0	BA5	1280	1280	20
3030041	18-54 yrs	SCTV01C 20ug	3-5 months	2 DOSES	N	V4-D28	BA5	1280	1280	20
3030043	18-54 yrs	SCTV01C 20ug	9-12 months	2 DOSES	N	V2-D0	BA5	1280	1280	20
3030043	18-54 yrs	SCTV01C 20ug	9-12 months	2 DOSES	N	V4-D28	BA5	1280	1280	20
3030045	18-54 yrs	SCTV01C 20ug	6-8 months	2 DOSES	N	V2-D0	BA5	1280	1280	20
3030045	18-54 yrs	SCTV01C 20ug	6-8 months	2 DOSES	N	V4-D28	BA5	1280	1280	20
3030046	18-54 yrs	SCTV01C 20ug	13-24 months	2 DOSES	N	V2-D0	BA5	160	160	20
3030046	18-54 yrs	SCTV01C 20ug	13-24 months	2 DOSES	N	V4-D28	BA5	2560	160	20
3030047	18-54 yrs	BNT162b2	6-8 months	3 DOSES	N	V2-D0	BA5	640	640	20
3030047	18-54 yrs	BNT162b2	6-8 months	3 DOSES	N	V4-D28	BA5	1280	640	20
3030048	18-54 yrs	SCTV01E 30ug	6-8 months	2 DOSES	N	V2-D0	BA5	640	640	20
3030048	18-54 yrs	SCTV01E 30ug	6-8 months	2 DOSES	N	V4-D28	BA5	640	640	20
3030050	18-54 yrs	SCTV01E 30ug	9-12 months	2 DOSES	N	V2-D0	BA5	320	320	20
3030050	18-54 yrs	SCTV01E 30ug	9-12 months	2 DOSES	N	V4-D28	BA5	5120	320	20
3030051	18-54 yrs	BNT162b2	9-12 months	2 DOSES	N	V2-D0	BA5	160	160	20
3030051	18-54 yrs	BNT162b2	9-12 months	2 DOSES	N	V4-D28	BA5	2560	160	20
3030053	18-54 yrs	SCTV01E 30ug	13-24 months	2 DOSES	N	V2-D0	BA5	80	80	20
3030053	18-54 yrs	SCTV01E 30ug	13-24 months	2 DOSES	N	V4-D28	BA5	640	80	20
3030054	18-54 yrs	BNT162b2	3-5 months	2 DOSES	N	V2-D0	BA5	640	640	20
3030054	18-54 yrs	BNT162b2	3-5 months	2 DOSES	N	V4-D28	BA5	1280	640	20
3030055	18-54 yrs	BNT162b2	9-12 months	2 DOSES	N	V2-D0	BA5	320	320	20
3030055	18-54 yrs	BNT162b2	9-12 months	2 DOSES	N	V4-D28	BA5	2560	320	20
3030057	18-54 yrs	SCTV01C 20ug	13-24 months	2 DOSES	N	V2-D0	BA5	640	640	20
3030057	18-54 yrs	SCTV01C 20ug	13-24 months	2 DOSES	N	V4-D28	BA5	1280	640	20
3030059	18-54 yrs	BNT162b2	6-8 months	2 DOSES	N	V2-D0	BA5	160	160	20
3030059	18-54 yrs	BNT162b2	6-8 months	2 DOSES	N	V4-D28	BA5	640	160	20
3030060	18-54 yrs	SCTV01E 30ug	6-8 months	2 DOSES	N	V2-D0	BA5	1280	1280	20
3030060	18-54 yrs	SCTV01E 30ug	6-8 months	2 DOSES	N	V4-D28	BA5	5120	1280	20
3030061	18-54 yrs	SCTV01C 20ug	13-24 months	2 DOSES	N	V2-D0	BA5	640	640	20
3030061	18-54 yrs	SCTV01C 20ug	13-24 months	2 DOSES	N	V4-D28	BA5	1280	640	20
3030062	18-54 yrs	SCTV01C 20ug	9-12 months	2 DOSES	N	V2-D0	BA5	640	640	20
3030062	18-54 yrs	SCTV01C 20ug	9-12 months	2 DOSES	N	V4-D28	BA5	1280	640	20
3030067	18-54 yrs	SCTV01E 30ug	13-24 months	2 DOSES	N	V2-D0	BA5	640	640	20
3030067	18-54 yrs	SCTV01E 30ug	13-24 months	2 DOSES	N	V4-D28	BA5	1280	640	20
3030068	18-54 yrs	SCTV01C 20ug	6-8 months	2 DOSES	N	V2-D0	BA5	1280	1280	20
3030068	18-54 yrs	SCTV01C 20ug	6-8 months	2 DOSES	N	V4-D28	BA5	1280	1280	20
3030069	18-54 yrs	SCTV01E 30ug	13-24 months	2 DOSES	N	V2-D0	BA5	1280	1280	20
3030069	18-54 yrs	SCTV01E 30ug	13-24 months	2 DOSES	N	V4-D28	BA5	2560	1280	20

## Sheet: Supplementary Figure 1A
Subject Identifier for the Study	Actual Treatment for Period 01	Dictionary-Derived Term	Category for Adverse Event	Analysis Toxicity Grade	AEs Within 0-7 days
3010031	SCTV01E 30ug	Injection site pain	SOLICITED LOCAL AE	GRADE 1	Y
3010034	SCTV01E 30ug	Injection site pain	SOLICITED LOCAL AE	GRADE 1	Y
3010034	SCTV01E 30ug	Injection site pain	SOLICITED LOCAL AE	GRADE 1	Y
3010045	SCTV01E 30ug	Injection site pain	SOLICITED LOCAL AE	GRADE 1	Y
3010045	SCTV01E 30ug	Injection site swelling	SOLICITED LOCAL AE	GRADE 1	Y
3010051	SCTV01C 20ug	Injection site pain	SOLICITED LOCAL AE	GRADE 1	Y
3010062	SCTV01E 30ug	Injection site pain	SOLICITED LOCAL AE	GRADE 1	Y
3010062	SCTV01E 30ug	Injection site swelling	SOLICITED LOCAL AE	GRADE 1	Y
3010068	SCTV01C 20ug	Injection site erythema	SOLICITED LOCAL AE	GRADE 2	Y
3010073	SCTV01C 20ug	Injection site pain	SOLICITED LOCAL AE	GRADE 2	Y
3010074	SCTV01C 20ug	Injection site pain	SOLICITED LOCAL AE	GRADE 1	Y
3010074	SCTV01C 20ug	Injection site pain	SOLICITED LOCAL AE	GRADE 1	Y
3010074	SCTV01C 20ug	Injection site erythema	SOLICITED LOCAL AE	GRADE 1	Y
3010074	SCTV01C 20ug	Injection site swelling	SOLICITED LOCAL AE	GRADE 1	Y
3010078	SCTV01C 20ug	Injection site pain	SOLICITED LOCAL AE	GRADE 1	Y
3010079	SCTV01E 30ug	Injection site pain	SOLICITED LOCAL AE	GRADE 1	Y
3010080	BBIBP-CorV	Injection site pain	SOLICITED LOCAL AE	GRADE 1	Y
3010111	SCTV01E 30ug	Injection site pain	SOLICITED LOCAL AE	GRADE 1	Y
3010116	SCTV01C 20ug	Injection site pain	SOLICITED LOCAL AE	GRADE 1	Y
3010122	SCTV01C 20ug	Injection site pain	SOLICITED LOCAL AE	GRADE 1	Y
3010132	SCTV01E 30ug	Injection site pain	SOLICITED LOCAL AE	GRADE 1	Y
3010133	SCTV01C 20ug	Injection site pain	SOLICITED LOCAL AE	GRADE 1	Y
3010135	SCTV01E 30ug	Injection site erythema	SOLICITED LOCAL AE	GRADE 1	Y
3010135	SCTV01E 30ug	Injection site pain	SOLICITED LOCAL AE	GRADE 1	Y
3010177	SCTV01E 30ug	Injection site pain	SOLICITED LOCAL AE	GRADE 1	Y
3010194	SCTV01C 20ug	Injection site pain	SOLICITED LOCAL AE	GRADE 1	Y
3010241	SCTV01C 20ug	Injection site pain	SOLICITED LOCAL AE	GRADE 2	Y
3010241	SCTV01C 20ug	Injection site pain	SOLICITED LOCAL AE	GRADE 1	Y
3010275	SCTV01E 30ug	Injection site pain	SOLICITED LOCAL AE	GRADE 1	Y
3010277	BBIBP-CorV	Injection site pain	SOLICITED LOCAL AE	GRADE 1	Y
3010280	SCTV01E 30ug	Injection site pain	SOLICITED LOCAL AE	GRADE 1	Y
3010286	SCTV01C 20ug	Injection site pain	SOLICITED LOCAL AE	GRADE 1	Y
3010297	SCTV01E 30ug	Injection site pain	SOLICITED LOCAL AE	GRADE 1	Y
3010304	SCTV01C 20ug	Injection site swelling	SOLICITED LOCAL AE	GRADE 1	Y
3010306	BBIBP-CorV	Injection site swelling	SOLICITED LOCAL AE	GRADE 1	Y
3010311	BBIBP-CorV	Injection site pain	SOLICITED LOCAL AE	GRADE 1	Y
3010316	BBIBP-CorV	Injection site pain	SOLICITED LOCAL AE	GRADE 1	Y
3010319	SCTV01E 30ug	Injection site pain	SOLICITED LOCAL AE	GRADE 1	Y
3010364	SCTV01C 20ug	Injection site pain	SOLICITED LOCAL AE	GRADE 1	Y
3010383	SCTV01C 20ug	Injection site pain	SOLICITED LOCAL AE	GRADE 1	Y
3010495	BBIBP-CorV	Injection site erythema	SOLICITED LOCAL AE	GRADE 1	Y
3010503	SCTV01C 20ug	Injection site pain	SOLICITED LOCAL AE	GRADE 1	Y
3010529	SCTV01E 30ug	Injection site pain	SOLICITED LOCAL AE	GRADE 1	Y
3010573	BBIBP-CorV	Injection site pain	SOLICITED LOCAL AE	GRADE 1	Y
3010591	SCTV01E 30ug	Injection site erythema	SOLICITED LOCAL AE	GRADE 2	Y
3010682	BBIBP-CorV	Injection site pain	SOLICITED LOCAL AE	GRADE 1	Y
3010700	SCTV01E 30ug	Injection site pain	SOLICITED LOCAL AE	GRADE 1	Y
3010716	SCTV01E 30ug	Injection site pain	SOLICITED LOCAL AE	GRADE 1	Y
3010732	BBIBP-CorV	Injection site erythema	SOLICITED LOCAL AE	GRADE 1	Y
3010736	BBIBP-CorV	Injection site pain	SOLICITED LOCAL AE	GRADE 1	Y
3010737	BBIBP-CorV	Injection site pain	SOLICITED LOCAL AE	GRADE 1	Y
3010822	SCTV01E 30ug	Injection site pain	SOLICITED LOCAL AE	GRADE 1	Y
3010853	SCTV01C 20ug	Injection site pain	SOLICITED LOCAL AE	GRADE 1	Y
3010909	SCTV01E 30ug	Injection site pain	SOLICITED LOCAL AE	GRADE 2	Y
3010955	SCTV01E 30ug	Injection site pain	SOLICITED LOCAL AE	GRADE 1	Y
3011024	SCTV01C 20ug	Injection site pain	SOLICITED LOCAL AE	GRADE 1	Y
3011050	SCTV01C 20ug	Injection site pain	SOLICITED LOCAL AE	GRADE 1	Y
3011085	BBIBP-CorV	Injection site pain	SOLICITED LOCAL AE	GRADE 1	Y
3011093	SCTV01E 30ug	Injection site pain	SOLICITED LOCAL AE	GRADE 1	Y
3011119	SCTV01C 20ug	Injection site pain	SOLICITED LOCAL AE	GRADE 1	Y
3011130	SCTV01C 20ug	Injection site pain	SOLICITED LOCAL AE	GRADE 1	Y
3011164	BBIBP-CorV	Injection site pain	SOLICITED LOCAL AE	GRADE 1	Y
3011181	SCTV01E 30ug	Injection site pain	SOLICITED LOCAL AE	GRADE 1	Y
3011185	SCTV01E 30ug	Injection site pain	SOLICITED LOCAL AE	GRADE 1	Y
3011238	SCTV01C 20ug	Injection site pain	SOLICITED LOCAL AE	GRADE 1	Y
3011257	SCTV01C 20ug	Injection site pain	SOLICITED LOCAL AE	GRADE 1	Y
3011276	SCTV01C 20ug	Injection site pain	SOLICITED LOCAL AE	GRADE 1	Y
3011291	SCTV01E 30ug	Injection site pain	SOLICITED LOCAL AE	GRADE 1	Y
3011308	SCTV01E 30ug	Injection site pain	SOLICITED LOCAL AE	GRADE 1	Y
3011310	SCTV01E 30ug	Injection site pain	SOLICITED LOCAL AE	GRADE 2	Y
3011362	SCTV01E 30ug	Injection site pain	SOLICITED LOCAL AE	GRADE 1	Y
3011387	SCTV01E 30ug	Injection site pain	SOLICITED LOCAL AE	GRADE 1	Y
3011450	BBIBP-CorV	Injection site pain	SOLICITED LOCAL AE	GRADE 1	Y
3011490	SCTV01C 20ug	Injection site pain	SOLICITED LOCAL AE	GRADE 1	Y
3011502	SCTV01E 30ug	Injection site pain	SOLICITED LOCAL AE	GRADE 1	Y
3011541	SCTV01C 20ug	Injection site pain	SOLICITED LOCAL AE	GRADE 1	Y
3011576	SCTV01C 20ug	Injection site pain	SOLICITED LOCAL AE	GRADE 1	Y
3011633	BBIBP-CorV	Injection site pain	SOLICITED LOCAL AE	GRADE 1	Y
3011681	BBIBP-CorV	Injection site pain	SOLICITED LOCAL AE	GRADE 1	Y
3011702	SCTV01E 30ug	Injection site pain	SOLICITED LOCAL AE	GRADE 1	Y
3011709	SCTV01E 30ug	Injection site pain	SOLICITED LOCAL AE	GRADE 1	Y
3011725	SCTV01C 20ug	Injection site pain	SOLICITED LOCAL AE	GRADE 1	Y
3011851	BNT162b2	Injection site pain	SOLICITED LOCAL AE	GRADE 1	Y
3011862	SCTV01C 20ug	Injection site pain	SOLICITED LOCAL AE	GRADE 1	Y
3011909	SCTV01C 20ug	Injection site pain	SOLICITED LOCAL AE	GRADE 1	Y
3011920	SCTV01C 20ug	Injection site pain	SOLICITED LOCAL AE	GRADE 1	Y
3011958	BNT162b2	Injection site pain	SOLICITED LOCAL AE	GRADE 2	Y
3011974	SCTV01C 20ug	Injection site pain	SOLICITED LOCAL AE	GRADE 1	Y
3012014	SCTV01C 20ug	Injection site pain	SOLICITED LOCAL AE	GRADE 1	Y
3012022	BNT162b2	Injection site pain	SOLICITED LOCAL AE	GRADE 1	Y
3012085	SCTV01C 20ug	Injection site pain	SOLICITED LOCAL AE	GRADE 1	Y
3012179	BNT162b2	Injection site pain	SOLICITED LOCAL AE	GRADE 1	Y
3012193	SCTV01C 20ug	Injection site pain	SOLICITED LOCAL AE	GRADE 1	Y
3012319	SCTV01C 20ug	Injection site pain	SOLICITED LOCAL AE	GRADE 1	Y
3030002	BNT162b2	Injection site pain	SOLICITED LOCAL AE	GRADE 1	Y
3030002	BNT162b2	Injection site induration	SOLICITED LOCAL AE	GRADE 1	Y
3030002	BNT162b2	Injection site swelling	SOLICITED LOCAL AE	GRADE 1	Y
3030027	BNT162b2	Injection site pain	SOLICITED LOCAL AE	GRADE 1	Y
3030043	SCTV01C 20ug	Injection site pain	SOLICITED LOCAL AE	GRADE 1	Y
3030045	SCTV01C 20ug	Injection site pain	SOLICITED LOCAL AE	GRADE 1	Y
3030048	SCTV01E 30ug	Injection site pain	SOLICITED LOCAL AE	GRADE 1	Y
3030055	BNT162b2	Injection site pain	SOLICITED LOCAL AE	GRADE 1	Y
3030059	BNT162b2	Injection site pain	SOLICITED LOCAL AE	GRADE 1	Y
3030068	SCTV01C 20ug	Injection site pain	SOLICITED LOCAL AE	GRADE 1	Y

## Sheet: Supplementary Figure 1B
Subject Identifier for the Study	Actual Treatment for Period 01	Dictionary-Derived Term	Category for Adverse Event	Analysis Toxicity Grade	AEs Within 0-7 days
3010011	BBIBP-CorV	Headache	SOLICITED SYSTEMIC AE	GRADE 1	Y
3010030	BBIBP-CorV	Pyrexia	SOLICITED SYSTEMIC AE	GRADE 4	Y
3010039	SCTV01E 30ug	Pyrexia	SOLICITED SYSTEMIC AE	GRADE 3	Y
3010039	SCTV01E 30ug	Headache	SOLICITED SYSTEMIC AE	GRADE 1	Y
3010043	SCTV01C 20ug	Headache	SOLICITED SYSTEMIC AE	GRADE 1	Y
3010063	SCTV01C 20ug	Headache	SOLICITED SYSTEMIC AE	GRADE 1	Y
3010096	SCTV01C 20ug	Headache	SOLICITED SYSTEMIC AE	GRADE 2	Y
3010096	SCTV01C 20ug	Fatigue	SOLICITED SYSTEMIC AE	GRADE 1	Y
3010097	BBIBP-CorV	Headache	SOLICITED SYSTEMIC AE	GRADE 1	Y
3010109	BBIBP-CorV	Pyrexia	SOLICITED SYSTEMIC AE	GRADE 3	Y
3010126	SCTV01E 30ug	Headache	SOLICITED SYSTEMIC AE	GRADE 2	Y
3010126	SCTV01E 30ug	Myalgia	SOLICITED SYSTEMIC AE	GRADE 2	Y
3010138	BBIBP-CorV	Pyrexia	SOLICITED SYSTEMIC AE	GRADE 1	Y
3010141	BBIBP-CorV	Pyrexia	SOLICITED SYSTEMIC AE	GRADE 1	Y
3010173	BBIBP-CorV	Pyrexia	SOLICITED SYSTEMIC AE	GRADE 1	Y
3010187	SCTV01C 20ug	Pyrexia	SOLICITED SYSTEMIC AE	GRADE 1	Y
3010227	BBIBP-CorV	Pyrexia	SOLICITED SYSTEMIC AE	GRADE 1	Y
3010260	BBIBP-CorV	Pyrexia	SOLICITED SYSTEMIC AE	GRADE 1	Y
3010275	SCTV01E 30ug	Pyrexia	SOLICITED SYSTEMIC AE	GRADE 1	Y
3010277	BBIBP-CorV	Headache	SOLICITED SYSTEMIC AE	GRADE 1	Y
3010280	SCTV01E 30ug	Myalgia	SOLICITED SYSTEMIC AE	GRADE 1	Y
3010291	SCTV01E 30ug	Pyrexia	SOLICITED SYSTEMIC AE	GRADE 3	Y
3010304	SCTV01C 20ug	Pyrexia	SOLICITED SYSTEMIC AE	GRADE 3	Y
3010304	SCTV01C 20ug	Myalgia	SOLICITED SYSTEMIC AE	GRADE 1	Y
3010304	SCTV01C 20ug	Headache	SOLICITED SYSTEMIC AE	GRADE 1	Y
3010306	BBIBP-CorV	Pyrexia	SOLICITED SYSTEMIC AE	GRADE 4	Y
3010306	BBIBP-CorV	Myalgia	SOLICITED SYSTEMIC AE	GRADE 2	Y
3010306	BBIBP-CorV	Headache	SOLICITED SYSTEMIC AE	GRADE 2	Y
3010337	SCTV01C 20ug	Pyrexia	SOLICITED SYSTEMIC AE	GRADE 2	Y
3010340	SCTV01E 30ug	Headache	SOLICITED SYSTEMIC AE	GRADE 1	Y
3010340	SCTV01E 30ug	Myalgia	SOLICITED SYSTEMIC AE	GRADE 1	Y
3010350	SCTV01E 30ug	Pyrexia	SOLICITED SYSTEMIC AE	GRADE 1	Y
3010400	SCTV01E 30ug	Headache	SOLICITED SYSTEMIC AE	GRADE 1	Y
3010401	BBIBP-CorV	Myalgia	SOLICITED SYSTEMIC AE	GRADE 1	Y
3010419	SCTV01C 20ug	Pyrexia	SOLICITED SYSTEMIC AE	GRADE 1	Y
3010421	SCTV01C 20ug	Myalgia	SOLICITED SYSTEMIC AE	GRADE 1	Y
3010421	SCTV01C 20ug	Headache	SOLICITED SYSTEMIC AE	GRADE 1	Y
3010422	SCTV01E 30ug	Pyrexia	SOLICITED SYSTEMIC AE	GRADE 1	Y
3010434	SCTV01E 30ug	Pyrexia	SOLICITED SYSTEMIC AE	GRADE 3	Y
3010447	SCTV01C 20ug	Myalgia	SOLICITED SYSTEMIC AE	GRADE 1	Y
3010454	BBIBP-CorV	Pyrexia	SOLICITED SYSTEMIC AE	GRADE 3	Y
3010469	BBIBP-CorV	Headache	SOLICITED SYSTEMIC AE	GRADE 1	Y
3010469	BBIBP-CorV	Fatigue	SOLICITED SYSTEMIC AE	GRADE 1	Y
3010469	BBIBP-CorV	Fatigue	SOLICITED SYSTEMIC AE	GRADE 1	Y
3010487	SCTV01E 30ug	Headache	SOLICITED SYSTEMIC AE	GRADE 1	Y
3010495	BBIBP-CorV	Pyrexia	SOLICITED SYSTEMIC AE	GRADE 2	Y
3010495	BBIBP-CorV	Headache	SOLICITED SYSTEMIC AE	GRADE 1	Y
3010535	BBIBP-CorV	Pyrexia	SOLICITED SYSTEMIC AE	GRADE 3	Y
3010542	BBIBP-CorV	Pyrexia	SOLICITED SYSTEMIC AE	GRADE 1	Y
3010555	SCTV01C 20ug	Headache	SOLICITED SYSTEMIC AE	GRADE 1	Y
3010575	SCTV01E 30ug	Headache	SOLICITED SYSTEMIC AE	GRADE 1	Y
3010577	SCTV01E 30ug	Pyrexia	SOLICITED SYSTEMIC AE	GRADE 1	Y
3010747	SCTV01C 20ug	Myalgia	SOLICITED SYSTEMIC AE	GRADE 1	Y
3010753	SCTV01E 30ug	Myalgia	SOLICITED SYSTEMIC AE	GRADE 1	Y
3010776	SCTV01E 30ug	Fatigue	SOLICITED SYSTEMIC AE	GRADE 1	Y
3010776	SCTV01E 30ug	Headache	SOLICITED SYSTEMIC AE	GRADE 1	Y
3010891	SCTV01E 30ug	Headache	SOLICITED SYSTEMIC AE	GRADE 1	Y
3010907	SCTV01E 30ug	Headache	SOLICITED SYSTEMIC AE	GRADE 1	Y
3010924	SCTV01E 30ug	Headache	SOLICITED SYSTEMIC AE	GRADE 1	Y
3010926	BBIBP-CorV	Fatigue	SOLICITED SYSTEMIC AE	GRADE 1	Y
3010987	SCTV01E 30ug	Fatigue	SOLICITED SYSTEMIC AE	GRADE 1	Y
3011063	SCTV01C 20ug	Pyrexia	SOLICITED SYSTEMIC AE	GRADE 1	Y
3011094	SCTV01C 20ug	Pyrexia	SOLICITED SYSTEMIC AE	GRADE 1	Y
3011094	SCTV01C 20ug	Myalgia	SOLICITED SYSTEMIC AE	GRADE 1	Y
3011129	BBIBP-CorV	Headache	SOLICITED SYSTEMIC AE	GRADE 2	Y
3011130	SCTV01C 20ug	Pyrexia	SOLICITED SYSTEMIC AE	GRADE 1	Y
3011130	SCTV01C 20ug	Headache	SOLICITED SYSTEMIC AE	GRADE 1	Y
3011280	SCTV01E 30ug	Myalgia	SOLICITED SYSTEMIC AE	GRADE 1	Y
3011324	BBIBP-CorV	Headache	SOLICITED SYSTEMIC AE	GRADE 1	Y
3011327	BBIBP-CorV	Headache	SOLICITED SYSTEMIC AE	GRADE 1	Y
3011328	SCTV01E 30ug	Pyrexia	SOLICITED SYSTEMIC AE	GRADE 2	Y
3011329	SCTV01E 30ug	Pyrexia	SOLICITED SYSTEMIC AE	GRADE 2	Y
3011329	SCTV01E 30ug	Pyrexia	SOLICITED SYSTEMIC AE	GRADE 3	Y
3011348	SCTV01C 20ug	Pyrexia	SOLICITED SYSTEMIC AE	GRADE 2	Y
3011348	SCTV01C 20ug	Pyrexia	SOLICITED SYSTEMIC AE	GRADE 2	Y
3011349	SCTV01C 20ug	Arthralgia	SOLICITED SYSTEMIC AE	GRADE 1	Y
3011356	SCTV01E 30ug	Pyrexia	SOLICITED SYSTEMIC AE	GRADE 4	Y
3011356	SCTV01E 30ug	Pyrexia	SOLICITED SYSTEMIC AE	GRADE 3	Y
3011359	SCTV01C 20ug	Pyrexia	SOLICITED SYSTEMIC AE	GRADE 1	Y
3011379	SCTV01C 20ug	Pyrexia	SOLICITED SYSTEMIC AE	GRADE 3	Y
3011379	SCTV01C 20ug	Myalgia	SOLICITED SYSTEMIC AE	GRADE 1	Y
3011396	BBIBP-CorV	Pyrexia	SOLICITED SYSTEMIC AE	GRADE 2	Y
3011414	BBIBP-CorV	Arthralgia	SOLICITED SYSTEMIC AE	GRADE 1	Y
3011465	SCTV01C 20ug	Pyrexia	SOLICITED SYSTEMIC AE	GRADE 4	Y
3011468	SCTV01E 30ug	Pyrexia	SOLICITED SYSTEMIC AE	GRADE 1	Y
3011468	SCTV01E 30ug	Pyrexia	SOLICITED SYSTEMIC AE	GRADE 1	Y
3011472	BBIBP-CorV	Pyrexia	SOLICITED SYSTEMIC AE	GRADE 4	Y
3011472	BBIBP-CorV	Pyrexia	SOLICITED SYSTEMIC AE	GRADE 3	Y
3011489	SCTV01E 30ug	Headache	SOLICITED SYSTEMIC AE	GRADE 1	Y
3011507	SCTV01C 20ug	Myalgia	SOLICITED SYSTEMIC AE	GRADE 1	Y
3011542	SCTV01C 20ug	Pyrexia	SOLICITED SYSTEMIC AE	GRADE 1	Y
3011549	SCTV01E 30ug	Pyrexia	SOLICITED SYSTEMIC AE	GRADE 2	Y
3011568	BBIBP-CorV	Pyrexia	SOLICITED SYSTEMIC AE	GRADE 1	Y
3011568	BBIBP-CorV	Pyrexia	SOLICITED SYSTEMIC AE	GRADE 1	Y
3011613	SCTV01E 30ug	Headache	SOLICITED SYSTEMIC AE	GRADE 1	Y
3011687	SCTV01C 20ug	Headache	SOLICITED SYSTEMIC AE	GRADE 1	Y
3011688	SCTV01C 20ug	Myalgia	SOLICITED SYSTEMIC AE	GRADE 1	Y
3011693	SCTV01C 20ug	Pyrexia	SOLICITED SYSTEMIC AE	GRADE 1	Y
3011741	SCTV01E 30ug	Myalgia	SOLICITED SYSTEMIC AE	GRADE 1	Y
3011741	SCTV01E 30ug	Headache	SOLICITED SYSTEMIC AE	GRADE 1	Y
3011741	SCTV01E 30ug	Fatigue	SOLICITED SYSTEMIC AE	GRADE 1	Y
3011769	BBIBP-CorV	Pyrexia	SOLICITED SYSTEMIC AE	GRADE 1	Y
3011786	SCTV01C 20ug	Pyrexia	SOLICITED SYSTEMIC AE	GRADE 1	Y
3011860	BNT162b2	Headache	SOLICITED SYSTEMIC AE	GRADE 2	Y
3011860	BNT162b2	Myalgia	SOLICITED SYSTEMIC AE	GRADE 2	Y
3011909	SCTV01C 20ug	Headache	SOLICITED SYSTEMIC AE	GRADE 1	Y
3011960	SCTV01C 20ug	Pyrexia	SOLICITED SYSTEMIC AE	GRADE 1	Y
3011974	SCTV01C 20ug	Fatigue	SOLICITED SYSTEMIC AE	GRADE 1	Y
3011975	SCTV01E 30ug	Pyrexia	SOLICITED SYSTEMIC AE	GRADE 1	Y
3011989	BNT162b2	Headache	SOLICITED SYSTEMIC AE	GRADE 1	Y
3011994	SCTV01C 20ug	Headache	SOLICITED SYSTEMIC AE	GRADE 1	Y
3012033	SCTV01C 20ug	Headache	SOLICITED SYSTEMIC AE	GRADE 1	Y
3012087	BNT162b2	Myalgia	SOLICITED SYSTEMIC AE	GRADE 1	Y
3012088	SCTV01E 30ug	Pyrexia	SOLICITED SYSTEMIC AE	GRADE 2	Y
3012088	SCTV01E 30ug	Myalgia	SOLICITED SYSTEMIC AE	GRADE 1	Y
3012105	SCTV01C 20ug	Pyrexia	SOLICITED SYSTEMIC AE	GRADE 3	Y
3012113	BNT162b2	Pyrexia	SOLICITED SYSTEMIC AE	GRADE 1	Y
3012157	BNT162b2	Pyrexia	SOLICITED SYSTEMIC AE	GRADE 1	Y
3012157	BNT162b2	Pyrexia	SOLICITED SYSTEMIC AE	GRADE 2	Y
3012163	SCTV01E 30ug	Myalgia	SOLICITED SYSTEMIC AE	GRADE 1	Y
3012166	BNT162b2	Myalgia	SOLICITED SYSTEMIC AE	GRADE 1	Y
3012166	BNT162b2	Pyrexia	SOLICITED SYSTEMIC AE	GRADE 3	Y
3012166	BNT162b2	Pyrexia	SOLICITED SYSTEMIC AE	GRADE 1	Y
3012168	SCTV01E 30ug	Fatigue	SOLICITED SYSTEMIC AE	GRADE 1	Y
3012180	SCTV01E 30ug	Headache	SOLICITED SYSTEMIC AE	GRADE 1	Y
3012196	SCTV01E 30ug	Pyrexia	SOLICITED SYSTEMIC AE	GRADE 1	Y
3012202	BNT162b2	Headache	SOLICITED SYSTEMIC AE	GRADE 1	Y
3012271	SCTV01C 20ug	Myalgia	SOLICITED SYSTEMIC AE	GRADE 1	Y
3030009	SCTV01C 20ug	Chills	SOLICITED SYSTEMIC AE	GRADE 1	Y
3030044	SCTV01C 20ug	Fatigue	SOLICITED SYSTEMIC AE	GRADE 1	Y
3030061	SCTV01C 20ug	Headache	SOLICITED SYSTEMIC AE	GRADE 1	Y

## Sheet: Supplementary Figure 2
Subject Identifier for the Study	Pooled Age Group 1	Actual Treatment for Period 01	Calculated Vaccination interval	The Number of Vaccine Doses Received	Ever diagnosed with COVID-19	Analysis Visit	Parameter Code	Analysis Value	Baseline Value	Lower Limit of Quantitation
3011803	18-54 yrs	SCTV01C 20ug	13-24 months	2 DOSES	N	V2-D0	BA1	320	320	20
3011803	18-54 yrs	SCTV01C 20ug	13-24 months	2 DOSES	N	V4-D28	BA1	640	320	20
3011804	18-54 yrs	SCTV01E 30ug	13-24 months	2 DOSES	N	V2-D0	BA1	160	160	20
3011804	18-54 yrs	SCTV01E 30ug	13-24 months	2 DOSES	N	V4-D28	BA1	640	160	20
3011805	18-54 yrs	BNT162b2	3-5 months	2 DOSES	N	V2-D0	BA1	320	320	20
3011805	18-54 yrs	BNT162b2	3-5 months	2 DOSES	N	V4-D28	BA1	1280	320	20
3011806	18-54 yrs	SCTV01C 20ug	9-12 months	2 DOSES	N	V2-D0	BA1	640	640	20
3011806	18-54 yrs	SCTV01C 20ug	9-12 months	2 DOSES	N	V4-D28	BA1	2560	640	20
3011808	>=55 yrs	SCTV01C 20ug	13-24 months	2 DOSES	N	V2-D0	BA1	640	640	20
3011808	>=55 yrs	SCTV01C 20ug	13-24 months	2 DOSES	N	V4-D28	BA1	640	640	20
3011809	18-54 yrs	SCTV01E 30ug	9-12 months	2 DOSES	N	V2-D0	BA1	640	640	20
3011809	18-54 yrs	SCTV01E 30ug	9-12 months	2 DOSES	N	V4-D28	BA1	2560	640	20
3011811	18-54 yrs	SCTV01C 20ug	6-8 months	2 DOSES	N	V2-D0	BA1	160	160	20
3011811	18-54 yrs	SCTV01C 20ug	6-8 months	2 DOSES	N	V4-D28	BA1	320	160	20
3011812	18-54 yrs	BNT162b2	6-8 months	2 DOSES	N	V2-D0	BA1	320	320	20
3011812	18-54 yrs	BNT162b2	6-8 months	2 DOSES	N	V4-D28	BA1	640	320	20
3011813	18-54 yrs	SCTV01E 30ug	3-5 months	2 DOSES	N	V2-D0	BA1	320	320	20
3011813	18-54 yrs	SCTV01E 30ug	3-5 months	2 DOSES	N	V4-D28	BA1	320	320	20
3011814	18-54 yrs	SCTV01C 20ug	6-8 months	2 DOSES	N	V2-D0	BA1	320	320	20
3011814	18-54 yrs	SCTV01C 20ug	6-8 months	2 DOSES	N	V4-D28	BA1	5120	320	20
3011815	18-54 yrs	SCTV01E 30ug	6-8 months	2 DOSES	N	V2-D0	BA1	640	640	20
3011815	18-54 yrs	SCTV01E 30ug	6-8 months	2 DOSES	N	V4-D28	BA1	640	640	20
3011816	18-54 yrs	SCTV01C 20ug	9-12 months	2 DOSES	N	V2-D0	BA1	640	640	20
3011816	18-54 yrs	SCTV01C 20ug	9-12 months	2 DOSES	N	V4-D28	BA1	1280	640	20
3011818	18-54 yrs	SCTV01E 30ug	13-24 months	2 DOSES	N	V2-D0	BA1	1280	1280	20
3011818	18-54 yrs	SCTV01E 30ug	13-24 months	2 DOSES	N	V4-D28	BA1	5120	1280	20
3011819	18-54 yrs	SCTV01C 20ug	13-24 months	2 DOSES	N	V2-D0	BA1	160	160	20
3011819	18-54 yrs	SCTV01C 20ug	13-24 months	2 DOSES	N	V4-D28	BA1	1280	160	20
3011820	18-54 yrs	BNT162b2	13-24 months	2 DOSES	N	V2-D0	BA1	320	320	20
3011820	18-54 yrs	BNT162b2	13-24 months	2 DOSES	N	V4-D28	BA1	1280	320	20
3011821	18-54 yrs	BNT162b2	9-12 months	2 DOSES	N	V2-D0	BA1	40	40	20
3011821	18-54 yrs	BNT162b2	9-12 months	2 DOSES	N	V4-D28	BA1	640	40	20
3011822	18-54 yrs	BNT162b2	6-8 months	2 DOSES	N	V2-D0	BA1	1280	1280	20
3011822	18-54 yrs	BNT162b2	6-8 months	2 DOSES	N	V4-D28	BA1	2560	1280	20
3011823	18-54 yrs	SCTV01C 20ug	3-5 months	2 DOSES	N	V2-D0	BA1	320	320	20
3011823	18-54 yrs	SCTV01C 20ug	3-5 months	2 DOSES	N	V4-D28	BA1	1280	320	20
3011824	18-54 yrs	SCTV01E 30ug	3-5 months	2 DOSES	N	V2-D0	BA1	40	40	20
3011824	18-54 yrs	SCTV01E 30ug	3-5 months	2 DOSES	N	V4-D28	BA1	5120	40	20
3011825	18-54 yrs	SCTV01C 20ug	13-24 months	2 DOSES	N	V2-D0	BA1	320	320	20
3011825	18-54 yrs	SCTV01C 20ug	13-24 months	2 DOSES	N	V4-D28	BA1	2560	320	20
3011826	18-54 yrs	BNT162b2	6-8 months	2 DOSES	N	V2-D0	BA1	20	20	20
3011826	18-54 yrs	BNT162b2	6-8 months	2 DOSES	N	V4-D28	BA1	320	20	20
3011827	18-54 yrs	SCTV01C 20ug	6-8 months	2 DOSES	N	V2-D0	BA1	320	320	20
3011827	18-54 yrs	SCTV01C 20ug	6-8 months	2 DOSES	N	V4-D28	BA1	640	320	20
3011828	18-54 yrs	SCTV01E 30ug	9-12 months	2 DOSES	N	V2-D0	BA1	160	160	20
3011828	18-54 yrs	SCTV01E 30ug	9-12 months	2 DOSES	N	V4-D28	BA1	640	160	20
3011829	18-54 yrs	BNT162b2	6-8 months	2 DOSES	N	V2-D0	BA1	640	640	20
3011829	18-54 yrs	BNT162b2	6-8 months	2 DOSES	N	V4-D28	BA1	1280	640	20
3011830	18-54 yrs	SCTV01C 20ug	13-24 months	2 DOSES	N	V2-D0	BA1	640	640	20
3011830	18-54 yrs	SCTV01C 20ug	13-24 months	2 DOSES	N	V4-D28	BA1	2560	640	20
3011831	18-54 yrs	SCTV01E 30ug	6-8 months	2 DOSES	N	V2-D0	BA1	320	320	20
3011831	18-54 yrs	SCTV01E 30ug	6-8 months	2 DOSES	N	V4-D28	BA1	640	320	20
3011832	18-54 yrs	SCTV01E 30ug	13-24 months	2 DOSES	N	V2-D0	BA1	640	640	20
3011832	18-54 yrs	SCTV01E 30ug	13-24 months	2 DOSES	N	V4-D28	BA1	5120	640	20
3011833	18-54 yrs	SCTV01E 30ug	13-24 months	2 DOSES	N	V2-D0	BA1	80	80	20
3011833	18-54 yrs	SCTV01E 30ug	13-24 months	2 DOSES	N	V4-D28	BA1	1280	80	20
3011834	18-54 yrs	SCTV01E 30ug	9-12 months	2 DOSES	N	V2-D0	BA1	320	320	20
3011834	18-54 yrs	SCTV01E 30ug	9-12 months	2 DOSES	N	V4-D28	BA1	640	320	20
3011835	18-54 yrs	BNT162b2	6-8 months	2 DOSES	N	V2-D0	BA1	1280	1280	20
3011835	18-54 yrs	BNT162b2	6-8 months	2 DOSES	N	V4-D28	BA1	5120	1280	20
3011836	18-54 yrs	SCTV01C 20ug	6-8 months	2 DOSES	N	V2-D0	BA1	320	320	20
3011836	18-54 yrs	SCTV01C 20ug	6-8 months	2 DOSES	N	V4-D28	BA1	1280	320	20
3011837	18-54 yrs	BNT162b2	3-5 months	2 DOSES	N	V2-D0	BA1	80	80	20
3011837	18-54 yrs	BNT162b2	3-5 months	2 DOSES	N	V4-D28	BA1	640	80	20
3011838	18-54 yrs	SCTV01C 20ug	6-8 months	2 DOSES	N	V2-D0	BA1	160	160	20
3011838	18-54 yrs	SCTV01C 20ug	6-8 months	2 DOSES	N	V4-D28	BA1	1280	160	20
3011839	18-54 yrs	BNT162b2	13-24 months	2 DOSES	N	V2-D0	BA1	640	640	20
3011839	18-54 yrs	BNT162b2	13-24 months	2 DOSES	N	V4-D28	BA1	640	640	20
3011841	18-54 yrs	SCTV01E 30ug	3-5 months	2 DOSES	N	V2-D0	BA1	640	640	20
3011841	18-54 yrs	SCTV01E 30ug	3-5 months	2 DOSES	N	V4-D28	BA1	2560	640	20
3011842	18-54 yrs	SCTV01C 20ug	9-12 months	2 DOSES	N	V2-D0	BA1	320	320	20
3011842	18-54 yrs	SCTV01C 20ug	9-12 months	2 DOSES	N	V4-D28	BA1	5120	320	20
3011843	18-54 yrs	SCTV01E 30ug	9-12 months	2 DOSES	N	V2-D0	BA1	1280	1280	20
3011843	18-54 yrs	SCTV01E 30ug	9-12 months	2 DOSES	N	V4-D28	BA1	2560	1280	20
3011845	18-54 yrs	SCTV01E 30ug	9-12 months	2 DOSES	N	V2-D0	BA1	80	80	20
3011845	18-54 yrs	SCTV01E 30ug	9-12 months	2 DOSES	N	V4-D28	BA1	10240	80	20
3011847	18-54 yrs	BNT162b2	6-8 months	3 DOSES	N	V2-D0	BA1	1280	1280	20
3011847	18-54 yrs	BNT162b2	6-8 months	3 DOSES	N	V4-D28	BA1	5120	1280	20
3011849	18-54 yrs	SCTV01E 30ug	13-24 months	2 DOSES	N	V2-D0	BA1	160	160	20
3011849	18-54 yrs	SCTV01E 30ug	13-24 months	2 DOSES	N	V4-D28	BA1	2560	160	20
3011850	18-54 yrs	SCTV01E 30ug	13-24 months	2 DOSES	Y	V2-D0	BA1	2560	2560	20
3011850	18-54 yrs	SCTV01E 30ug	13-24 months	2 DOSES	Y	V4-D28	BA1	2560	2560	20
3011851	18-54 yrs	BNT162b2	3-5 months	2 DOSES	N	V2-D0	BA1	160	160	20
3011851	18-54 yrs	BNT162b2	3-5 months	2 DOSES	N	V4-D28	BA1	1280	160	20
3011853	18-54 yrs	SCTV01E 30ug	6-8 months	2 DOSES	N	V2-D0	BA1	80	80	20
3011853	18-54 yrs	SCTV01E 30ug	6-8 months	2 DOSES	N	V4-D28	BA1	10240	80	20
3011859	18-54 yrs	BNT162b2	9-12 months	2 DOSES	N	V2-D0	BA1	1280	1280	20
3011859	18-54 yrs	BNT162b2	9-12 months	2 DOSES	N	V4-D28	BA1	2560	1280	20
3011860	18-54 yrs	BNT162b2	9-12 months	2 DOSES	N	V2-D0	BA1	160	160	20
3011860	18-54 yrs	BNT162b2	9-12 months	2 DOSES	N	V4-D28	BA1	640	160	20
3011861	18-54 yrs	SCTV01C 20ug	6-8 months	2 DOSES	N	V2-D0	BA1	160	160	20
3011861	18-54 yrs	SCTV01C 20ug	6-8 months	2 DOSES	N	V4-D28	BA1	640	160	20
3011862	18-54 yrs	SCTV01C 20ug	3-5 months	2 DOSES	N	V2-D0	BA1	320	320	20
3011862	18-54 yrs	SCTV01C 20ug	3-5 months	2 DOSES	N	V4-D28	BA1	640	320	20
3011864	18-54 yrs	BNT162b2	6-8 months	2 DOSES	N	V2-D0	BA1	160	160	20
3011864	18-54 yrs	BNT162b2	6-8 months	2 DOSES	N	V4-D28	BA1	1280	160	20
3011866	18-54 yrs	SCTV01E 30ug	9-12 months	2 DOSES	N	V2-D0	BA1	40	40	20
3011866	18-54 yrs	SCTV01E 30ug	9-12 months	2 DOSES	N	V4-D28	BA1	640	40	20
3011867	18-54 yrs	BNT162b2	6-8 months	2 DOSES	N	V2-D0	BA1	640	640	20
3011867	18-54 yrs	BNT162b2	6-8 months	2 DOSES	N	V4-D28	BA1	1280	640	20
3011868	18-54 yrs	SCTV01C 20ug	13-24 months	2 DOSES	N	V2-D0	BA1	40	40	20
3011868	18-54 yrs	SCTV01C 20ug	13-24 months	2 DOSES	N	V4-D28	BA1	640	40	20
3011869	18-54 yrs	BNT162b2	9-12 months	2 DOSES	N	V2-D0	BA1	320	320	20
3011869	18-54 yrs	BNT162b2	9-12 months	2 DOSES	N	V4-D28	BA1	2560	320	20
3011870	18-54 yrs	BNT162b2	6-8 months	2 DOSES	N	V2-D0	BA1	160	160	20
3011870	18-54 yrs	BNT162b2	6-8 months	2 DOSES	N	V4-D28	BA1	2560	160	20
3011871	18-54 yrs	SCTV01E 30ug	3-5 months	2 DOSES	N	V2-D0	BA1	320	320	20
3011871	18-54 yrs	SCTV01E 30ug	3-5 months	2 DOSES	N	V4-D28	BA1	1280	320	20
3011872	18-54 yrs	SCTV01E 30ug	9-12 months	2 DOSES	N	V2-D0	BA1	5	5	20
3011872	18-54 yrs	SCTV01E 30ug	9-12 months	2 DOSES	N	V4-D28	BA1	1280	5	20
3011873	18-54 yrs	BNT162b2	13-24 months	2 DOSES	N	V2-D0	BA1	1280	1280	20
3011873	18-54 yrs	BNT162b2	13-24 months	2 DOSES	N	V4-D28	BA1	5120	1280	20
3011874	18-54 yrs	BNT162b2	13-24 months	2 DOSES	N	V2-D0	BA1	320	320	20
3011874	18-54 yrs	BNT162b2	13-24 months	2 DOSES	N	V4-D28	BA1	320	320	20
3011877	18-54 yrs	BNT162b2	13-24 months	2 DOSES	N	V2-D0	BA1	160	160	20
3011877	18-54 yrs	BNT162b2	13-24 months	2 DOSES	N	V4-D28	BA1	640	160	20
3011878	18-54 yrs	SCTV01C 20ug	13-24 months	2 DOSES	N	V2-D0	BA1	320	320	20
3011878	18-54 yrs	SCTV01C 20ug	13-24 months	2 DOSES	N	V4-D28	BA1	640	320	20
3011879	18-54 yrs	SCTV01C 20ug	6-8 months	2 DOSES	N	V2-D0	BA1	640	640	20
3011879	18-54 yrs	SCTV01C 20ug	6-8 months	2 DOSES	N	V4-D28	BA1	640	640	20
3011880	18-54 yrs	BNT162b2	9-12 months	2 DOSES	N	V2-D0	BA1	320	320	20
3011880	18-54 yrs	BNT162b2	9-12 months	2 DOSES	N	V4-D28	BA1	320	320	20
3011883	18-54 yrs	BNT162b2	6-8 months	2 DOSES	N	V2-D0	BA1	160	160	20
3011883	18-54 yrs	BNT162b2	6-8 months	2 DOSES	N	V4-D28	BA1	640	160	20
3011884	18-54 yrs	SCTV01E 30ug	9-12 months	2 DOSES	N	V2-D0	BA1	5120	5120	20
3011884	18-54 yrs	SCTV01E 30ug	9-12 months	2 DOSES	N	V4-D28	BA1	5120	5120	20
3011885	18-54 yrs	SCTV01C 20ug	3-5 months	2 DOSES	N	V2-D0	BA1	640	640	20
3011885	18-54 yrs	SCTV01C 20ug	3-5 months	2 DOSES	N	V4-D28	BA1	5120	640	20
3011886	18-54 yrs	BNT162b2	6-8 months	2 DOSES	N	V2-D0	BA1	320	320	20
3011886	18-54 yrs	BNT162b2	6-8 months	2 DOSES	N	V4-D28	BA1	1280	320	20
3011887	18-54 yrs	SCTV01C 20ug	3-5 months	2 DOSES	N	V2-D0	BA1	1280	1280	20
3011887	18-54 yrs	SCTV01C 20ug	3-5 months	2 DOSES	N	V4-D28	BA1	2560	1280	20
3011888	18-54 yrs	SCTV01E 30ug	6-8 months	2 DOSES	N	V2-D0	BA1	160	160	20
3011888	18-54 yrs	SCTV01E 30ug	6-8 months	2 DOSES	N	V4-D28	BA1	640	160	20
3011889	18-54 yrs	SCTV01C 20ug	3-5 months	2 DOSES	N	V2-D0	BA1	160	160	20
3011889	18-54 yrs	SCTV01C 20ug	3-5 months	2 DOSES	N	V4-D28	BA1	2560	160	20
3011890	18-54 yrs	SCTV01E 30ug	3-5 months	2 DOSES	N	V2-D0	BA1	1280	1280	20
3011890	18-54 yrs	SCTV01E 30ug	3-5 months	2 DOSES	N	V4-D28	BA1	2560	1280	20
3011891	18-54 yrs	SCTV01E 30ug	13-24 months	2 DOSES	N	V2-D0	BA1	80	80	20
3011891	18-54 yrs	SCTV01E 30ug	13-24 months	2 DOSES	N	V4-D28	BA1	5120	80	20
3011895	18-54 yrs	SCTV01E 30ug	13-24 months	2 DOSES	N	V2-D0	BA1	320	320	20
3011895	18-54 yrs	SCTV01E 30ug	13-24 months	2 DOSES	N	V4-D28	BA1	1280	320	20
3011896	18-54 yrs	SCTV01E 30ug	9-12 months	2 DOSES	N	V2-D0	BA1	640	640	20
3011896	18-54 yrs	SCTV01E 30ug	9-12 months	2 DOSES	N	V4-D28	BA1	5120	640	20
3011897	18-54 yrs	SCTV01C 20ug	3-5 months	2 DOSES	N	V2-D0	BA1	1280	1280	20
3011897	18-54 yrs	SCTV01C 20ug	3-5 months	2 DOSES	N	V4-D28	BA1	2560	1280	20
3011898	18-54 yrs	BNT162b2	13-24 months	2 DOSES	N	V2-D0	BA1	160	160	20
3011898	18-54 yrs	BNT162b2	13-24 months	2 DOSES	N	V4-D28	BA1	640	160	20
3011899	18-54 yrs	SCTV01C 20ug	3-5 months	2 DOSES	N	V2-D0	BA1	320	320	20
3011899	18-54 yrs	SCTV01C 20ug	3-5 months	2 DOSES	N	V4-D28	BA1	1280	320	20
3011900	18-54 yrs	BNT162b2	6-8 months	2 DOSES	N	V2-D0	BA1	640	640	20
3011900	18-54 yrs	BNT162b2	6-8 months	2 DOSES	N	V4-D28	BA1	2560	640	20
3011901	18-54 yrs	SCTV01C 20ug	3-5 months	2 DOSES	N	V2-D0	BA1	640	640	20
3011901	18-54 yrs	SCTV01C 20ug	3-5 months	2 DOSES	N	V4-D28	BA1	640	640	20
3011902	18-54 yrs	SCTV01E 30ug	9-12 months	2 DOSES	N	V2-D0	BA1	40	40	20
3011902	18-54 yrs	SCTV01E 30ug	9-12 months	2 DOSES	N	V4-D28	BA1	640	40	20
3011904	18-54 yrs	SCTV01C 20ug	13-24 months	2 DOSES	Y	V2-D0	BA1	160	160	20
3011904	18-54 yrs	SCTV01C 20ug	13-24 months	2 DOSES	Y	V4-D28	BA1	640	160	20
3011906	18-54 yrs	SCTV01E 30ug	9-12 months	2 DOSES	N	V2-D0	BA1	640	640	20
3011906	18-54 yrs	SCTV01E 30ug	9-12 months	2 DOSES	N	V4-D28	BA1	640	640	20
3011907	18-54 yrs	SCTV01C 20ug	9-12 months	2 DOSES	N	V2-D0	BA1	640	640	20
3011907	18-54 yrs	SCTV01C 20ug	9-12 months	2 DOSES	N	V4-D28	BA1	640	640	20
3011908	18-54 yrs	SCTV01E 30ug	6-8 months	2 DOSES	N	V2-D0	BA1	640	640	20
3011908	18-54 yrs	SCTV01E 30ug	6-8 months	2 DOSES	N	V4-D28	BA1	1280	640	20
3011909	18-54 yrs	SCTV01C 20ug	9-12 months	2 DOSES	N	V2-D0	BA1	1280	1280	20
3011909	18-54 yrs	SCTV01C 20ug	9-12 months	2 DOSES	N	V4-D28	BA1	1280	1280	20
3011910	18-54 yrs	SCTV01C 20ug	6-8 months	2 DOSES	N	V2-D0	BA1	320	320	20
3011910	18-54 yrs	SCTV01C 20ug	6-8 months	2 DOSES	N	V4-D28	BA1	320	320	20
3011911	18-54 yrs	BNT162b2	6-8 months	2 DOSES	N	V2-D0	BA1	320	320	20
3011911	18-54 yrs	BNT162b2	6-8 months	2 DOSES	N	V4-D28	BA1	640	320	20
3011912	18-54 yrs	SCTV01C 20ug	9-12 months	2 DOSES	N	V2-D0	BA1	320	320	20
3011912	18-54 yrs	SCTV01C 20ug	9-12 months	2 DOSES	N	V4-D28	BA1	5120	320	20
3011914	18-54 yrs	BNT162b2	6-8 months	2 DOSES	N	V2-D0	BA1	320	320	20
3011914	18-54 yrs	BNT162b2	6-8 months	2 DOSES	N	V4-D28	BA1	5120	320	20
3011915	18-54 yrs	BNT162b2	6-8 months	2 DOSES	N	V2-D0	BA1	640	640	20
3011915	18-54 yrs	BNT162b2	6-8 months	2 DOSES	N	V4-D28	BA1	1280	640	20
3011916	18-54 yrs	BNT162b2	13-24 months	2 DOSES	N	V2-D0	BA1	320	320	20
3011916	18-54 yrs	BNT162b2	13-24 months	2 DOSES	N	V4-D28	BA1	640	320	20
3011917	18-54 yrs	SCTV01E 30ug	9-12 months	2 DOSES	N	V2-D0	BA1	40	40	20
3011917	18-54 yrs	SCTV01E 30ug	9-12 months	2 DOSES	N	V4-D28	BA1	1280	40	20
3011918	18-54 yrs	SCTV01C 20ug	13-24 months	2 DOSES	N	V2-D0	BA1	640	640	20
3011918	18-54 yrs	SCTV01C 20ug	13-24 months	2 DOSES	N	V4-D28	BA1	640	640	20
3011919	18-54 yrs	SCTV01C 20ug	6-8 months	3 DOSES	Y	V2-D0	BA1	160	160	20
3011919	18-54 yrs	SCTV01C 20ug	6-8 months	3 DOSES	Y	V4-D28	BA1	320	160	20
3011920	18-54 yrs	SCTV01C 20ug	9-12 months	2 DOSES	N	V2-D0	BA1	160	160	20
3011920	18-54 yrs	SCTV01C 20ug	9-12 months	2 DOSES	N	V4-D28	BA1	1280	160	20
3011921	18-54 yrs	BNT162b2	6-8 months	2 DOSES	N	V2-D0	BA1	320	320	20
3011921	18-54 yrs	BNT162b2	6-8 months	2 DOSES	N	V4-D28	BA1	2560	320	20
3011922	18-54 yrs	SCTV01E 30ug	3-5 months	2 DOSES	N	V2-D0	BA1	320	320	20
3011922	18-54 yrs	SCTV01E 30ug	3-5 months	2 DOSES	N	V4-D28	BA1	1280	320	20
3011923	18-54 yrs	SCTV01C 20ug	3-5 months	2 DOSES	N	V2-D0	BA1	640	640	20
3011923	18-54 yrs	SCTV01C 20ug	3-5 months	2 DOSES	N	V4-D28	BA1	5120	640	20
3011925	18-54 yrs	SCTV01C 20ug	9-12 months	2 DOSES	N	V2-D0	BA1	160	160	20
3011925	18-54 yrs	SCTV01C 20ug	9-12 months	2 DOSES	N	V4-D28	BA1	320	160	20
3011926	18-54 yrs	SCTV01E 30ug	13-24 months	2 DOSES	N	V2-D0	BA1	320	320	20
3011926	18-54 yrs	SCTV01E 30ug	13-24 months	2 DOSES	N	V4-D28	BA1	1280	320	20
3011928	18-54 yrs	BNT162b2	3-5 months	2 DOSES	N	V2-D0	BA1	640	640	20
3011928	18-54 yrs	BNT162b2	3-5 months	2 DOSES	N	V4-D28	BA1	1280	640	20
3011929	18-54 yrs	SCTV01E 30ug	9-12 months	2 DOSES	N	V2-D0	BA1	320	320	20
3011929	18-54 yrs	SCTV01E 30ug	9-12 months	2 DOSES	N	V4-D28	BA1	2560	320	20
3011931	18-54 yrs	BNT162b2	9-12 months	2 DOSES	N	V2-D0	BA1	320	320	20
3011931	18-54 yrs	BNT162b2	9-12 months	2 DOSES	N	V4-D28	BA1	1280	320	20
3011932	18-54 yrs	SCTV01C 20ug	6-8 months	2 DOSES	N	V2-D0	BA1	320	320	20
3011932	18-54 yrs	SCTV01C 20ug	6-8 months	2 DOSES	N	V4-D28	BA1	640	320	20
3011933	18-54 yrs	SCTV01E 30ug	9-12 months	2 DOSES	N	V2-D0	BA1	320	320	20
3011933	18-54 yrs	SCTV01E 30ug	9-12 months	2 DOSES	N	V4-D28	BA1	640	320	20
3011934	18-54 yrs	BNT162b2	6-8 months	2 DOSES	N	V2-D0	BA1	320	320	20
3011934	18-54 yrs	BNT162b2	6-8 months	2 DOSES	N	V4-D28	BA1	1280	320	20
3011936	18-54 yrs	BNT162b2	13-24 months	2 DOSES	N	V2-D0	BA1	80	80	20
3011936	18-54 yrs	BNT162b2	13-24 months	2 DOSES	N	V4-D28	BA1	320	80	20
3011937	18-54 yrs	SCTV01E 30ug	6-8 months	2 DOSES	N	V2-D0	BA1	640	640	20
3011937	18-54 yrs	SCTV01E 30ug	6-8 months	2 DOSES	N	V4-D28	BA1	2560	640	20
3011938	18-54 yrs	BNT162b2	6-8 months	2 DOSES	N	V2-D0	BA1	1280	1280	20
3011938	18-54 yrs	BNT162b2	6-8 months	2 DOSES	N	V4-D28	BA1	1280	1280	20
3011939	18-54 yrs	BNT162b2	9-12 months	2 DOSES	N	V2-D0	BA1	80	80	20
3011939	18-54 yrs	BNT162b2	9-12 months	2 DOSES	N	V4-D28	BA1	640	80	20
3011940	18-54 yrs	SCTV01E 30ug	6-8 months	2 DOSES	N	V2-D0	BA1	2560	2560	20
3011940	18-54 yrs	SCTV01E 30ug	6-8 months	2 DOSES	N	V4-D28	BA1	1280	2560	20
3011941	18-54 yrs	SCTV01C 20ug	6-8 months	2 DOSES	N	V2-D0	BA1	160	160	20
3011941	18-54 yrs	SCTV01C 20ug	6-8 months	2 DOSES	N	V4-D28	BA1	320	160	20
3011943	18-54 yrs	SCTV01E 30ug	9-12 months	2 DOSES	N	V2-D0	BA1	40	40	20
3011943	18-54 yrs	SCTV01E 30ug	9-12 months	2 DOSES	N	V4-D28	BA1	640	40	20
3011945	18-54 yrs	BNT162b2	9-12 months	2 DOSES	N	V2-D0	BA1	160	160	20
3011945	18-54 yrs	BNT162b2	9-12 months	2 DOSES	N	V4-D28	BA1	640	160	20
3011946	18-54 yrs	BNT162b2	13-24 months	2 DOSES	N	V2-D0	BA1	80	80	20
3011946	18-54 yrs	BNT162b2	13-24 months	2 DOSES	N	V4-D28	BA1	1280	80	20
3011947	18-54 yrs	SCTV01E 30ug	6-8 months	2 DOSES	N	V2-D0	BA1	160	160	20
3011947	18-54 yrs	SCTV01E 30ug	6-8 months	2 DOSES	N	V4-D28	BA1	1280	160	20
3011949	18-54 yrs	SCTV01C 20ug	13-24 months	2 DOSES	N	V2-D0	BA1	640	640	20
3011949	18-54 yrs	SCTV01C 20ug	13-24 months	2 DOSES	N	V4-D28	BA1	1280	640	20
3011950	18-54 yrs	BNT162b2	13-24 months	2 DOSES	Y	V2-D0	BA1	5	5	20
3011950	18-54 yrs	BNT162b2	13-24 months	2 DOSES	Y	V4-D28	BA1	1280	5	20
3011953	18-54 yrs	SCTV01C 20ug	3-5 months	2 DOSES	N	V2-D0	BA1	1280	1280	20
3011953	18-54 yrs	SCTV01C 20ug	3-5 months	2 DOSES	N	V4-D28	BA1	2560	1280	20
3011954	18-54 yrs	BNT162b2	9-12 months	2 DOSES	N	V2-D0	BA1	80	80	20
3011954	18-54 yrs	BNT162b2	9-12 months	2 DOSES	N	V4-D28	BA1	320	80	20
3011955	18-54 yrs	BNT162b2	9-12 months	2 DOSES	N	V2-D0	BA1	40	40	20
3011955	18-54 yrs	BNT162b2	9-12 months	2 DOSES	N	V4-D28	BA1	1280	40	20
3011956	18-54 yrs	SCTV01C 20ug	13-24 months	2 DOSES	N	V2-D0	BA1	320	320	20
3011956	18-54 yrs	SCTV01C 20ug	13-24 months	2 DOSES	N	V4-D28	BA1	1280	320	20
3011957	18-54 yrs	SCTV01C 20ug	6-8 months	2 DOSES	N	V2-D0	BA1	160	160	20
3011957	18-54 yrs	SCTV01C 20ug	6-8 months	2 DOSES	N	V4-D28	BA1	320	160	20
3011958	18-54 yrs	BNT162b2	13-24 months	2 DOSES	N	V2-D0	BA1	640	640	20
3011958	18-54 yrs	BNT162b2	13-24 months	2 DOSES	N	V4-D28	BA1	1280	640	20
3011959	18-54 yrs	SCTV01E 30ug	13-24 months	2 DOSES	N	V2-D0	BA1	80	80	20
3011959	18-54 yrs	SCTV01E 30ug	13-24 months	2 DOSES	N	V4-D28	BA1	2560	80	20
3011960	18-54 yrs	SCTV01C 20ug	3-5 months	2 DOSES	N	V2-D0	BA1	320	320	20
3011960	18-54 yrs	SCTV01C 20ug	3-5 months	2 DOSES	N	V4-D28	BA1	640	320	20
3011961	18-54 yrs	SCTV01C 20ug	13-24 months	2 DOSES	N	V2-D0	BA1	160	160	20
3011961	18-54 yrs	SCTV01C 20ug	13-24 months	2 DOSES	N	V4-D28	BA1	1280	160	20
3011962	18-54 yrs	BNT162b2	3-5 months	2 DOSES	N	V2-D0	BA1	640	640	20
3011962	18-54 yrs	BNT162b2	3-5 months	2 DOSES	N	V4-D28	BA1	1280	640	20
3011964	18-54 yrs	SCTV01C 20ug	13-24 months	2 DOSES	N	V2-D0	BA1	80	80	20
3011964	18-54 yrs	SCTV01C 20ug	13-24 months	2 DOSES	N	V4-D28	BA1	320	80	20
3011965	18-54 yrs	SCTV01E 30ug	9-12 months	2 DOSES	N	V2-D0	BA1	320	320	20
3011965	18-54 yrs	SCTV01E 30ug	9-12 months	2 DOSES	N	V4-D28	BA1	5120	320	20
3011966	18-54 yrs	SCTV01C 20ug	9-12 months	2 DOSES	N	V2-D0	BA1	320	320	20
3011966	18-54 yrs	SCTV01C 20ug	9-12 months	2 DOSES	N	V4-D28	BA1	2560	320	20
3011970	18-54 yrs	BNT162b2	3-5 months	2 DOSES	N	V2-D0	BA1	640	640	20
3011970	18-54 yrs	BNT162b2	3-5 months	2 DOSES	N	V4-D28	BA1	1280	640	20
3011972	18-54 yrs	SCTV01C 20ug	13-24 months	2 DOSES	N	V2-D0	BA1	320	320	20
3011972	18-54 yrs	SCTV01C 20ug	13-24 months	2 DOSES	N	V4-D28	BA1	1280	320	20
3011974	18-54 yrs	SCTV01C 20ug	3-5 months	2 DOSES	N	V2-D0	BA1	640	640	20
3011974	18-54 yrs	SCTV01C 20ug	3-5 months	2 DOSES	N	V4-D28	BA1	640	640	20
3011975	18-54 yrs	SCTV01E 30ug	3-5 months	2 DOSES	N	V2-D0	BA1	160	160	20
3011975	18-54 yrs	SCTV01E 30ug	3-5 months	2 DOSES	N	V4-D28	BA1	1280	160	20
3011976	18-54 yrs	SCTV01C 20ug	3-5 months	2 DOSES	N	V2-D0	BA1	5120	5120	20
3011976	18-54 yrs	SCTV01C 20ug	3-5 months	2 DOSES	N	V4-D28	BA1	10240	5120	20
3011977	18-54 yrs	SCTV01E 30ug	6-8 months	2 DOSES	N	V2-D0	BA1	320	320	20
3011977	18-54 yrs	SCTV01E 30ug	6-8 months	2 DOSES	N	V4-D28	BA1	1280	320	20
3011978	18-54 yrs	BNT162b2	6-8 months	2 DOSES	N	V2-D0	BA1	1280	1280	20
3011978	18-54 yrs	BNT162b2	6-8 months	2 DOSES	N	V4-D28	BA1	2560	1280	20
3011979	18-54 yrs	SCTV01E 30ug	6-8 months	2 DOSES	N	V2-D0	BA1	160	160	20
3011979	18-54 yrs	SCTV01E 30ug	6-8 months	2 DOSES	N	V4-D28	BA1	1280	160	20
3011980	18-54 yrs	BNT162b2	6-8 months	2 DOSES	N	V2-D0	BA1	80	80	20
3011980	18-54 yrs	BNT162b2	6-8 months	2 DOSES	N	V4-D28	BA1	320	80	20
3011981	18-54 yrs	SCTV01E 30ug	13-24 months	2 DOSES	N	V2-D0	BA1	20	20	20
3011981	18-54 yrs	SCTV01E 30ug	13-24 months	2 DOSES	N	V4-D28	BA1	5120	20	20
3011982	18-54 yrs	SCTV01C 20ug	9-12 months	2 DOSES	N	V2-D0	BA1	2560	2560	20
3011982	18-54 yrs	SCTV01C 20ug	9-12 months	2 DOSES	N	V4-D28	BA1	10240	2560	20
3011983	18-54 yrs	SCTV01E 30ug	13-24 months	2 DOSES	N	V2-D0	BA1	320	320	20
3011983	18-54 yrs	SCTV01E 30ug	13-24 months	2 DOSES	N	V4-D28	BA1	5120	320	20
3011984	18-54 yrs	SCTV01C 20ug	6-8 months	2 DOSES	N	V2-D0	BA1	40	40	20
3011984	18-54 yrs	SCTV01C 20ug	6-8 months	2 DOSES	N	V4-D28	BA1	1280	40	20
3011985	18-54 yrs	BNT162b2	9-12 months	2 DOSES	N	V2-D0	BA1	80	80	20
3011985	18-54 yrs	BNT162b2	9-12 months	2 DOSES	N	V4-D28	BA1	320	80	20
3011986	18-54 yrs	SCTV01E 30ug	9-12 months	2 DOSES	N	V2-D0	BA1	640	640	20
3011986	18-54 yrs	SCTV01E 30ug	9-12 months	2 DOSES	N	V4-D28	BA1	5120	640	20
3011988	18-54 yrs	BNT162b2	6-8 months	2 DOSES	N	V2-D0	BA1	320	320	20
3011988	18-54 yrs	BNT162b2	6-8 months	2 DOSES	N	V4-D28	BA1	5120	320	20
3011989	18-54 yrs	BNT162b2	13-24 months	2 DOSES	N	V2-D0	BA1	80	80	20
3011989	18-54 yrs	BNT162b2	13-24 months	2 DOSES	N	V4-D28	BA1	640	80	20
3011990	18-54 yrs	SCTV01E 30ug	6-8 months	2 DOSES	N	V2-D0	BA1	320	320	20
3011990	18-54 yrs	SCTV01E 30ug	6-8 months	2 DOSES	N	V4-D28	BA1	5120	320	20
3011991	18-54 yrs	SCTV01E 30ug	13-24 months	2 DOSES	N	V2-D0	BA1	320	320	20
3011991	18-54 yrs	SCTV01E 30ug	13-24 months	2 DOSES	N	V4-D28	BA1	5120	320	20
3011992	18-54 yrs	SCTV01E 30ug	6-8 months	2 DOSES	N	V2-D0	BA1	640	640	20
3011992	18-54 yrs	SCTV01E 30ug	6-8 months	2 DOSES	N	V4-D28	BA1	2560	640	20
3011993	18-54 yrs	SCTV01C 20ug	13-24 months	2 DOSES	N	V2-D0	BA1	160	160	20
3011993	18-54 yrs	SCTV01C 20ug	13-24 months	2 DOSES	N	V4-D28	BA1	1280	160	20
3011995	18-54 yrs	BNT162b2	13-24 months	2 DOSES	N	V2-D0	BA1	160	160	20
3011995	18-54 yrs	BNT162b2	13-24 months	2 DOSES	N	V4-D28	BA1	1280	160	20
3011998	18-54 yrs	BNT162b2	13-24 months	2 DOSES	N	V2-D0	BA1	80	80	20
3011998	18-54 yrs	BNT162b2	13-24 months	2 DOSES	N	V4-D28	BA1	1280	80	20
3012000	18-54 yrs	SCTV01C 20ug	13-24 months	2 DOSES	N	V2-D0	BA1	160	160	20
3012000	18-54 yrs	SCTV01C 20ug	13-24 months	2 DOSES	N	V4-D28	BA1	320	160	20
3012002	18-54 yrs	SCTV01C 20ug	13-24 months	2 DOSES	N	V2-D0	BA1	640	640	20
3012002	18-54 yrs	SCTV01C 20ug	13-24 months	2 DOSES	N	V4-D28	BA1	2560	640	20
3012003	18-54 yrs	BNT162b2	13-24 months	2 DOSES	N	V2-D0	BA1	80	80	20
3012003	18-54 yrs	BNT162b2	13-24 months	2 DOSES	N	V4-D28	BA1	1280	80	20
3012004	18-54 yrs	BNT162b2	6-8 months	2 DOSES	N	V2-D0	BA1	160	160	20
3012004	18-54 yrs	BNT162b2	6-8 months	2 DOSES	N	V4-D28	BA1	320	160	20
3012005	18-54 yrs	BNT162b2	13-24 months	2 DOSES	N	V2-D0	BA1	640	640	20
3012005	18-54 yrs	BNT162b2	13-24 months	2 DOSES	N	V4-D28	BA1	640	640	20
3012006	18-54 yrs	SCTV01C 20ug	6-8 months	2 DOSES	N	V2-D0	BA1	160	160	20
3012006	18-54 yrs	SCTV01C 20ug	6-8 months	2 DOSES	N	V4-D28	BA1	1280	160	20
3012007	18-54 yrs	SCTV01E 30ug	13-24 months	2 DOSES	Y	V2-D0	BA1	320	320	20
3012007	18-54 yrs	SCTV01E 30ug	13-24 months	2 DOSES	Y	V4-D28	BA1	1280	320	20
3012008	18-54 yrs	SCTV01E 30ug	9-12 months	2 DOSES	N	V2-D0	BA1	320	320	20
3012008	18-54 yrs	SCTV01E 30ug	9-12 months	2 DOSES	N	V4-D28	BA1	640	320	20
3012009	18-54 yrs	SCTV01E 30ug	3-5 months	3 DOSES	N	V2-D0	BA1	160	160	20
3012009	18-54 yrs	SCTV01E 30ug	3-5 months	3 DOSES	N	V4-D28	BA1	5120	160	20
3012010	18-54 yrs	SCTV01C 20ug	6-8 months	2 DOSES	N	V2-D0	BA1	160	160	20
3012010	18-54 yrs	SCTV01C 20ug	6-8 months	2 DOSES	N	V4-D28	BA1	1280	160	20
3012011	18-54 yrs	BNT162b2	13-24 months	2 DOSES	N	V2-D0	BA1	160	160	20
3012011	18-54 yrs	BNT162b2	13-24 months	2 DOSES	N	V4-D28	BA1	1280	160	20
3012012	18-54 yrs	SCTV01E 30ug	3-5 months	2 DOSES	N	V2-D0	BA1	2560	2560	20
3012012	18-54 yrs	SCTV01E 30ug	3-5 months	2 DOSES	N	V4-D28	BA1	2560	2560	20
3012013	18-54 yrs	SCTV01C 20ug	13-24 months	2 DOSES	N	V2-D0	BA1	640	640	20
3012013	18-54 yrs	SCTV01C 20ug	13-24 months	2 DOSES	N	V4-D28	BA1	1280	640	20
3012014	18-54 yrs	SCTV01C 20ug	6-8 months	2 DOSES	N	V2-D0	BA1	1280	1280	20
3012014	18-54 yrs	SCTV01C 20ug	6-8 months	2 DOSES	N	V4-D28	BA1	1280	1280	20
3012015	18-54 yrs	SCTV01E 30ug	9-12 months	2 DOSES	N	V2-D0	BA1	320	320	20
3012015	18-54 yrs	SCTV01E 30ug	9-12 months	2 DOSES	N	V4-D28	BA1	1280	320	20
3012016	18-54 yrs	SCTV01E 30ug	6-8 months	2 DOSES	N	V2-D0	BA1	80	80	20
3012016	18-54 yrs	SCTV01E 30ug	6-8 months	2 DOSES	N	V4-D28	BA1	1280	80	20
3012017	18-54 yrs	SCTV01C 20ug	6-8 months	2 DOSES	N	V2-D0	BA1	320	320	20
3012017	18-54 yrs	SCTV01C 20ug	6-8 months	2 DOSES	N	V4-D28	BA1	640	320	20
3012018	18-54 yrs	SCTV01C 20ug	6-8 months	2 DOSES	N	V2-D0	BA1	320	320	20
3012018	18-54 yrs	SCTV01C 20ug	6-8 months	2 DOSES	N	V4-D28	BA1	640	320	20
3012019	18-54 yrs	BNT162b2	9-12 months	2 DOSES	N	V2-D0	BA1	320	320	20
3012019	18-54 yrs	BNT162b2	9-12 months	2 DOSES	N	V4-D28	BA1	1280	320	20
3012020	18-54 yrs	SCTV01E 30ug	9-12 months	2 DOSES	N	V2-D0	BA1	640	640	20
3012020	18-54 yrs	SCTV01E 30ug	9-12 months	2 DOSES	N	V4-D28	BA1	640	640	20
3012022	18-54 yrs	BNT162b2	6-8 months	2 DOSES	N	V2-D0	BA1	160	160	20
3012022	18-54 yrs	BNT162b2	6-8 months	2 DOSES	N	V4-D28	BA1	640	160	20
3012024	18-54 yrs	SCTV01C 20ug	13-24 months	2 DOSES	N	V2-D0	BA1	80	80	20
3012024	18-54 yrs	SCTV01C 20ug	13-24 months	2 DOSES	N	V4-D28	BA1	5120	80	20
3012025	18-54 yrs	SCTV01E 30ug	13-24 months	2 DOSES	N	V2-D0	BA1	640	640	20
3012025	18-54 yrs	SCTV01E 30ug	13-24 months	2 DOSES	N	V4-D28	BA1	2560	640	20
3012026	18-54 yrs	SCTV01E 30ug	13-24 months	2 DOSES	N	V2-D0	BA1	80	80	20
3012026	18-54 yrs	SCTV01E 30ug	13-24 months	2 DOSES	N	V4-D28	BA1	1280	80	20
3012029	18-54 yrs	SCTV01E 30ug	6-8 months	2 DOSES	N	V2-D0	BA1	640	640	20
3012029	18-54 yrs	SCTV01E 30ug	6-8 months	2 DOSES	N	V4-D28	BA1	5120	640	20
3012031	18-54 yrs	SCTV01E 30ug	9-12 months	2 DOSES	N	V2-D0	BA1	160	160	20
3012031	18-54 yrs	SCTV01E 30ug	9-12 months	2 DOSES	N	V4-D28	BA1	1280	160	20
3012033	18-54 yrs	SCTV01C 20ug	13-24 months	2 DOSES	N	V2-D0	BA1	320	320	20
3012033	18-54 yrs	SCTV01C 20ug	13-24 months	2 DOSES	N	V4-D28	BA1	640	320	20
3012034	18-54 yrs	SCTV01C 20ug	13-24 months	2 DOSES	N	V2-D0	BA1	20	20	20
3012034	18-54 yrs	SCTV01C 20ug	13-24 months	2 DOSES	N	V4-D28	BA1	1280	20	20
3012036	18-54 yrs	BNT162b2	6-8 months	2 DOSES	N	V2-D0	BA1	320	320	20
3012036	18-54 yrs	BNT162b2	6-8 months	2 DOSES	N	V4-D28	BA1	640	320	20
3012037	18-54 yrs	SCTV01C 20ug	6-8 months	3 DOSES	N	V2-D0	BA1	320	320	20
3012037	18-54 yrs	SCTV01C 20ug	6-8 months	3 DOSES	N	V4-D28	BA1	640	320	20
3012038	18-54 yrs	BNT162b2	3-5 months	2 DOSES	N	V2-D0	BA1	1280	1280	20
3012038	18-54 yrs	BNT162b2	3-5 months	2 DOSES	N	V4-D28	BA1	2560	1280	20
3012039	18-54 yrs	SCTV01E 30ug	6-8 months	2 DOSES	N	V2-D0	BA1	640	640	20
3012039	18-54 yrs	SCTV01E 30ug	6-8 months	2 DOSES	N	V4-D28	BA1	1280	640	20
3012041	18-54 yrs	SCTV01E 30ug	13-24 months	2 DOSES	N	V2-D0	BA1	160	160	20
3012041	18-54 yrs	SCTV01E 30ug	13-24 months	2 DOSES	N	V4-D28	BA1	640	160	20
3012042	18-54 yrs	BNT162b2	9-12 months	2 DOSES	N	V2-D0	BA1	320	320	20
3012042	18-54 yrs	BNT162b2	9-12 months	2 DOSES	N	V4-D28	BA1	1280	320	20
3012043	18-54 yrs	SCTV01E 30ug	3-5 months	2 DOSES	N	V2-D0	BA1	320	320	20
3012043	18-54 yrs	SCTV01E 30ug	3-5 months	2 DOSES	N	V4-D28	BA1	1280	320	20
3012044	18-54 yrs	BNT162b2	3-5 months	2 DOSES	N	V2-D0	BA1	320	320	20
3012044	18-54 yrs	BNT162b2	3-5 months	2 DOSES	N	V4-D28	BA1	1280	320	20
3012047	18-54 yrs	SCTV01C 20ug	9-12 months	2 DOSES	N	V2-D0	BA1	640	640	20
3012047	18-54 yrs	SCTV01C 20ug	9-12 months	2 DOSES	N	V4-D28	BA1	2560	640	20
3012048	18-54 yrs	SCTV01E 30ug	13-24 months	2 DOSES	N	V2-D0	BA1	80	80	20
3012048	18-54 yrs	SCTV01E 30ug	13-24 months	2 DOSES	N	V4-D28	BA1	2560	80	20
3012049	18-54 yrs	BNT162b2	6-8 months	2 DOSES	N	V2-D0	BA1	320	320	20
3012049	18-54 yrs	BNT162b2	6-8 months	2 DOSES	N	V4-D28	BA1	1280	320	20
3012050	18-54 yrs	BNT162b2	9-12 months	2 DOSES	N	V2-D0	BA1	80	80	20
3012050	18-54 yrs	BNT162b2	9-12 months	2 DOSES	N	V4-D28	BA1	1280	80	20
3012051	18-54 yrs	SCTV01C 20ug	9-12 months	2 DOSES	N	V2-D0	BA1	1280	1280	20
3012051	18-54 yrs	SCTV01C 20ug	9-12 months	2 DOSES	N	V4-D28	BA1	1280	1280	20
3012052	18-54 yrs	SCTV01C 20ug	13-24 months	2 DOSES	N	V2-D0	BA1	640	640	20
3012052	18-54 yrs	SCTV01C 20ug	13-24 months	2 DOSES	N	V4-D28	BA1	640	640	20
3012053	18-54 yrs	SCTV01C 20ug	9-12 months	2 DOSES	N	V2-D0	BA1	320	320	20
3012053	18-54 yrs	SCTV01C 20ug	9-12 months	2 DOSES	N	V4-D28	BA1	640	320	20
3012055	18-54 yrs	SCTV01C 20ug	9-12 months	2 DOSES	N	V2-D0	BA1	320	320	20
3012055	18-54 yrs	SCTV01C 20ug	9-12 months	2 DOSES	N	V4-D28	BA1	2560	320	20
3012056	18-54 yrs	SCTV01E 30ug	6-8 months	2 DOSES	N	V2-D0	BA1	320	320	20
3012056	18-54 yrs	SCTV01E 30ug	6-8 months	2 DOSES	N	V4-D28	BA1	640	320	20
3012057	18-54 yrs	SCTV01C 20ug	13-24 months	2 DOSES	N	V2-D0	BA1	80	80	20
3012057	18-54 yrs	SCTV01C 20ug	13-24 months	2 DOSES	N	V4-D28	BA1	640	80	20
3012059	18-54 yrs	BNT162b2	6-8 months	2 DOSES	N	V2-D0	BA1	160	160	20
3012059	18-54 yrs	BNT162b2	6-8 months	2 DOSES	N	V4-D28	BA1	640	160	20
3012061	18-54 yrs	SCTV01E 30ug	9-12 months	2 DOSES	N	V2-D0	BA1	320	320	20
3012061	18-54 yrs	SCTV01E 30ug	9-12 months	2 DOSES	N	V4-D28	BA1	640	320	20
3012071	18-54 yrs	BNT162b2	3-5 months	2 DOSES	N	V2-D0	BA1	160	160	20
3012071	18-54 yrs	BNT162b2	3-5 months	2 DOSES	N	V4-D28	BA1	640	160	20
3012072	18-54 yrs	SCTV01E 30ug	13-24 months	2 DOSES	N	V2-D0	BA1	80	80	20
3012072	18-54 yrs	SCTV01E 30ug	13-24 months	2 DOSES	N	V4-D28	BA1	1280	80	20
3012073	18-54 yrs	SCTV01C 20ug	13-24 months	2 DOSES	N	V2-D0	BA1	40	40	20
3012073	18-54 yrs	SCTV01C 20ug	13-24 months	2 DOSES	N	V4-D28	BA1	320	40	20
3012074	18-54 yrs	SCTV01E 30ug	9-12 months	2 DOSES	N	V2-D0	BA1	640	640	20
3012074	18-54 yrs	SCTV01E 30ug	9-12 months	2 DOSES	N	V4-D28	BA1	5120	640	20
3012075	18-54 yrs	SCTV01E 30ug	13-24 months	2 DOSES	N	V2-D0	BA1	80	80	20
3012075	18-54 yrs	SCTV01E 30ug	13-24 months	2 DOSES	N	V4-D28	BA1	1280	80	20
3012076	18-54 yrs	SCTV01C 20ug	9-12 months	2 DOSES	N	V2-D0	BA1	160	160	20
3012076	18-54 yrs	SCTV01C 20ug	9-12 months	2 DOSES	N	V4-D28	BA1	1280	160	20
3012077	18-54 yrs	SCTV01C 20ug	6-8 months	2 DOSES	N	V2-D0	BA1	5120	5120	20
3012077	18-54 yrs	SCTV01C 20ug	6-8 months	2 DOSES	N	V4-D28	BA1	5120	5120	20
3012078	18-54 yrs	BNT162b2	13-24 months	2 DOSES	Y	V2-D0	BA1	640	640	20
3012078	18-54 yrs	BNT162b2	13-24 months	2 DOSES	Y	V4-D28	BA1	2560	640	20
3012079	18-54 yrs	BNT162b2	6-8 months	2 DOSES	N	V2-D0	BA1	80	80	20
3012079	18-54 yrs	BNT162b2	6-8 months	2 DOSES	N	V4-D28	BA1	320	80	20
3012080	18-54 yrs	SCTV01C 20ug	13-24 months	2 DOSES	N	V2-D0	BA1	160	160	20
3012080	18-54 yrs	SCTV01C 20ug	13-24 months	2 DOSES	N	V4-D28	BA1	640	160	20
3012083	18-54 yrs	SCTV01C 20ug	6-8 months	2 DOSES	N	V2-D0	BA1	320	320	20
3012083	18-54 yrs	SCTV01C 20ug	6-8 months	2 DOSES	N	V4-D28	BA1	1280	320	20
3012084	18-54 yrs	BNT162b2	13-24 months	2 DOSES	N	V2-D0	BA1	80	80	20
3012084	18-54 yrs	BNT162b2	13-24 months	2 DOSES	N	V4-D28	BA1	640	80	20
3012085	18-54 yrs	SCTV01C 20ug	13-24 months	2 DOSES	Y	V2-D0	BA1	160	160	20
3012085	18-54 yrs	SCTV01C 20ug	13-24 months	2 DOSES	Y	V4-D28	BA1	320	160	20
3012086	18-54 yrs	SCTV01C 20ug	9-12 months	2 DOSES	N	V2-D0	BA1	1280	1280	20
3012086	18-54 yrs	SCTV01C 20ug	9-12 months	2 DOSES	N	V4-D28	BA1	5120	1280	20
3012087	18-54 yrs	BNT162b2	6-8 months	2 DOSES	N	V2-D0	BA1	80	80	20
3012087	18-54 yrs	BNT162b2	6-8 months	2 DOSES	N	V4-D28	BA1	640	80	20
3012088	18-54 yrs	SCTV01E 30ug	9-12 months	2 DOSES	N	V2-D0	BA1	1280	1280	20
3012088	18-54 yrs	SCTV01E 30ug	9-12 months	2 DOSES	N	V4-D28	BA1	10240	1280	20
3012089	18-54 yrs	BNT162b2	13-24 months	2 DOSES	N	V2-D0	BA1	160	160	20
3012089	18-54 yrs	BNT162b2	13-24 months	2 DOSES	N	V4-D28	BA1	640	160	20
3012090	18-54 yrs	SCTV01C 20ug	13-24 months	2 DOSES	N	V2-D0	BA1	320	320	20
3012090	18-54 yrs	SCTV01C 20ug	13-24 months	2 DOSES	N	V4-D28	BA1	1280	320	20
3012091	18-54 yrs	SCTV01E 30ug	6-8 months	2 DOSES	N	V2-D0	BA1	160	160	20
3012091	18-54 yrs	SCTV01E 30ug	6-8 months	2 DOSES	N	V4-D28	BA1	2560	160	20
3012093	18-54 yrs	SCTV01C 20ug	9-12 months	2 DOSES	N	V2-D0	BA1	320	320	20
3012093	18-54 yrs	SCTV01C 20ug	9-12 months	2 DOSES	N	V4-D28	BA1	1280	320	20
3012094	18-54 yrs	BNT162b2	13-24 months	2 DOSES	N	V2-D0	BA1	160	160	20
3012094	18-54 yrs	BNT162b2	13-24 months	2 DOSES	N	V4-D28	BA1	320	160	20
3012096	18-54 yrs	BNT162b2	13-24 months	2 DOSES	N	V2-D0	BA1	320	320	20
3012096	18-54 yrs	BNT162b2	13-24 months	2 DOSES	N	V4-D28	BA1	1280	320	20
3012097	18-54 yrs	SCTV01E 30ug	3-5 months	2 DOSES	N	V2-D0	BA1	40	40	20
3012097	18-54 yrs	SCTV01E 30ug	3-5 months	2 DOSES	N	V4-D28	BA1	640	40	20
3012098	18-54 yrs	BNT162b2	13-24 months	2 DOSES	N	V2-D0	BA1	160	160	20
3012098	18-54 yrs	BNT162b2	13-24 months	2 DOSES	N	V4-D28	BA1	2560	160	20
3012099	18-54 yrs	BNT162b2	6-8 months	2 DOSES	N	V2-D0	BA1	20	20	20
3012099	18-54 yrs	BNT162b2	6-8 months	2 DOSES	N	V4-D28	BA1	160	20	20
3012100	18-54 yrs	BNT162b2	13-24 months	2 DOSES	N	V2-D0	BA1	320	320	20
3012100	18-54 yrs	BNT162b2	13-24 months	2 DOSES	N	V4-D28	BA1	640	320	20
3012101	18-54 yrs	SCTV01E 30ug	9-12 months	2 DOSES	N	V2-D0	BA1	80	80	20
3012101	18-54 yrs	SCTV01E 30ug	9-12 months	2 DOSES	N	V4-D28	BA1	2560	80	20
3012102	18-54 yrs	BNT162b2	6-8 months	2 DOSES	N	V2-D0	BA1	640	640	20
3012102	18-54 yrs	BNT162b2	6-8 months	2 DOSES	N	V4-D28	BA1	2560	640	20
3012103	18-54 yrs	BNT162b2	6-8 months	2 DOSES	N	V2-D0	BA1	80	80	20
3012103	18-54 yrs	BNT162b2	6-8 months	2 DOSES	N	V4-D28	BA1	1280	80	20
3012104	18-54 yrs	SCTV01E 30ug	13-24 months	2 DOSES	N	V2-D0	BA1	320	320	20
3012104	18-54 yrs	SCTV01E 30ug	13-24 months	2 DOSES	N	V4-D28	BA1	2560	320	20
3012105	18-54 yrs	SCTV01C 20ug	6-8 months	2 DOSES	N	V2-D0	BA1	640	640	20
3012105	18-54 yrs	SCTV01C 20ug	6-8 months	2 DOSES	N	V4-D28	BA1	640	640	20
3012106	18-54 yrs	BNT162b2	9-12 months	2 DOSES	N	V2-D0	BA1	40	40	20
3012106	18-54 yrs	BNT162b2	9-12 months	2 DOSES	N	V4-D28	BA1	1280	40	20
3012107	18-54 yrs	SCTV01C 20ug	13-24 months	2 DOSES	N	V2-D0	BA1	2560	2560	20
3012107	18-54 yrs	SCTV01C 20ug	13-24 months	2 DOSES	N	V4-D28	BA1	1280	2560	20
3012108	18-54 yrs	SCTV01C 20ug	9-12 months	2 DOSES	N	V2-D0	BA1	320	320	20
3012108	18-54 yrs	SCTV01C 20ug	9-12 months	2 DOSES	N	V4-D28	BA1	5120	320	20
3012109	18-54 yrs	BNT162b2	9-12 months	2 DOSES	N	V2-D0	BA1	160	160	20
3012109	18-54 yrs	BNT162b2	9-12 months	2 DOSES	N	V4-D28	BA1	1280	160	20
3012111	18-54 yrs	SCTV01E 30ug	6-8 months	2 DOSES	N	V2-D0	BA1	320	320	20
3012111	18-54 yrs	SCTV01E 30ug	6-8 months	2 DOSES	N	V4-D28	BA1	2560	320	20
3012113	18-54 yrs	BNT162b2	13-24 months	2 DOSES	N	V2-D0	BA1	320	320	20
3012113	18-54 yrs	BNT162b2	13-24 months	2 DOSES	N	V4-D28	BA1	1280	320	20
3012114	18-54 yrs	SCTV01E 30ug	13-24 months	2 DOSES	N	V2-D0	BA1	160	160	20
3012114	18-54 yrs	SCTV01E 30ug	13-24 months	2 DOSES	N	V4-D28	BA1	1280	160	20
3012116	18-54 yrs	BNT162b2	13-24 months	2 DOSES	N	V2-D0	BA1	320	320	20
3012116	18-54 yrs	BNT162b2	13-24 months	2 DOSES	N	V4-D28	BA1	640	320	20
3012117	18-54 yrs	BNT162b2	3-5 months	2 DOSES	N	V2-D0	BA1	640	640	20
3012117	18-54 yrs	BNT162b2	3-5 months	2 DOSES	N	V4-D28	BA1	640	640	20
3012118	18-54 yrs	BNT162b2	9-12 months	2 DOSES	N	V2-D0	BA1	160	160	20
3012118	18-54 yrs	BNT162b2	9-12 months	2 DOSES	N	V4-D28	BA1	320	160	20
3012123	18-54 yrs	SCTV01E 30ug	6-8 months	3 DOSES	N	V2-D0	BA1	320	320	20
3012123	18-54 yrs	SCTV01E 30ug	6-8 months	3 DOSES	N	V4-D28	BA1	5120	320	20
3012124	18-54 yrs	BNT162b2	9-12 months	2 DOSES	N	V2-D0	BA1	320	320	20
3012124	18-54 yrs	BNT162b2	9-12 months	2 DOSES	N	V4-D28	BA1	640	320	20
3012125	18-54 yrs	SCTV01E 30ug	13-24 months	2 DOSES	N	V2-D0	BA1	160	160	20
3012125	18-54 yrs	SCTV01E 30ug	13-24 months	2 DOSES	N	V4-D28	BA1	2560	160	20
3012126	18-54 yrs	SCTV01C 20ug	6-8 months	2 DOSES	N	V2-D0	BA1	320	320	20
3012126	18-54 yrs	SCTV01C 20ug	6-8 months	2 DOSES	N	V4-D28	BA1	1280	320	20
3012127	18-54 yrs	SCTV01C 20ug	6-8 months	2 DOSES	N	V2-D0	BA1	640	640	20
3012127	18-54 yrs	SCTV01C 20ug	6-8 months	2 DOSES	N	V4-D28	BA1	1280	640	20
3012128	18-54 yrs	BNT162b2	13-24 months	2 DOSES	N	V2-D0	BA1	640	640	20
3012128	18-54 yrs	BNT162b2	13-24 months	2 DOSES	N	V4-D28	BA1	640	640	20
3012129	18-54 yrs	BNT162b2	13-24 months	2 DOSES	N	V2-D0	BA1	640	640	20
3012129	18-54 yrs	BNT162b2	13-24 months	2 DOSES	N	V4-D28	BA1	1280	640	20
3012130	18-54 yrs	BNT162b2	9-12 months	2 DOSES	N	V2-D0	BA1	320	320	20
3012130	18-54 yrs	BNT162b2	9-12 months	2 DOSES	N	V4-D28	BA1	640	320	20
3012131	18-54 yrs	SCTV01E 30ug	9-12 months	2 DOSES	N	V2-D0	BA1	1280	1280	20
3012131	18-54 yrs	SCTV01E 30ug	9-12 months	2 DOSES	N	V4-D28	BA1	5120	1280	20
3012132	18-54 yrs	SCTV01C 20ug	6-8 months	2 DOSES	N	V2-D0	BA1	640	640	20
3012132	18-54 yrs	SCTV01C 20ug	6-8 months	2 DOSES	N	V4-D28	BA1	640	640	20
3012133	18-54 yrs	BNT162b2	13-24 months	2 DOSES	N	V2-D0	BA1	640	640	20
3012133	18-54 yrs	BNT162b2	13-24 months	2 DOSES	N	V4-D28	BA1	1280	640	20
3012134	18-54 yrs	SCTV01E 30ug	9-12 months	2 DOSES	N	V2-D0	BA1	320	320	20
3012134	18-54 yrs	SCTV01E 30ug	9-12 months	2 DOSES	N	V4-D28	BA1	2560	320	20
3012135	18-54 yrs	SCTV01E 30ug	13-24 months	2 DOSES	N	V2-D0	BA1	160	160	20
3012135	18-54 yrs	SCTV01E 30ug	13-24 months	2 DOSES	N	V4-D28	BA1	2560	160	20
3012137	18-54 yrs	SCTV01C 20ug	6-8 months	2 DOSES	N	V2-D0	BA1	2560	2560	20
3012137	18-54 yrs	SCTV01C 20ug	6-8 months	2 DOSES	N	V4-D28	BA1	5120	2560	20
3012139	18-54 yrs	SCTV01E 30ug	6-8 months	2 DOSES	N	V2-D0	BA1	80	80	20
3012139	18-54 yrs	SCTV01E 30ug	6-8 months	2 DOSES	N	V4-D28	BA1	640	80	20
3012140	18-54 yrs	SCTV01C 20ug	9-12 months	2 DOSES	N	V2-D0	BA1	640	640	20
3012140	18-54 yrs	SCTV01C 20ug	9-12 months	2 DOSES	N	V4-D28	BA1	1280	640	20
3012141	18-54 yrs	BNT162b2	3-5 months	2 DOSES	N	V2-D0	BA1	320	320	20
3012141	18-54 yrs	BNT162b2	3-5 months	2 DOSES	N	V4-D28	BA1	320	320	20
3012142	18-54 yrs	BNT162b2	9-12 months	2 DOSES	N	V2-D0	BA1	320	320	20
3012142	18-54 yrs	BNT162b2	9-12 months	2 DOSES	N	V4-D28	BA1	640	320	20
3012143	18-54 yrs	SCTV01C 20ug	13-24 months	2 DOSES	N	V2-D0	BA1	320	320	20
3012143	18-54 yrs	SCTV01C 20ug	13-24 months	2 DOSES	N	V4-D28	BA1	10240	320	20
3012144	18-54 yrs	BNT162b2	13-24 months	2 DOSES	N	V2-D0	BA1	320	320	20
3012144	18-54 yrs	BNT162b2	13-24 months	2 DOSES	N	V4-D28	BA1	5120	320	20
3012145	18-54 yrs	BNT162b2	6-8 months	2 DOSES	N	V2-D0	BA1	160	160	20
3012145	18-54 yrs	BNT162b2	6-8 months	2 DOSES	N	V4-D28	BA1	1280	160	20
3012147	18-54 yrs	SCTV01E 30ug	9-12 months	2 DOSES	N	V2-D0	BA1	160	160	20
3012147	18-54 yrs	SCTV01E 30ug	9-12 months	2 DOSES	N	V4-D28	BA1	2560	160	20
3012148	18-54 yrs	SCTV01C 20ug	13-24 months	2 DOSES	N	V2-D0	BA1	640	640	20
3012148	18-54 yrs	SCTV01C 20ug	13-24 months	2 DOSES	N	V4-D28	BA1	640	640	20
3012149	18-54 yrs	SCTV01E 30ug	6-8 months	2 DOSES	N	V2-D0	BA1	80	80	20
3012149	18-54 yrs	SCTV01E 30ug	6-8 months	2 DOSES	N	V4-D28	BA1	1280	80	20
3012151	18-54 yrs	SCTV01E 30ug	13-24 months	2 DOSES	N	V2-D0	BA1	1280	1280	20
3012151	18-54 yrs	SCTV01E 30ug	13-24 months	2 DOSES	N	V4-D28	BA1	10240	1280	20
3012152	18-54 yrs	SCTV01E 30ug	13-24 months	2 DOSES	N	V2-D0	BA1	640	640	20
3012152	18-54 yrs	SCTV01E 30ug	13-24 months	2 DOSES	N	V4-D28	BA1	640	640	20
3012153	18-54 yrs	SCTV01E 30ug	13-24 months	2 DOSES	N	V2-D0	BA1	160	160	20
3012153	18-54 yrs	SCTV01E 30ug	13-24 months	2 DOSES	N	V4-D28	BA1	320	160	20
3012154	18-54 yrs	SCTV01C 20ug	9-12 months	2 DOSES	N	V2-D0	BA1	320	320	20
3012154	18-54 yrs	SCTV01C 20ug	9-12 months	2 DOSES	N	V4-D28	BA1	2560	320	20
3012155	18-54 yrs	SCTV01E 30ug	13-24 months	2 DOSES	N	V2-D0	BA1	160	160	20
3012155	18-54 yrs	SCTV01E 30ug	13-24 months	2 DOSES	N	V4-D28	BA1	2560	160	20
3012156	18-54 yrs	SCTV01C 20ug	13-24 months	2 DOSES	N	V2-D0	BA1	320	320	20
3012156	18-54 yrs	SCTV01C 20ug	13-24 months	2 DOSES	N	V4-D28	BA1	1280	320	20
3012157	18-54 yrs	BNT162b2	13-24 months	2 DOSES	N	V2-D0	BA1	160	160	20
3012157	18-54 yrs	BNT162b2	13-24 months	2 DOSES	N	V4-D28	BA1	2560	160	20
3012158	18-54 yrs	SCTV01C 20ug	9-12 months	2 DOSES	N	V2-D0	BA1	160	160	20
3012158	18-54 yrs	SCTV01C 20ug	9-12 months	2 DOSES	N	V4-D28	BA1	1280	160	20
3012159	18-54 yrs	SCTV01C 20ug	9-12 months	2 DOSES	N	V2-D0	BA1	640	640	20
3012159	18-54 yrs	SCTV01C 20ug	9-12 months	2 DOSES	N	V4-D28	BA1	640	640	20
3012160	18-54 yrs	BNT162b2	6-8 months	2 DOSES	N	V2-D0	BA1	320	320	20
3012160	18-54 yrs	BNT162b2	6-8 months	2 DOSES	N	V4-D28	BA1	320	320	20
3012161	18-54 yrs	SCTV01C 20ug	9-12 months	2 DOSES	N	V2-D0	BA1	320	320	20
3012161	18-54 yrs	SCTV01C 20ug	9-12 months	2 DOSES	N	V4-D28	BA1	5120	320	20
3012162	18-54 yrs	SCTV01C 20ug	6-8 months	2 DOSES	N	V2-D0	BA1	320	320	20
3012162	18-54 yrs	SCTV01C 20ug	6-8 months	2 DOSES	N	V4-D28	BA1	2560	320	20
3012163	18-54 yrs	SCTV01E 30ug	13-24 months	2 DOSES	N	V2-D0	BA1	160	160	20
3012163	18-54 yrs	SCTV01E 30ug	13-24 months	2 DOSES	N	V4-D28	BA1	640	160	20
3012165	18-54 yrs	BNT162b2	6-8 months	2 DOSES	N	V2-D0	BA1	40	40	20
3012165	18-54 yrs	BNT162b2	6-8 months	2 DOSES	N	V4-D28	BA1	2560	40	20
3012166	18-54 yrs	BNT162b2	13-24 months	2 DOSES	N	V2-D0	BA1	320	320	20
3012166	18-54 yrs	BNT162b2	13-24 months	2 DOSES	N	V4-D28	BA1	640	320	20
3012167	18-54 yrs	SCTV01C 20ug	6-8 months	2 DOSES	N	V2-D0	BA1	320	320	20
3012167	18-54 yrs	SCTV01C 20ug	6-8 months	2 DOSES	N	V4-D28	BA1	640	320	20
3012168	18-54 yrs	SCTV01E 30ug	13-24 months	2 DOSES	N	V2-D0	BA1	1280	1280	20
3012168	18-54 yrs	SCTV01E 30ug	13-24 months	2 DOSES	N	V4-D28	BA1	2560	1280	20
3012169	18-54 yrs	SCTV01E 30ug	6-8 months	2 DOSES	N	V2-D0	BA1	320	320	20
3012169	18-54 yrs	SCTV01E 30ug	6-8 months	2 DOSES	N	V4-D28	BA1	1280	320	20
3012170	18-54 yrs	SCTV01C 20ug	13-24 months	2 DOSES	N	V2-D0	BA1	80	80	20
3012170	18-54 yrs	SCTV01C 20ug	13-24 months	2 DOSES	N	V4-D28	BA1	640	80	20
3012172	18-54 yrs	SCTV01C 20ug	3-5 months	3 DOSES	N	V2-D0	BA1	80	80	20
3012172	18-54 yrs	SCTV01C 20ug	3-5 months	3 DOSES	N	V4-D28	BA1	160	80	20
3012173	18-54 yrs	BNT162b2	13-24 months	2 DOSES	N	V2-D0	BA1	640	640	20
3012173	18-54 yrs	BNT162b2	13-24 months	2 DOSES	N	V4-D28	BA1	5120	640	20
3012175	18-54 yrs	SCTV01C 20ug	3-5 months	2 DOSES	N	V2-D0	BA1	320	320	20
3012175	18-54 yrs	SCTV01C 20ug	3-5 months	2 DOSES	N	V4-D28	BA1	2560	320	20
3012176	18-54 yrs	SCTV01C 20ug	3-5 months	2 DOSES	N	V2-D0	BA1	1280	1280	20
3012176	18-54 yrs	SCTV01C 20ug	3-5 months	2 DOSES	N	V4-D28	BA1	1280	1280	20
3012177	18-54 yrs	SCTV01C 20ug	3-5 months	3 DOSES	N	V2-D0	BA1	1280	1280	20
3012177	18-54 yrs	SCTV01C 20ug	3-5 months	3 DOSES	N	V4-D28	BA1	2560	1280	20
3012178	18-54 yrs	SCTV01E 30ug	13-24 months	2 DOSES	N	V2-D0	BA1	1280	1280	20
3012178	18-54 yrs	SCTV01E 30ug	13-24 months	2 DOSES	N	V4-D28	BA1	2560	1280	20
3012179	18-54 yrs	BNT162b2	3-5 months	3 DOSES	N	V2-D0	BA1	640	640	20
3012179	18-54 yrs	BNT162b2	3-5 months	3 DOSES	N	V4-D28	BA1	2560	640	20
3012180	18-54 yrs	SCTV01E 30ug	6-8 months	2 DOSES	N	V2-D0	BA1	1280	1280	20
3012180	18-54 yrs	SCTV01E 30ug	6-8 months	2 DOSES	N	V4-D28	BA1	2560	1280	20
3012181	18-54 yrs	BNT162b2	6-8 months	2 DOSES	N	V2-D0	BA1	5120	5120	20
3012181	18-54 yrs	BNT162b2	6-8 months	2 DOSES	N	V4-D28	BA1	2560	5120	20
3012182	18-54 yrs	SCTV01E 30ug	13-24 months	2 DOSES	N	V2-D0	BA1	640	640	20
3012182	18-54 yrs	SCTV01E 30ug	13-24 months	2 DOSES	N	V4-D28	BA1	2560	640	20
3012183	18-54 yrs	SCTV01E 30ug	13-24 months	2 DOSES	N	V2-D0	BA1	640	640	20
3012183	18-54 yrs	SCTV01E 30ug	13-24 months	2 DOSES	N	V4-D28	BA1	2560	640	20
3012184	18-54 yrs	BNT162b2	13-24 months	2 DOSES	N	V2-D0	BA1	1280	1280	20
3012184	18-54 yrs	BNT162b2	13-24 months	2 DOSES	N	V4-D28	BA1	2560	1280	20
3012185	18-54 yrs	SCTV01C 20ug	13-24 months	2 DOSES	N	V2-D0	BA1	80	80	20
3012185	18-54 yrs	SCTV01C 20ug	13-24 months	2 DOSES	N	V4-D28	BA1	320	80	20
3012186	18-54 yrs	SCTV01E 30ug	6-8 months	2 DOSES	N	V2-D0	BA1	2560	2560	20
3012186	18-54 yrs	SCTV01E 30ug	6-8 months	2 DOSES	N	V4-D28	BA1	10240	2560	20
3012187	18-54 yrs	BNT162b2	13-24 months	2 DOSES	N	V2-D0	BA1	1280	1280	20
3012187	18-54 yrs	BNT162b2	13-24 months	2 DOSES	N	V4-D28	BA1	2560	1280	20
3012188	18-54 yrs	BNT162b2	9-12 months	2 DOSES	N	V2-D0	BA1	40	40	20
3012188	18-54 yrs	BNT162b2	9-12 months	2 DOSES	N	V4-D28	BA1	2560	40	20
3012190	18-54 yrs	SCTV01E 30ug	6-8 months	3 DOSES	N	V2-D0	BA1	640	640	20
3012190	18-54 yrs	SCTV01E 30ug	6-8 months	3 DOSES	N	V4-D28	BA1	2560	640	20
3012193	18-54 yrs	SCTV01C 20ug	13-24 months	2 DOSES	N	V2-D0	BA1	160	160	20
3012193	18-54 yrs	SCTV01C 20ug	13-24 months	2 DOSES	N	V4-D28	BA1	5120	160	20
3012194	18-54 yrs	SCTV01C 20ug	6-8 months	2 DOSES	Y	V2-D0	BA1	640	640	20
3012194	18-54 yrs	SCTV01C 20ug	6-8 months	2 DOSES	Y	V4-D28	BA1	2560	640	20
3012195	18-54 yrs	SCTV01C 20ug	6-8 months	2 DOSES	N	V2-D0	BA1	320	320	20
3012195	18-54 yrs	SCTV01C 20ug	6-8 months	2 DOSES	N	V4-D28	BA1	640	320	20
3012196	18-54 yrs	SCTV01E 30ug	13-24 months	2 DOSES	N	V2-D0	BA1	160	160	20
3012196	18-54 yrs	SCTV01E 30ug	13-24 months	2 DOSES	N	V4-D28	BA1	640	160	20
3012197	18-54 yrs	BNT162b2	6-8 months	3 DOSES	N	V2-D0	BA1	320	320	20
3012197	18-54 yrs	BNT162b2	6-8 months	3 DOSES	N	V4-D28	BA1	640	320	20
3012199	18-54 yrs	SCTV01C 20ug	13-24 months	2 DOSES	N	V2-D0	BA1	1280	1280	20
3012199	18-54 yrs	SCTV01C 20ug	13-24 months	2 DOSES	N	V4-D28	BA1	1280	1280	20
3012200	18-54 yrs	SCTV01E 30ug	9-12 months	2 DOSES	N	V2-D0	BA1	80	80	20
3012200	18-54 yrs	SCTV01E 30ug	9-12 months	2 DOSES	N	V4-D28	BA1	2560	80	20
3012201	18-54 yrs	BNT162b2	6-8 months	2 DOSES	N	V2-D0	BA1	320	320	20
3012201	18-54 yrs	BNT162b2	6-8 months	2 DOSES	N	V4-D28	BA1	1280	320	20
3012202	18-54 yrs	BNT162b2	3-5 months	2 DOSES	N	V2-D0	BA1	320	320	20
3012202	18-54 yrs	BNT162b2	3-5 months	2 DOSES	N	V4-D28	BA1	640	320	20
3012203	18-54 yrs	SCTV01C 20ug	6-8 months	2 DOSES	N	V2-D0	BA1	320	320	20
3012203	18-54 yrs	SCTV01C 20ug	6-8 months	2 DOSES	N	V4-D28	BA1	320	320	20
3012204	18-54 yrs	SCTV01E 30ug	13-24 months	2 DOSES	N	V2-D0	BA1	160	160	20
3012204	18-54 yrs	SCTV01E 30ug	13-24 months	2 DOSES	N	V4-D28	BA1	320	160	20
3012205	18-54 yrs	SCTV01C 20ug	13-24 months	2 DOSES	N	V2-D0	BA1	40	40	20
3012205	18-54 yrs	SCTV01C 20ug	13-24 months	2 DOSES	N	V4-D28	BA1	2560	40	20
3012210	18-54 yrs	SCTV01C 20ug	9-12 months	2 DOSES	N	V2-D0	BA1	160	160	20
3012210	18-54 yrs	SCTV01C 20ug	9-12 months	2 DOSES	N	V4-D28	BA1	320	160	20
3012211	18-54 yrs	BNT162b2	6-8 months	2 DOSES	N	V2-D0	BA1	80	80	20
3012211	18-54 yrs	BNT162b2	6-8 months	2 DOSES	N	V4-D28	BA1	1280	80	20
3012212	18-54 yrs	SCTV01C 20ug	6-8 months	3 DOSES	N	V2-D0	BA1	1280	1280	20
3012212	18-54 yrs	SCTV01C 20ug	6-8 months	3 DOSES	N	V4-D28	BA1	1280	1280	20
3012213	18-54 yrs	SCTV01C 20ug	9-12 months	2 DOSES	N	V2-D0	BA1	20	20	20
3012213	18-54 yrs	SCTV01C 20ug	9-12 months	2 DOSES	N	V4-D28	BA1	2560	20	20
3012214	18-54 yrs	BNT162b2	6-8 months	3 DOSES	N	V2-D0	BA1	320	320	20
3012214	18-54 yrs	BNT162b2	6-8 months	3 DOSES	N	V4-D28	BA1	320	320	20
3012215	18-54 yrs	SCTV01C 20ug	9-12 months	2 DOSES	N	V2-D0	BA1	1280	1280	20
3012215	18-54 yrs	SCTV01C 20ug	9-12 months	2 DOSES	N	V4-D28	BA1	5120	1280	20
3012216	18-54 yrs	BNT162b2	6-8 months	2 DOSES	N	V2-D0	BA1	160	160	20
3012216	18-54 yrs	BNT162b2	6-8 months	2 DOSES	N	V4-D28	BA1	640	160	20
3012217	18-54 yrs	BNT162b2	13-24 months	2 DOSES	Y	V2-D0	BA1	320	320	20
3012217	18-54 yrs	BNT162b2	13-24 months	2 DOSES	Y	V4-D28	BA1	640	320	20
3012218	18-54 yrs	SCTV01C 20ug	13-24 months	2 DOSES	Y	V2-D0	BA1	320	320	20
3012218	18-54 yrs	SCTV01C 20ug	13-24 months	2 DOSES	Y	V4-D28	BA1	5120	320	20
3012219	18-54 yrs	SCTV01C 20ug	6-8 months	2 DOSES	N	V2-D0	BA1	80	80	20
3012219	18-54 yrs	SCTV01C 20ug	6-8 months	2 DOSES	N	V4-D28	BA1	80	80	20
3012220	18-54 yrs	SCTV01C 20ug	13-24 months	2 DOSES	N	V2-D0	BA1	320	320	20
3012220	18-54 yrs	SCTV01C 20ug	13-24 months	2 DOSES	N	V4-D28	BA1	320	320	20
3012221	18-54 yrs	BNT162b2	13-24 months	2 DOSES	N	V2-D0	BA1	20	20	20
3012221	18-54 yrs	BNT162b2	13-24 months	2 DOSES	N	V4-D28	BA1	640	20	20
3012222	18-54 yrs	SCTV01C 20ug	9-12 months	2 DOSES	N	V2-D0	BA1	640	640	20
3012222	18-54 yrs	SCTV01C 20ug	9-12 months	2 DOSES	N	V4-D28	BA1	2560	640	20
3012223	18-54 yrs	BNT162b2	9-12 months	2 DOSES	N	V2-D0	BA1	160	160	20
3012223	18-54 yrs	BNT162b2	9-12 months	2 DOSES	N	V4-D28	BA1	1280	160	20
3012224	18-54 yrs	SCTV01E 30ug	13-24 months	2 DOSES	N	V2-D0	BA1	320	320	20
3012224	18-54 yrs	SCTV01E 30ug	13-24 months	2 DOSES	N	V4-D28	BA1	1280	320	20
3012225	18-54 yrs	BNT162b2	9-12 months	2 DOSES	N	V2-D0	BA1	320	320	20
3012225	18-54 yrs	BNT162b2	9-12 months	2 DOSES	N	V4-D28	BA1	2560	320	20
3012226	18-54 yrs	SCTV01C 20ug	6-8 months	2 DOSES	N	V2-D0	BA1	1280	1280	20
3012226	18-54 yrs	SCTV01C 20ug	6-8 months	2 DOSES	N	V4-D28	BA1	1280	1280	20
3012227	18-54 yrs	SCTV01C 20ug	13-24 months	2 DOSES	N	V2-D0	BA1	320	320	20
3012227	18-54 yrs	SCTV01C 20ug	13-24 months	2 DOSES	N	V4-D28	BA1	640	320	20
3012228	18-54 yrs	BNT162b2	6-8 months	2 DOSES	N	V2-D0	BA1	40	40	20
3012228	18-54 yrs	BNT162b2	6-8 months	2 DOSES	N	V4-D28	BA1	640	40	20
3012229	18-54 yrs	BNT162b2	13-24 months	2 DOSES	N	V2-D0	BA1	320	320	20
3012229	18-54 yrs	BNT162b2	13-24 months	2 DOSES	N	V4-D28	BA1	320	320	20
3012230	18-54 yrs	SCTV01C 20ug	9-12 months	2 DOSES	N	V2-D0	BA1	320	320	20
3012230	18-54 yrs	SCTV01C 20ug	9-12 months	2 DOSES	N	V4-D28	BA1	1280	320	20
3012232	18-54 yrs	SCTV01E 30ug	3-5 months	2 DOSES	N	V2-D0	BA1	640	640	20
3012232	18-54 yrs	SCTV01E 30ug	3-5 months	2 DOSES	N	V4-D28	BA1	5120	640	20
3012233	18-54 yrs	SCTV01C 20ug	6-8 months	3 DOSES	N	V2-D0	BA1	160	160	20
3012233	18-54 yrs	SCTV01C 20ug	6-8 months	3 DOSES	N	V4-D28	BA1	320	160	20
3012234	18-54 yrs	SCTV01E 30ug	6-8 months	2 DOSES	N	V2-D0	BA1	320	320	20
3012234	18-54 yrs	SCTV01E 30ug	6-8 months	2 DOSES	N	V4-D28	BA1	2560	320	20
3012235	18-54 yrs	SCTV01C 20ug	9-12 months	2 DOSES	Y	V2-D0	BA1	640	640	20
3012235	18-54 yrs	SCTV01C 20ug	9-12 months	2 DOSES	Y	V4-D28	BA1	1280	640	20
3012236	18-54 yrs	SCTV01E 30ug	6-8 months	1 DOSES	Y	V2-D0	BA1	2560	2560	20
3012236	18-54 yrs	SCTV01E 30ug	6-8 months	1 DOSES	Y	V4-D28	BA1	2560	2560	20
3012237	18-54 yrs	SCTV01C 20ug	13-24 months	2 DOSES	N	V2-D0	BA1	2560	2560	20
3012237	18-54 yrs	SCTV01C 20ug	13-24 months	2 DOSES	N	V4-D28	BA1	2560	2560	20
3012238	18-54 yrs	BNT162b2	13-24 months	2 DOSES	N	V2-D0	BA1	640	640	20
3012238	18-54 yrs	BNT162b2	13-24 months	2 DOSES	N	V4-D28	BA1	2560	640	20
3012240	18-54 yrs	BNT162b2	6-8 months	2 DOSES	N	V2-D0	BA1	2560	2560	20
3012240	18-54 yrs	BNT162b2	6-8 months	2 DOSES	N	V4-D28	BA1	2560	2560	20
3012242	18-54 yrs	SCTV01E 30ug	6-8 months	2 DOSES	N	V2-D0	BA1	320	320	20
3012242	18-54 yrs	SCTV01E 30ug	6-8 months	2 DOSES	N	V4-D28	BA1	5120	320	20
3012243	18-54 yrs	SCTV01E 30ug	9-12 months	2 DOSES	N	V2-D0	BA1	320	320	20
3012243	18-54 yrs	SCTV01E 30ug	9-12 months	2 DOSES	N	V4-D28	BA1	1280	320	20
3012244	18-54 yrs	BNT162b2	6-8 months	2 DOSES	N	V2-D0	BA1	320	320	20
3012244	18-54 yrs	BNT162b2	6-8 months	2 DOSES	N	V4-D28	BA1	1280	320	20
3012245	18-54 yrs	SCTV01E 30ug	6-8 months	2 DOSES	N	V2-D0	BA1	640	640	20
3012245	18-54 yrs	SCTV01E 30ug	6-8 months	2 DOSES	N	V4-D28	BA1	2560	640	20
3012246	18-54 yrs	SCTV01E 30ug	13-24 months	2 DOSES	N	V2-D0	BA1	80	80	20
3012246	18-54 yrs	SCTV01E 30ug	13-24 months	2 DOSES	N	V4-D28	BA1	1280	80	20
3012247	18-54 yrs	SCTV01E 30ug	9-12 months	2 DOSES	N	V2-D0	BA1	1280	1280	20
3012247	18-54 yrs	SCTV01E 30ug	9-12 months	2 DOSES	N	V4-D28	BA1	2560	1280	20
3012248	18-54 yrs	SCTV01E 30ug	6-8 months	3 DOSES	N	V2-D0	BA1	640	640	20
3012248	18-54 yrs	SCTV01E 30ug	6-8 months	3 DOSES	N	V4-D28	BA1	1280	640	20
3012249	18-54 yrs	SCTV01E 30ug	9-12 months	2 DOSES	N	V2-D0	BA1	1280	1280	20
3012249	18-54 yrs	SCTV01E 30ug	9-12 months	2 DOSES	N	V4-D28	BA1	1280	1280	20
3012250	18-54 yrs	SCTV01C 20ug	13-24 months	2 DOSES	N	V2-D0	BA1	320	320	20
3012250	18-54 yrs	SCTV01C 20ug	13-24 months	2 DOSES	N	V4-D28	BA1	1280	320	20
3012251	18-54 yrs	SCTV01E 30ug	9-12 months	2 DOSES	N	V2-D0	BA1	640	640	20
3012251	18-54 yrs	SCTV01E 30ug	9-12 months	2 DOSES	N	V4-D28	BA1	2560	640	20
3012253	18-54 yrs	SCTV01E 30ug	13-24 months	2 DOSES	N	V2-D0	BA1	80	80	20
3012253	18-54 yrs	SCTV01E 30ug	13-24 months	2 DOSES	N	V4-D28	BA1	2560	80	20
3012254	18-54 yrs	SCTV01C 20ug	13-24 months	2 DOSES	N	V2-D0	BA1	640	640	20
3012254	18-54 yrs	SCTV01C 20ug	13-24 months	2 DOSES	N	V4-D28	BA1	2560	640	20
3012256	18-54 yrs	SCTV01E 30ug	9-12 months	2 DOSES	N	V2-D0	BA1	40	40	20
3012256	18-54 yrs	SCTV01E 30ug	9-12 months	2 DOSES	N	V4-D28	BA1	640	40	20
3012257	18-54 yrs	SCTV01C 20ug	13-24 months	2 DOSES	N	V2-D0	BA1	320	320	20
3012257	18-54 yrs	SCTV01C 20ug	13-24 months	2 DOSES	N	V4-D28	BA1	5120	320	20
3012258	18-54 yrs	SCTV01C 20ug	9-12 months	2 DOSES	N	V2-D0	BA1	320	320	20
3012258	18-54 yrs	SCTV01C 20ug	9-12 months	2 DOSES	N	V4-D28	BA1	640	320	20
3012259	18-54 yrs	BNT162b2	9-12 months	2 DOSES	N	V2-D0	BA1	160	160	20
3012259	18-54 yrs	BNT162b2	9-12 months	2 DOSES	N	V4-D28	BA1	640	160	20
3012260	18-54 yrs	SCTV01E 30ug	13-24 months	2 DOSES	N	V2-D0	BA1	160	160	20
3012260	18-54 yrs	SCTV01E 30ug	13-24 months	2 DOSES	N	V4-D28	BA1	640	160	20
3012262	18-54 yrs	SCTV01E 30ug	9-12 months	2 DOSES	N	V2-D0	BA1	160	160	20
3012262	18-54 yrs	SCTV01E 30ug	9-12 months	2 DOSES	N	V4-D28	BA1	640	160	20
3012263	18-54 yrs	SCTV01E 30ug	9-12 months	2 DOSES	N	V2-D0	BA1	320	320	20
3012263	18-54 yrs	SCTV01E 30ug	9-12 months	2 DOSES	N	V4-D28	BA1	1280	320	20
3012264	18-54 yrs	BNT162b2	3-5 months	2 DOSES	N	V2-D0	BA1	640	640	20
3012264	18-54 yrs	BNT162b2	3-5 months	2 DOSES	N	V4-D28	BA1	640	640	20
3012265	18-54 yrs	SCTV01C 20ug	3-5 months	2 DOSES	N	V2-D0	BA1	160	160	20
3012265	18-54 yrs	SCTV01C 20ug	3-5 months	2 DOSES	N	V4-D28	BA1	1280	160	20
3012266	18-54 yrs	SCTV01E 30ug	13-24 months	2 DOSES	N	V2-D0	BA1	80	80	20
3012266	18-54 yrs	SCTV01E 30ug	13-24 months	2 DOSES	N	V4-D28	BA1	320	80	20
3012267	18-54 yrs	SCTV01C 20ug	6-8 months	2 DOSES	N	V2-D0	BA1	160	160	20
3012267	18-54 yrs	SCTV01C 20ug	6-8 months	2 DOSES	N	V4-D28	BA1	640	160	20
3012268	18-54 yrs	BNT162b2	6-8 months	2 DOSES	N	V2-D0	BA1	640	640	20
3012268	18-54 yrs	BNT162b2	6-8 months	2 DOSES	N	V4-D28	BA1	2560	640	20
3012269	18-54 yrs	SCTV01C 20ug	6-8 months	2 DOSES	N	V2-D0	BA1	640	640	20
3012269	18-54 yrs	SCTV01C 20ug	6-8 months	2 DOSES	N	V4-D28	BA1	2560	640	20
3012271	18-54 yrs	SCTV01C 20ug	6-8 months	2 DOSES	N	V2-D0	BA1	80	80	20
3012271	18-54 yrs	SCTV01C 20ug	6-8 months	2 DOSES	N	V4-D28	BA1	1280	80	20
3012272	18-54 yrs	BNT162b2	6-8 months	2 DOSES	N	V2-D0	BA1	80	80	20
3012272	18-54 yrs	BNT162b2	6-8 months	2 DOSES	N	V4-D28	BA1	640	80	20
3012273	18-54 yrs	BNT162b2	6-8 months	2 DOSES	N	V2-D0	BA1	640	640	20
3012273	18-54 yrs	BNT162b2	6-8 months	2 DOSES	N	V4-D28	BA1	2560	640	20
3012282	18-54 yrs	SCTV01C 20ug	9-12 months	2 DOSES	N	V2-D0	BA1	160	160	20
3012282	18-54 yrs	SCTV01C 20ug	9-12 months	2 DOSES	N	V4-D28	BA1	1280	160	20
3012297	18-54 yrs	BNT162b2	13-24 months	2 DOSES	N	V2-D0	BA1	320	320	20
3012297	18-54 yrs	BNT162b2	13-24 months	2 DOSES	N	V4-D28	BA1	640	320	20
3012301	18-54 yrs	BNT162b2	9-12 months	2 DOSES	N	V2-D0	BA1	160	160	20
3012301	18-54 yrs	BNT162b2	9-12 months	2 DOSES	N	V4-D28	BA1	1280	160	20
3012303	18-54 yrs	SCTV01C 20ug	13-24 months	2 DOSES	N	V2-D0	BA1	2560	2560	20
3012303	18-54 yrs	SCTV01C 20ug	13-24 months	2 DOSES	N	V4-D28	BA1	2560	2560	20
3012304	18-54 yrs	SCTV01C 20ug	6-8 months	2 DOSES	N	V2-D0	BA1	320	320	20
3012304	18-54 yrs	SCTV01C 20ug	6-8 months	2 DOSES	N	V4-D28	BA1	320	320	20
3012306	18-54 yrs	SCTV01E 30ug	6-8 months	2 DOSES	N	V2-D0	BA1	320	320	20
3012306	18-54 yrs	SCTV01E 30ug	6-8 months	2 DOSES	N	V4-D28	BA1	640	320	20
3012309	18-54 yrs	SCTV01E 30ug	6-8 months	2 DOSES	N	V2-D0	BA1	1280	1280	20
3012309	18-54 yrs	SCTV01E 30ug	6-8 months	2 DOSES	N	V4-D28	BA1	5120	1280	20
3012312	18-54 yrs	BNT162b2	9-12 months	2 DOSES	N	V2-D0	BA1	320	320	20
3012312	18-54 yrs	BNT162b2	9-12 months	2 DOSES	N	V4-D28	BA1	640	320	20
3012319	18-54 yrs	SCTV01C 20ug	3-5 months	3 DOSES	N	V2-D0	BA1	1280	1280	20
3012319	18-54 yrs	SCTV01C 20ug	3-5 months	3 DOSES	N	V4-D28	BA1	5120	1280	20
3012322	18-54 yrs	SCTV01E 30ug	13-24 months	2 DOSES	N	V2-D0	BA1	640	640	20
3012322	18-54 yrs	SCTV01E 30ug	13-24 months	2 DOSES	N	V4-D28	BA1	1280	640	20
3012325	18-54 yrs	SCTV01E 30ug	6-8 months	2 DOSES	N	V2-D0	BA1	640	640	20
3012325	18-54 yrs	SCTV01E 30ug	6-8 months	2 DOSES	N	V4-D28	BA1	640	640	20
3012326	18-54 yrs	SCTV01E 30ug	6-8 months	2 DOSES	N	V2-D0	BA1	320	320	20
3012326	18-54 yrs	SCTV01E 30ug	6-8 months	2 DOSES	N	V4-D28	BA1	1280	320	20
3012328	18-54 yrs	BNT162b2	9-12 months	2 DOSES	N	V2-D0	BA1	20	20	20
3012328	18-54 yrs	BNT162b2	9-12 months	2 DOSES	N	V4-D28	BA1	640	20	20
3012329	18-54 yrs	SCTV01C 20ug	6-8 months	2 DOSES	N	V2-D0	BA1	1280	1280	20
3012329	18-54 yrs	SCTV01C 20ug	6-8 months	2 DOSES	N	V4-D28	BA1	1280	1280	20
3030001	18-54 yrs	BNT162b2	9-12 months	2 DOSES	Y	V2-D0	BA1	5120	5120	20
3030001	18-54 yrs	BNT162b2	9-12 months	2 DOSES	Y	V4-D28	BA1	5120	5120	20
3030002	18-54 yrs	BNT162b2	9-12 months	2 DOSES	N	V2-D0	BA1	160	160	20
3030002	18-54 yrs	BNT162b2	9-12 months	2 DOSES	N	V4-D28	BA1	640	160	20
3030003	18-54 yrs	BNT162b2	6-8 months	2 DOSES	Y	V2-D0	BA1	1280	1280	20
3030003	18-54 yrs	BNT162b2	6-8 months	2 DOSES	Y	V4-D28	BA1	5120	1280	20
3030006	18-54 yrs	SCTV01C 20ug	9-12 months	2 DOSES	N	V2-D0	BA1	5	5	20
3030006	18-54 yrs	SCTV01C 20ug	9-12 months	2 DOSES	N	V4-D28	BA1	640	5	20
3030007	18-54 yrs	SCTV01E 30ug	9-12 months	2 DOSES	N	V2-D0	BA1	320	320	20
3030007	18-54 yrs	SCTV01E 30ug	9-12 months	2 DOSES	N	V4-D28	BA1	1280	320	20
3030008	18-54 yrs	BNT162b2	13-24 months	2 DOSES	N	V2-D0	BA1	160	160	20
3030008	18-54 yrs	BNT162b2	13-24 months	2 DOSES	N	V4-D28	BA1	640	160	20
3030009	18-54 yrs	SCTV01C 20ug	6-8 months	2 DOSES	N	V2-D0	BA1	80	80	20
3030009	18-54 yrs	SCTV01C 20ug	6-8 months	2 DOSES	N	V4-D28	BA1	320	80	20
3030011	18-54 yrs	SCTV01E 30ug	13-24 months	2 DOSES	N	V2-D0	BA1	160	160	20
3030011	18-54 yrs	SCTV01E 30ug	13-24 months	2 DOSES	N	V4-D28	BA1	2560	160	20
3030013	18-54 yrs	SCTV01C 20ug	9-12 months	2 DOSES	N	V2-D0	BA1	320	320	20
3030013	18-54 yrs	SCTV01C 20ug	9-12 months	2 DOSES	N	V4-D28	BA1	640	320	20
3030014	18-54 yrs	SCTV01E 30ug	13-24 months	2 DOSES	N	V2-D0	BA1	80	80	20
3030014	18-54 yrs	SCTV01E 30ug	13-24 months	2 DOSES	N	V4-D28	BA1	320	80	20
3030016	18-54 yrs	SCTV01C 20ug	6-8 months	2 DOSES	N	V2-D0	BA1	160	160	20
3030016	18-54 yrs	SCTV01C 20ug	6-8 months	2 DOSES	N	V4-D28	BA1	640	160	20
3030017	18-54 yrs	SCTV01E 30ug	9-12 months	2 DOSES	N	V2-D0	BA1	160	160	20
3030017	18-54 yrs	SCTV01E 30ug	9-12 months	2 DOSES	N	V4-D28	BA1	640	160	20
3030019	18-54 yrs	BNT162b2	6-8 months	2 DOSES	N	V2-D0	BA1	160	160	20
3030019	18-54 yrs	BNT162b2	6-8 months	2 DOSES	N	V4-D28	BA1	640	160	20
3030020	18-54 yrs	SCTV01C 20ug	3-5 months	3 DOSES	N	V2-D0	BA1	160	160	20
3030020	18-54 yrs	SCTV01C 20ug	3-5 months	3 DOSES	N	V4-D28	BA1	1280	160	20
3030021	18-54 yrs	SCTV01E 30ug	9-12 months	2 DOSES	N	V2-D0	BA1	80	80	20
3030021	18-54 yrs	SCTV01E 30ug	9-12 months	2 DOSES	N	V4-D28	BA1	1280	80	20
3030024	18-54 yrs	BNT162b2	9-12 months	2 DOSES	N	V2-D0	BA1	320	320	20
3030024	18-54 yrs	BNT162b2	9-12 months	2 DOSES	N	V4-D28	BA1	640	320	20
3030025	18-54 yrs	SCTV01E 30ug	9-12 months	2 DOSES	N	V2-D0	BA1	40	40	20
3030025	18-54 yrs	SCTV01E 30ug	9-12 months	2 DOSES	N	V4-D28	BA1	640	40	20
3030026	18-54 yrs	BNT162b2	6-8 months	2 DOSES	N	V2-D0	BA1	160	160	20
3030026	18-54 yrs	BNT162b2	6-8 months	2 DOSES	N	V4-D28	BA1	320	160	20
3030028	18-54 yrs	SCTV01E 30ug	6-8 months	2 DOSES	N	V2-D0	BA1	320	320	20
3030028	18-54 yrs	SCTV01E 30ug	6-8 months	2 DOSES	N	V4-D28	BA1	1280	320	20
[truncated: 56 more rows]

## Sheet: Supplementary Figure 3
Subject Identifier for the Study	Pooled Age Group 1	Actual Treatment for Period 01	Calculated Vaccination interval	The Number of Vaccine Doses Received	Ever diagnosed with COVID-19	Analysis Visit	Parameter Code	Analysis Value	Baseline Value	Lower Limit of Quantitation
[truncated: 862 more rows]

[truncated: 3 more sheets: Supplementary Figure 4, Supplementary Figure 5 A, Supplementary Figure 5 B]
